# Supplementary material for: From health protection to labor incentive: health and economic impacts of Medical Financial Assistance in rural China
Source: Front Public Health. 2026 May 18;14:1833983. doi: 10.3389/fpubh.2026.1833983 (PMC13223149; doi:10.3389/fpubh.2026.1833983)
Supplement: Supplementary file 1 [file Table_1.xlsx]

## Sheet: Sheet1
id	year	town	village	lab_part	on_farm	off_farm_dec	nonagri_labor	d_nonagri	d_local_nonagri	d_distant_nonagri	nonagri_days	ln_nag_days	ln_local	ln_nonlocal	local_days	nonlocal_days	avg_nonagri_days	avg_nonlocal_days	avg_local_days	nonagri_months	nonagri_intens_month	ann_reimb_cost	ann_reimb_ex_aid	nonfarm_income	total_net_income	total_net_income_ex_aid	per_capita_net_income	per_cap_nonfarm_income	inc2	pc_wage	ln_inc1	ln_inc2	ln_pc_wage	per_capita_lab_inc	ln_per_lab_inc	ln_inc3	rec_med_aid	tot_med_aid	inp_aid	opd_aid	age	age_group	age2	male	edu_year	edu	healthy	party	d_bas_med_ins_yn
3823460016	2022	白石山镇	东龙虎	参与	参与	未参与非农	0	0	0	0	0	0	0	0	0	0				0	0	391.95	185.07	0	391.95	185.07	195.975	0	92.535	0	5.27799	4.52759	0	14500	9.58197	0	1	206.88	0	206.88	45	中年(40-59)	2025	女	9	初中	不健康	非党员	是
4301100708319952	2021	杨家庄镇	三道城村	参与	未参与	参与非农	1	1	1	0	195.75	5.28193	5.28193	0	195.75	0	195.75		195.75	9	9	19398.3	7171.29	7560	27058.7	14831.7	27058.7	7560	14831.7	6700	10.2058	9.60452	8.81001	6700	8.81001	8.93076	1	12227	0	3377.01	56	中年(40-59)	3136	男	6	小学	不健康	非党员	是
4301100710486349	2021	走马驿镇	蒲头村	参与	参与	参与非农	1	1.66667	1.66667	0	261	5.56834	5.56834	0	261	0	261		261	12	12	13104.8	4537.28	2500	21923.4	13355.8	21923.4	2500	13355.8	2500	9.99531	9.49971	7.82445	2940	7.9865	7.82445	1	8567.54	192.09	3377.01	63	老年(60+)	3969	男	12	高中	不健康	非党员	是
3823481569	2022	东团堡乡	王家湾村	参与	参与	参与非农	1	1.66667	1.66667	0	261	5.56834	5.56834	0	261	0	261		261	12	12	14836.7	6259.19	3620	23356.7	14779.2	23356.7	3620	14779.2	3000	10.0586	9.60098	8.0067	7900	8.97474	8.19451	1	8577.49	8577.49	0	47	中年(40-59)	2209	男	0	文盲或半文盲	不健康	非党员	是
3823541339	2022	金家井乡	梁家庄村	参与	参与	参与非农	1	1.66667	1.66667	0	108.75	4.69821	4.69821	0	108.75	0	108.75		108.75	5	5	10012.5	1600	5900	23775.1	15362.6	23775.1	5900	15362.6	5900	10.0764	9.63969	8.68288	11100	9.31479	8.68288	1	8412.53	0	3377.01	43	中年(40-59)	1849	男	6	小学	不健康	非党员	是
4301101080192210	2021	走马驿镇	松树柁	参与	未参与	参与非农	1	1	1	0	108.75	4.69821	4.69821	0	108.75	0	108.75		108.75	5	5	25148.4	13952.9	6900	32339.4	21143.9	32339.4	6900	21143.9	6900	10.384	9.9591	8.83942	6900	8.83942	8.83942	1	11195.5	10830.3	0	36	青年(18-39)	1296	男	9	初中	不健康	非党员	是
3823524654	2021	北石佛镇	刘家嘴村	参与	参与	未参与非农	0	0	0	0	0	0	0	0	0	0				0	0	28584.8	16357.9	0	37398.3	25171.3	37398.3	0	25171.3	0	10.5294	10.1335	0	2940	7.9865	0	1	12227	10830.3	0	65	老年(60+)	4225	男	6	小学	不健康	非党员	是
3822498636	2022	涞源镇	扯拽沟村	参与	未参与	参与非农	2	1.25	1.25	0	522	6.25958	6.25958	0	522	0	261		261	24	12	15002.8	2775.78	19318	37692.8	25465.8	18846.4	9659	12732.9	8280	9.84408	9.45194	9.02172	8280	9.02172	9.17575	1	12227	0	3377.01	61	老年(60+)	3721	男	6	小学	不健康	非党员	是
3823019133	2021	南马庄乡	狼牙口村	参与	参与	参与非农	1	1.66667	1.66667	0	261	5.56834	5.56834	0	261	0	261		261	12	12	30622.2	18395.2	3000	38860.5	26633.5	38860.5	3000	26633.5	3000	10.5677	10.1899	8.0067	5500	8.61269	8.0067	1	12227	10830.3	0	69	老年(60+)	4761	男	6	小学	不健康	非党员	是
3823539693	2021	南马庄乡	向阳会村	未参与	未参与	未参与非农	0	0	0	0	0	0	0	0	0	0				0	0	29923.1	17696.1	0	39109	26882	39109	0	26882	0	10.5741	10.1992	0	0	0	0	1	12227	10830.3	0	78	老年(60+)	6084	女	12	高中	不健康	非党员	是
3823542202	2022	乌龙沟乡	煤窑村	参与	未参与	参与非农	1	1.66667	1.66667	0	261	5.56834	5.56834	0	261	0	261		261	12	12	12236.5	3000	13300	29736.5	20500	29736.5	13300	20500	10000	10.3001	9.92818	9.21044	10000	9.21044	9.49559	1	9236.51	0	3377.01	59	中年(40-59)	3481	女	9	初中	不健康	党员	是
3824450956	2022	杨家庄镇	三道城村	参与	未参与	参与非农	1	1	1	0	261	5.56834	5.56834	0	261	0	261		261	12	12	22944.1	10717.1	8980	39893.7	27666.7	19946.8	4490	13833.3	8980	9.90083	9.53484	9.10287	4490	8.40983	8.40983	1	12227	854.96	3377.01	55	中年(40-59)	3025	男	6	小学	不健康	非党员	是
3822206098	2022	南马庄乡	范庄旺村	参与	未参与	参与非农	1	1.66667	1.66667	0	261	5.56834	5.56834	0	261	0	261		261	12	12	26573.5	15770.2	3000	35320.2	24517	35320.2	3000	24517	3000	10.4722	10.1071	8.0067	3000	8.0067	8.0067	1	10803.2	10803.2	0	65	老年(60+)	4225	女	6	小学	不健康	非党员	是
4301100708249894	2021	东团堡乡	梁家庄村	参与	参与	参与非农	1	0.833333	0.833333	0	261	5.56834	5.56834	0	261	0	261		261	12	6	15086.6	4679.11	5605	34556	24148.5	17278	2802.5	12074.2	3480	9.75719	9.39883	8.15507	7740	8.95429	7.93862	1	10407.5	0	3377.01	64	老年(60+)	4096	男	9	初中	不健康	非党员	是
3823483459	2022	走马驿镇	松树柁	未参与	未参与	未参与非农	0	0	0	0	0	0	0	0	0	0				0	0	17387.7	9928.76	144	24861.7	17402.8	24861.7	144	17402.8	0	10.1211	9.76438	0	0	0	4.97673	1	7458.96	7115.52	343.44	58	中年(40-59)	3364	男	9	初中	不健康	党员	是
3823460211	2021	北石佛镇	南上屯村	参与	未参与	参与非农	1	1.66667	1.66667	0	261	5.56834	5.56834	0	261	0	261		261	12	12	30688.9	18462	3000	40899.3	28672.4	40899.3	3000	28672.4	3000	10.6189	10.2637	8.0067	3000	8.0067	8.0067	1	12227	10830.3	0	69	老年(60+)	4761	女	6	小学	不健康	非党员	是
4301100709959355	2022	南屯镇	黑山村	参与	未参与	参与非农	1	1.66667	1.66667	0	261	5.56834	5.56834	0	261	0	261		261	12	12	15937.9	8574.22	3000	25150.9	17787.2	25150.9	3000	17787.2	3000	10.1326	9.78624	8.0067	3000	8.0067	8.0067	1	7363.69	2268.13	3377.01	66	老年(60+)	4356	女	12	高中	不健康	党员	是
4301100707584062	2022	杨家庄镇	烟煤洞村	参与	未参与	参与非农	1	1	1	0	261	5.56834	5.56834	0	261	0	261		261	12	12	20561	10188.6	8228.24	36196.5	25824.1	18098.2	4114.12	12912.1	5080	9.80357	9.46592	8.53326	2540	7.84031	8.32242	1	10372.4	4884.59	3377.01	57	中年(40-59)	3249	男	6	小学	不健康	非党员	是
3823484988	2021	走马驿镇	松树柁	参与	未参与	参与非农	1	1.66667	1.66667	0	261	5.56834	5.56834	0	261	0	261		261	12	12	25206.4	13406.5	4080	41371.4	29571.5	20685.7	2040	14785.8	4080	9.9372	9.60142	8.3141	2040	7.6212	7.6212	1	11799.9	2775.82	3377.01	70	老年(60+)	4900	男	9	初中	不健康	非党员	是
3823594302	2021	银坊镇	黄土岭村	参与	未参与	参与非农	1	1.66667	1.66667	0	195.75	5.28193	5.28193	0	195.75	0	195.75		195.75	9	9	14471.3	2851.82	9300	40798.9	29179.4	10199.7	2325	7294.85	8040	9.23012	8.89492	8.99231	2010	7.60639	7.75191	1	11619.5	0	3377.01	46	中年(40-59)	2116	男	9	初中	不健康	非党员	是
4301100707460521	2022	王安镇	王安镇村	参与	未参与	参与非农	2	1.66667	1.66667	0	522	6.25958	6.25958	0	522	0	261		261	24	12	24207.8	12445.4	10580	41462.6	29700.2	20731.3	5290	14850.1	4790	9.9394	9.60576	8.47449	4790	8.47449	8.57376	1	11762.5	2216.47	3377.01	57	中年(40-59)	3249	男	12	高中	不健康	非党员	是
3823528914	2021	走马驿镇	松树柁	参与	参与	参与非农	1	1.66667	1.66667	0	65.25	4.19344	4.19344	0	65.25	0	65.25		65.25	3	3	12873.7	6824	4500	21329.7	15280	21329.7	4500	15280	4500	9.96786	9.6343	8.41205	5178.6	8.55248	8.41205	1	6049.67	5665.47	384.2	62	老年(60+)	3844	男	9	初中	不健康	非党员	是
3823545894	2022	杨家庄镇	南李庄村	参与	参与	未参与非农	0	0	0	0	0	0	0	0	0	0				0	0	20909.3	10888.9	1100	35573.5	25553.1	11857.8	366.667	8517.7	0	9.38074	9.0499	0	10533.3	9.2624	5.90718	1	10020.4	10020.4	0	57	中年(40-59)	3249	男	9	初中	不健康	非党员	是
3823474104	2022	留家庄乡	坡水村	参与	未参与	参与非农	1	0.833333	0	0.833333	195.75	5.28193	0	5.28193	0	195.75	195.75	195.75		9	4.5	10016.6	1542	14400	30678.6	22204.1	15339.3	7200	11102	14400	9.63817	9.31488	9.57505	7200	8.88198	8.88198	1	8474.57	0	3377.01	63	老年(60+)	3969	男	6	小学	不健康	非党员	是
3823199506	2022	南马庄乡	狼牙口村	参与	参与	未参与非农	0	0	0	0	0	0	0	0	0	0				0	0	20601.9	10701	3360	35855	25954.1	17927.5	1680	12977.1	0	9.79409	9.47094	0	4350	8.37816	7.42714	1	9900.89	9900.89	0	77	老年(60+)	5929	男	6	小学	不健康	非党员	是
4301100709655503	2022	北石佛镇	艾河村	未参与	未参与	未参与非农	0	0	0	0	0	0	0	0	0	0				0	0	11917.9	6405.48	2400	20095.9	14583.5	20095.9	2400	14583.5	0	9.90827	9.58764	0	0	0	7.78364	1	5512.38	5512.38	0	72	老年(60+)	5184	女	0	文盲或半文盲	不健康	非党员	是
3823518385	2021	走马驿镇	花园村	参与	参与	未参与非农	0	0	0	0	0	0	0	0	0	0				0	0	6134.96	2538.73	0	13151	9554.73	13151	0	9554.73	0	9.48425	9.16479	0	2660	7.88646	0	1	3596.23	3515.36	80.87	59	中年(40-59)	3481	女	6	小学	不健康	非党员	是
3823623812	2021	银坊镇	营尔村	参与	未参与	参与非农	1	1.66667	1.66667	0	43.5	3.79549	3.79549	0	43.5	0	43.5		43.5	2	2	10280.6	4048.9	6120	22853.5	16621.8	22853.5	6120	16621.8	4400	10.0369	9.71847	8.38959	4400	8.38959	8.71948	1	6231.71	729.29	3377.01	57	中年(40-59)	3249	男	0	文盲或半文盲	不健康	非党员	是
3823523508	2021	走马驿镇	南城子村	参与	参与	参与非农	2	1.25	1.25	0	130.5	4.87901	4.87901	0	130.5	0	65.25		65.25	6	3	29421.4	17343.2	12000	44318.8	32240.6	22159.4	6000	16120.3	6000	10.006	9.68783	8.69968	6650	8.80252	8.69968	1	12078.2	10830.3	188.74	65	老年(60+)	4225	男	9	初中	不健康	非党员	是
3823463164	2022	走马驿镇	松树柁	参与	未参与	参与非农	2	1	1	0	174	5.16479	5.16479	0	174	0	87		87	8	4	22226.1	9999.14	22950	45176.1	32949.1	15058.7	7650	10983	11475	9.61971	9.30411	9.34801	7650	8.94259	8.94259	1	12227	0	3377.01	56	中年(40-59)	3136	男	9	初中	不健康	非党员	是
3823514732	2021	南屯镇	湖海村	参与	未参与	参与非农	1	1.66667	1.66667	0	261	5.56834	5.56834	0	261	0	261		261	12	12	35817.2	23590.3	7000	45221.8	32994.8	45221.8	7000	32994.8	7000	10.7193	10.4041	8.85381	7000	8.85381	8.85381	1	12227	10830.3	506.81	66	老年(60+)	4356	男	9	初中	不健康	非党员	是
100000581345111	2021	银坊镇	上铺村	参与	未参与	参与非农	1	0.625	0.625	0	261	5.56834	5.56834	0	261	0	261		261	12	6	27663.7	15436.7	17680	45744.1	33517.1	22872	8840	16758.5	17080	10.0377	9.72666	9.74572	8540	9.05263	9.08716	1	12227	10830.3	0	54	中年(40-59)	2916	男	6	小学	健康	非党员	是
3823520183	2022	北石佛镇	艾河村	参与	参与	参与非农	1	1	1	0	87	4.47734	4.47734	0	87	0	87		87	4	4	21238.4	9011.37	14360	46010.4	33783.4	15336.8	4786.67	11261.1	11000	9.63801	9.32911	9.30574	3936.67	8.27834	8.4738	1	12227	0	3377.01	46	中年(40-59)	2116	男	9	初中	不健康	非党员	是
4301100709976477	2021	留家庄乡	团圆村	参与	参与	参与非农	1	0.833333	0.833333	0	261	5.56834	5.56834	0	261	0	261		261	12	6	23521.1	13018.5	6690	39689.7	29187.1	19844.8	3345	14593.6	5010	9.8957	9.58833	8.51939	3905	8.27027	8.11552	1	10502.6	10502.6	0	65	老年(60+)	4225	男	9	初中	不健康	非党员	是
3823519528	2022	银坊镇	张家坟村	未参与	未参与	未参与非农	0	0	0	0	0	0	0	0	0	0				0	0	26829.5	16537.5	2900	39063.9	28772	39063.9	2900	28772	0	10.573	10.2672	0	0	0	7.97281	1	10291.9	10275	16.96	76	老年(60+)	5776	女	0	文盲或半文盲	不健康	非党员	是
3823455682	2022	北石佛镇	赵家井村	参与	参与	未参与非农	0	0	0	0	0	0	0	0	0	0				0	0	12167.6	3859.99	0	32192.2	23884.6	16096.1	0	11942.3	0	9.68633	9.38784	0	4000	8.2943	0	1	8307.58	2852.88	3377.01	65	老年(60+)	4225	男	6	小学	不健康	非党员	是
3823658990	2022	走马驿镇	北大沟村	未参与	未参与	未参与非农	0	0	0	0	0	0	0	0	0	0				0	0	9285.36	4812.04	0	17441.4	12968	17441.4	0	12968	0	9.7666	9.47024	0	0	0	0	1	4473.32	525.51	3377.01	62	老年(60+)	3844	男	9	初中	不健康	非党员	是
3823520893	2021	金家井乡	周村	参与	参与	未参与非农	0	0	0	0	0	0	0	0	0	0				0	0	23182.5	12971.6	0	39835.7	29624.8	19917.9	0	14812.4	0	9.89937	9.60322	0	3000	8.0067	0	1	10211	7579.59	2631.36	63	老年(60+)	3969	女	0	文盲或半文盲	不健康	非党员	是
3823528999	2021	杨家庄镇	三道城村	参与	未参与	参与非农	1	1.66667	1.66667	0	261	5.56834	5.56834	0	261	0	261		261	12	12	10281.2	4824.18	3760	21308.3	15851.2	21308.3	3760	15851.2	3000	9.96685	9.671	8.0067	3000	8.0067	8.23244	1	5457.01	0	3377.01	62	老年(60+)	3844	女	6	小学	不健康	非党员	是
3823532222	2022	银坊镇	张家坟村	参与	参与	参与非农	1	0.625	0.625	0	195.75	5.28193	5.28193	0	195.75	0	195.75		195.75	9	4.5	26921.9	15057.1	17430	46508.9	34644	23254.4	8715	17322	14000	10.0543	9.75973	9.54688	7490	8.92146	9.07292	1	11864.9	6256.41	3377.01	58	中年(40-59)	3364	男	9	初中	不健康	非党员	是
3823623812	2022	银坊镇	营尔村	参与	未参与	参与非农	1	1.66667	1.66667	0	261	5.56834	5.56834	0	261	0	261		261	12	12	17093.6	8768.19	9183.75	32746.1	24420.6	32746.1	9183.75	24420.6	7800	10.3965	10.1032	8.96201	7800	8.96201	9.1253	1	8325.43	2210.13	3377.01	58	中年(40-59)	3364	男	0	文盲或半文盲	不健康	非党员	是
3823472175	2021	白石山镇	菜村岗村	参与	参与	未参与非农	0	0	0	0	0	0	0	0	0	0				0	0	27519.8	16910.6	7400	41978.8	31369.6	20989.4	3700	15684.8	0	9.95177	9.66045	0	700	6.55251	8.21636	1	10609.3	10524.2	85.09	60	老年(60+)	3600	男	9	初中	不健康	非党员	是
3823459651	2021	上庄乡	下老芳村	未参与	未参与	未参与非农	0	0	0	0	0	0	0	0	0	0				0	0	8984.62	4922.03	500	16101.2	12038.6	16101.2	500	12038.6	0	9.68665	9.39587	0	0	0	6.21661	1	4062.59	0	3377.01	82	老年(60+)	6724	女	6	小学	不健康	非党员	是
4301100709867180	2022	王安镇	殷家堡村	参与	未参与	参与非农	1	1.66667	1.66667	0	261	5.56834	5.56834	0	261	0	261		261	12	12	14886.1	8610.9	8240	24967.5	18692.3	24967.5	8240	18692.3	8240	10.1253	9.83587	9.01688	8240	9.01688	9.01688	1	6275.21	6275.21	0	60	老年(60+)	3600	女	6	小学	不健康	非党员	是
3823524598	2022	南马庄乡	焦树庄村	未参与	未参与	未参与非农	0	0	0	0	0	0	0	0	0	0				0	0	36087.3	24950.5	2400	44312.3	33175.5	44312.3	2400	33175.5	0	10.699	10.4096	0	0	0	7.78364	1	11136.8	10830.3	0	86	老年(60+)	7396	男	6	小学	不健康	非党员	是
3823540668	2022	走马驿镇	花园村	参与	参与	参与非农	1	1.66667	1.66667	0	261	5.56834	5.56834	0	261	0	261		261	12	12	9235.11	4754.56	2400	17836.1	13355.6	17836.1	2400	13355.6	2400	9.78898	9.49969	7.78364	4704	8.45638	7.78364	1	4480.55	4359.31	121.24	71	老年(60+)	5041	男	6	小学	不健康	非党员	是
4301100707535973	2022	王安镇	王安镇村	未参与	未参与	未参与非农	0	0	0	0	0	0	0	0	0	0				0	0	10937.1	5436.32	3500	21914.3	16413.5	21914.3	3500	16413.5	0	9.9949	9.70586	0	0	0	8.1608	1	5500.81	5500.81	0	69	老年(60+)	4761	男	6	小学	不健康	非党员	是
3822373885	2022	东团堡乡	箭杆河村	未参与	未参与	未参与非农	0	0	0	0	0	0	0	0	0	0				0	0	35927.2	24207.5	4388.4	46821.8	35102.1	46821.8	4388.4	35102.1	0	10.7541	10.466	0	0	0	8.38695	1	11719.7	10830.3	316.64	68	老年(60+)	4624	男	6	小学	不健康	非党员	是
3823524411	2022	上庄乡	东泉头村	参与	参与	参与非农	1	0.833333	0.833333	0	261	5.56834	5.56834	0	261	0	261		261	12	6	27384.6	16264.3	5680	44736.6	33616.3	22368.3	2840	16808.2	3480	10.0154	9.72962	8.15507	3640	8.20001	7.95191	1	11120.2	10830.3	0	67	老年(60+)	4489	男	6	小学	不健康	非党员	是
4301100709154612	2021	王安镇	鲍家路村	参与	未参与	参与非农	1	1.66667	1.66667	0	261	5.56834	5.56834	0	261	0	261		261	12	12	14660.3	8793.98	3250	23635.9	17769.6	23635.9	3250	17769.6	3000	10.0705	9.78524	8.0067	3000	8.0067	8.08672	1	5866.33	5340.7	525.63	56	中年(40-59)	3136	男	6	小学	不健康	非党员	是
3823615149	2021	杨家庄镇	三道城村	参与	未参与	参与非农	1	0.833333	0.833333	0	195.75	5.28193	5.28193	0	195.75	0	195.75		195.75	9	4.5	21331.5	11846.5	4400	38262.9	28777.9	19131.5	2200	14388.9	3480	9.85909	9.57422	8.15507	1740	7.46221	7.69667	1	9485.02	960.19	3377.01	75	老年(60+)	5625	男	6	小学	不健康	非党员	是
3823605398	2022	南马庄乡	桑树堰村	参与	参与	参与非农	2	0.769231	0.384615	0.384615	522	6.25958	5.56834	5.56834	261	261	261	261	261	24	8	14817.6	2590.62	19250	49334.2	37107.2	12333.6	4812.5	9276.81	9625	9.42008	9.13527	9.17222	6562.5	8.78928	8.47918	1	12227	0	3377.01	62	老年(60+)	3844	男	9	初中	不健康	非党员	是
3823458847	2022	白石山镇	菜村岗村	参与	未参与	参与非农	2	1	0.5	0.5	304.5	5.72195	5.03207	5.03207	152.25	152.25	152.25	152.25	152.25	14	7	13404.1	5398.4	19000	32404.1	24398.4	16202	9500	12199.2	9500	9.69289	9.40913	9.15915	9500	9.15915	9.15915	1	8005.66	7986.52	19.14	43	中年(40-59)	1849	男	9	初中	不健康	非党员	是
3823477789	2022	白石山镇	荆山口村	参与	参与	参与非农	2	1.66667	1.66667	0	522	6.25958	6.25958	0	522	0	261		261	24	12	29658.3	18170	9678	46789.2	35301	23394.6	4839	17650.5	4839	10.0603	9.77852	8.48467	7134	8.87277	8.48467	1	11488.2	10830.3	446.07	63	老年(60+)	3969	男	9	初中	健康	非党员	是
3823515191	2021	水堡镇	龙门村	未参与	未参与	未参与非农	0	0	0	0	0	0	0	0	0	0				0	0	28484.9	17955.9	0	42885.4	32356.4	21442.7	0	16178.2	0	9.97314	9.69142	0	0	0	0	1	10529	6582.77	3377.01	67	老年(60+)	4489	男	9	初中	不健康	非党员	是
3823532543	2021	南屯镇	曹家庄村	参与	参与	参与非农	1	1.66667	1.66667	0	261	5.56834	5.56834	0	261	0	261		261	12	12	32812.6	20585.7	3480	49837	37610	24918.5	1740	18805	3480	10.1234	9.84188	8.15507	2240	7.71468	7.46221	1	12227	10830.3	0	49	中年(40-59)	2401	男	6	小学	不健康	非党员	是
3823528601	2022	走马驿镇	泉厂背村	参与	未参与	参与非农	1	1	1	0	261	5.56834	5.56834	0	261	0	261		261	12	12	15223.7	8977.82	4500	25501.9	19256	25501.9	4500	19256	2100	10.1465	9.86558	7.65017	2100	7.65017	8.41205	1	6245.83	5113.91	1131.92	55	中年(40-59)	3025	女	6	小学	不健康	非党员	是
3823622975	2021	银坊镇	南道神村	参与	未参与	参与非农	1	0.833333	0.833333	0	65.25	4.19344	4.19344	0	65.25	0	65.25		65.25	3	1.5	34935.7	22732.4	6850	49899.2	37695.9	24949.6	3425	18847.9	6000	10.1246	9.84416	8.69968	3000	8.0067	8.13915	1	12203.4	8379.96	3377.01	56	中年(40-59)	3136	男	9	初中	不健康	非党员	是
3823526563	2021	南马庄乡	焦树庄村	未参与	未参与	未参与非农	0	0	0	0	0	0	0	0	0	0				0	0	42606.2	30416.7	0	50078.2	37888.7	50078.2	0	37888.7	0	10.8213	10.5424	0	0	0	0	1	12189.4	10830.3	0	70	老年(60+)	4900	女	6	小学	不健康	非党员	是
3823484224	2022	留家庄乡	留家庄村	参与	参与	未参与非农	0	0	0	0	0	0	0	0	0	0				0	0	32860.5	21850.6	200	45280.5	34270.6	15093.5	66.6667	11423.5	0	9.62202	9.34343	0	10920	9.29844	4.21459	1	11009.9	10830.3	0	48	中年(40-59)	2304	女	9	初中	健康	非党员	是
3823515338	2021	南屯镇	金家庄村	参与	未参与	参与非农	1	1.66667	1.66667	0	261	5.56834	5.56834	0	261	0	261		261	12	12	40089.6	27862.6	3000	50329.1	38102.1	50329.1	3000	38102.1	3000	10.8263	10.548	8.0067	3000	8.0067	8.0067	1	12227	10830.3	0	56	中年(40-59)	3136	男	9	初中	不健康	非党员	是
3823481362	2021	白石山镇	东龙虎	参与	参与	参与非农	1	1	1	0	130.5	4.87901	4.87901	0	130.5	0	130.5		130.5	6	6	29133.1	16906.1	16000	50404.8	38177.8	25202.4	8000	19088.9	16000	10.1347	9.85686	9.68041	10250	9.23513	8.98732	1	12227	10830.3	3377.01	50	中年(40-59)	2500	女	9	初中	不健康	非党员	是
3823515505	2021	水堡镇	井子会村	参与	参与	未参与非农	0	0	0	0	0	0	0	0	0	0				0	0	29004.3	17368	910	48078.2	36441.9	24039.1	455	18220.9	0	10.0874	9.81033	0	4000	8.2943	6.12249	1	11636.3	10658.5	977.78	70	老年(60+)	4900	男	6	小学	不健康	非党员	是
3823482193	2021	王安镇	杏树沟村	未参与	未参与	未参与非农	0	0	0	0	0	0	0	0	0	0				0	0	42542.1	30315.1	600	50662.7	38435.8	50662.7	600	38435.8	0	10.8329	10.5567	0	0	0	6.39859	1	12227	10830.3	0	79	老年(60+)	6241	女	6	小学	不健康	非党员	是
3823471813	2021	上庄乡	狮子峪村	参与	参与	参与非农	1	1.66667	1.66667	0	261	5.56834	5.56834	0	261	0	261		261	12	12	31117	20495.2	3480	44089	33467.2	22044.5	1740	16733.6	3480	10.0008	9.72517	8.15507	3010	8.01003	7.46221	1	10621.8	6030.01	3377.01	64	老年(60+)	4096	男	0	文盲或半文盲	不健康	非党员	是
3823605398	2021	南马庄乡	桑树堰村	参与	未参与	参与非农	2	0.769231	0.384615	0.384615	326.25	5.79072	5.10063	5.10063	163.125	163.125	163.125	163.125	163.125	15	5	13558.2	2914.99	20400	44179.5	33536.2	11044.9	5100	8384.06	10200	9.30972	9.03409	9.23024	5100	8.53719	8.53719	1	10643.3	0	3377.01	61	老年(60+)	3721	男	9	初中	不健康	非党员	是
3823465526	2021	涞源镇	水泉村	参与	未参与	参与非农	1	1	1	0	195.75	5.28193	5.28193	0	195.75	0	195.75		195.75	9	9	8549.45	4573.01	7700	16507.5	12531	16507.5	7700	12531	7700	9.71157	9.43596	8.94911	7700	8.94911	8.94911	1	3976.44	3919.18	57.26	52	中年(40-59)	2704	男	0	文盲或半文盲	不健康	非党员	是
4301100709337923	2021	东团堡乡	五节崖村	参与	未参与	参与非农	2	1	1	0	217.5	5.38679	5.38679	0	217.5	0	108.75		108.75	10	5	31765	19538	18240	50818.3	38591.3	25409.2	9120	19295.7	8400	10.1429	9.86764	9.03611	8400	9.03611	9.11833	1	12227	10830.3	0	57	中年(40-59)	3249	男	6	小学	不健康	非党员	是
4301100635891376	2022	王安镇	王家庄村	参与	参与	参与非农	2	1.66667	1.66667	0	522	6.25958	6.25958	0	522	0	261		261	24	12	36181.5	23954.5	3680	50941.6	38714.6	25470.8	1840	19357.3	1740	10.1453	9.87082	7.46221	2890	7.96936	7.51806	1	12227	10830.3	156.96	62	老年(60+)	3844	男	9	初中	不健康	党员	是
3823458860	2021	白石山镇	菜村岗村	未参与	未参与	未参与非农	0	0	0	0	0	0	0	0	0	0				0	0	6083.1	2748.53	1500	13925.1	10590.5	13925.1	1500	10590.5	0	9.54145	9.26772	0	0	0	7.31389	1	3334.57	0	3334.57	84	老年(60+)	7056	女	0	文盲或半文盲	不健康	非党员	是
3823515683	2021	南屯镇	曹家庄村	参与	参与	参与非农	2	1.25	1.25	0	522	6.25958	6.25958	0	522	0	261		261	24	12	21152.5	12613.4	4280	35678.1	27139	17839	2140	13569.5	2140	9.78915	9.51558	7.66903	4165	8.33471	7.66903	1	8539.05	8521.49	17.56	69	老年(60+)	4761	男	6	小学	不健康	非党员	是
3823484653	2022	走马驿镇	南台村	参与	参与	参与非农	1	1.66667	1.66667	0	261	5.56834	5.56834	0	261	0	261		261	12	12	9366.32	4917.2	4206	18608.6	14159.5	18608.6	4206	14159.5	3000	9.83138	9.55814	8.0067	3400	8.13182	8.34451	1	4449.12	4198.53	250.59	68	老年(60+)	4624	女	0	文盲或半文盲	不健康	非党员	是
3823528156	2022	南马庄乡	向阳会村	参与	参与	参与非农	1	1.66667	1.66667	0	261	5.56834	5.56834	0	261	0	261		261	12	12	15660.3	7770.64	8323	32999.2	25109.5	16499.6	4161.5	12554.8	8080	9.71109	9.43785	8.99727	7040	8.85951	8.33387	1	7889.65	7889.65	0	73	老年(60+)	5329	男	6	小学	不健康	非党员	是
3823485423	2021	留家庄乡	留家庄村	参与	未参与	参与非农	1	0.833333	0.833333	0	261	5.56834	5.56834	0	261	0	261		261	12	6	23234.8	13561.5	3980	40510.5	30837.2	20255.3	1990	15418.6	3980	9.91617	9.64333	8.28929	1990	7.59639	7.59639	1	9673.35	8579.79	1093.56	60	老年(60+)	3600	男	12	高中	不健康	非党员	是
4301100708664026	2022	东团堡乡	五节崖村	未参与	未参与	未参与非农	0	0	0	0	0	0	0	0	0	0				0	0	34631.2	22404.2	3250	51297.9	39070.9	25649	1625	19535.5	0	10.1523	9.87999	0	0	0	7.39388	1	12227	5565.84	3377.01	73	老年(60+)	5329	男	6	小学	不健康	党员	是
3823519946	2021	走马驿镇	北大沟村	参与	未参与	参与非农	1	1.66667	1.66667	0	108.75	4.69821	4.69821	0	108.75	0	108.75		108.75	5	5	18287.9	10292.7	7000	33666.7	25671.5	16833.4	3500	12835.8	7000	9.73112	9.45999	8.85381	3500	8.1608	8.1608	1	7995.2	7246.66	748.54	70	老年(60+)	4900	男	9	初中	不健康	非党员	是
3823515191	2022	水堡镇	龙门村	未参与	未参与	未参与非农	0	0	0	0	0	0	0	0	0	0				0	0	36662.3	24435.3	1440	51515.5	39288.5	25757.7	720	19644.3	0	10.1565	9.88554	0	0	0	6.58064	1	12227	10830.3	1020.5	68	老年(60+)	4624	男	9	初中	不健康	非党员	是
3823489264	2022	涞源镇	后堡子村	参与	参与	未参与非农	0	0	0	0	0	0	0	0	0	0				0	0	24570.6	14925.5	3420	40662.6	31017.5	20331.3	1710	15508.8	0	9.91992	9.64916	0	1930	7.56579	7.44483	1	9645.08	9608.13	36.95	68	老年(60+)	4624	男	6	小学	不健康	非党员	是
3823535968	2021	留家庄乡	团圆村	参与	未参与	参与非农	1	1	1	0	87	4.47734	4.47734	0	87	0	87		87	4	4	9606.23	4978.56	9600	19512.1	14884.4	19512.1	9600	14884.4	9600	9.87879	9.60807	9.16962	9600	9.16962	9.16962	1	4627.67	4627.67	0	59	中年(40-59)	3481	男	9	初中	不健康	非党员	是
4301100715046649	2021	北石佛镇	红泉村	参与	未参与	参与非农	1	0.833333	0.833333	0	108.75	4.69821	4.69821	0	108.75	0	108.75		108.75	5	2.5	35857.7	23630.7	7959.04	51799.8	39572.9	25899.9	3979.52	19786.4	7959.04	10.162	9.89275	8.98219	3979.52	8.28917	8.28917	1	12227	10830.3	1.27	66	老年(60+)	4356	男	6	小学	不健康	非党员	是
4301100709676783	2021	东团堡乡	箭杆河村	参与	未参与	参与非农	1	0.5	0.5	0	174	5.16479	5.16479	0	174	0	174		174	8	4	34852.4	22625.4	16400	51982.6	39755.6	25991.3	8200	19877.8	16400	10.1655	9.89736	9.7051	8200	9.01201	9.01201	1	12227	10830.3	0	54	中年(40-59)	2916	男	6	小学	不健康	非党员	是
3823531898	2021	南屯镇	南屯村	参与	参与	参与非农	2	0.666667	0.666667	0	174	5.16479	5.16479	0	174	0	87		87	8	2.66667	29481.4	17254.4	21000	52070.6	39843.6	13017.6	5250	9960.9	10500	9.47406	9.20642	9.25923	5575	8.62623	8.56617	1	12227	117.08	3377.01	48	中年(40-59)	2304	男	9	初中	不健康	非党员	是
4301100708240972	2021	东团堡乡	西团堡村	参与	参与	参与非农	1	1.66667	1.66667	0	108.75	4.69821	4.69821	0	108.75	0	108.75		108.75	5	5	15515.8	8399.01	1668	30456.8	23340	15228.4	834	11670	800	9.63092	9.36478	6.68586	3400	8.13182	6.72743	1	7116.81	7116.81	0	70	老年(60+)	4900	男	0	文盲或半文盲	不健康	非党员	是
4301100708349546	2021	东团堡乡	西团堡村	参与	参与	参与非农	1	1	0	1	65.25	4.19344	0	4.19344	0	65.25	65.25	65.25		3	3	28075.8	16347.7	20336	50215.4	38487.3	16738.5	6778.67	12829.1	19200	9.72546	9.45947	9.86272	6916.67	8.84183	8.82168	1	11728.1	10830.3	37.21	53	中年(40-59)	2809	男	6	小学	不健康	非党员	是
4301100636499767	2021	王安镇	孙家泉村	参与	未参与	参与非农	1	1.66667	1.66667	0	261	5.56834	5.56834	0	261	0	261		261	12	12	6305.6	2603.12	3000	15926.6	12224.1	15926.6	3000	12224.1	3000	9.67574	9.41116	8.0067	3000	8.0067	8.0067	1	3702.48	0	3377.01	66	老年(60+)	4356	女	12	高中	不健康	非党员	是
3823482950	2021	走马驿镇	泉厂背村	参与	未参与	参与非农	1	1	1	0	65.25	4.19344	4.19344	0	65.25	0	65.25		65.25	3	3	29747.8	18106.7	20440	50265.6	38624.5	25132.8	10220	19312.3	20440	10.1319	9.8685	9.9253	10220	9.2322	9.2322	1	11641.1	10830.3	40.39	56	中年(40-59)	3136	男	9	初中	不健康	非党员	是
4301100714624448	2022	南屯镇	南屯村	参与	参与	参与非农	1	0.5	0.5	0	261	5.56834	5.56834	0	261	0	261		261	12	6	23071.2	10844.2	14160	53033.8	40806.8	17677.9	4720	13602.3	9000	9.78007	9.51799	9.10509	3666.67	8.20731	8.45978	1	12227	3513.37	3377.01	54	中年(40-59)	2916	男	9	初中	不健康	非党员	是
3823482351	2022	白石山镇	荆山口村	参与	参与	参与非农	1	1.66667	1.66667	0	195.75	5.28193	5.28193	0	195.75	0	195.75		195.75	9	9	34475.6	22562.8	1740	51707.9	39795.1	25853.9	870	19897.6	1740	10.1602	9.89835	7.46221	3320	8.10802	6.76964	1	11912.8	7328.76	3377.01	66	老年(60+)	4356	男	6	小学	不健康	非党员	是
3823534487	2021	金家井乡	周村	未参与	未参与	未参与非农	0	0	0	0	0	0	0	0	0	0				0	0	8770.69	5415.24	0	14631.9	11276.5	14631.9	0	11276.5	0	9.59096	9.33047	0	0	0	0	1	3355.45	2816.35	539.1	58	中年(40-59)	3364	女	9	初中	不健康	非党员	是
3823464479	2021	金家井乡	周村	参与	参与	参与非农	2	0.833333	0.833333	0	261	5.56834	5.56834	0	261	0	130.5		130.5	12	6	20152	7925.01	24000	53341.6	41114.6	17780.5	8000	13704.9	12000	9.78586	9.52551	9.39275	10666.7	9.27497	8.98732	1	12227	396.16	3377.01	45	中年(40-59)	2025	男	6	小学	不健康	非党员	是
3823522248	2021	留家庄乡	留家庄村	参与	参与	参与非农	1	0.833333	0.833333	0	261	5.56834	5.56834	0	261	0	261		261	12	6	17016.5	10034.8	3980	30559.7	23578	15279.9	1990	11789	3980	9.63429	9.37492	8.28929	5750	8.65713	7.59639	1	6981.75	6981.75	0	62	老年(60+)	3844	男	6	小学	不健康	非党员	是
4301100708713188	2021	北石佛镇	南石佛村	参与	参与	参与非农	1	1.66667	1.66667	0	261	5.56834	5.56834	0	261	0	261		261	12	12	28789.9	16562.9	11480	53572.5	41345.5	26786.2	5740	20672.7	11480	10.1956	9.93657	9.34845	6879.25	8.83641	8.65539	1	12227	10272	2217.46	69	老年(60+)	4761	男	9	初中	不健康	党员	是
3823613067	2022	南屯镇	亚家庄村	参与	未参与	参与非农	1	0.625	0.625	0	261	5.56834	5.56834	0	261	0	261		261	12	6	24638	15652.2	5080	39505.7	30519.9	19752.9	2540	15260	5080	9.89105	9.63299	8.53326	2540	7.84031	7.84031	1	8985.82	8057.06	928.76	70	老年(60+)	4900	男	6	小学	不健康	非党员	是
4301100719854990	2022	银坊镇	合婚台村	参与	参与	参与非农	1	1.66667	1.66667	0	261	5.56834	5.56834	0	261	0	261		261	12	12	7212.3	1514	4480	25061.8	19363.5	12530.9	2240	9681.77	3480	9.43595	9.178	8.15507	2790	7.93416	7.71468	1	5698.3	0	3377.01	64	老年(60+)	4096	男	6	小学	健康	非党员	是
3823480627	2022	水堡镇	井子会村	未参与	未参与	未参与非农	0	0	0	0	0	0	0	0	0	0				0	0	38251	27078	2170	49193.8	38020.9	24596.9	1085	19010.4	0	10.1104	9.85274	0	0	0	6.99026	1	11173	10818.3	354.69	76	老年(60+)	5776	男	6	小学	不健康	非党员	是
3823483810	2021	东团堡乡	养老河村	参与	未参与	参与非农	1	0.833333	0.833333	0	21.75	3.12457	3.12457	0	21.75	0	21.75		21.75	1	0.5	37373.3	25146.4	10480	53869.9	41642.9	26935	5240	20821.5	10480	10.2012	9.94374	9.25732	5240	8.56427	8.56427	1	12227	10830.3	1446.67	60	老年(60+)	3600	男	6	小学	不健康	非党员	是
3823523671	2021	南屯镇	南屯村	参与	参与	参与非农	1	0.5	0.5	0	195.75	5.28193	5.28193	0	195.75	0	195.75		195.75	9	4.5	11056.9	5139.73	11000	26084.8	20167.6	13042.4	5500	10083.8	11000	9.47596	9.21868	9.30574	6925	8.84304	8.61269	1	5917.22	0	3377.01	56	中年(40-59)	3136	男	9	初中	不健康	非党员	是
100000567314108	2021	南马庄乡	桦木沟村	参与	参与	参与非农	1	0.625	0.625	0	261	5.56834	5.56834	0	261	0	261		261	12	6	27545.2	16223.5	16143	49989	38667.3	24994.5	8071.5	19333.6	15480	10.1264	9.8696	9.64737	9340	9.14217	8.99622	1	11321.7	10830.3	204.69	65	老年(60+)	4225	男	12	高中	不健康	党员	是
3823527219	2021	水堡镇	塔儿村	参与	参与	参与非农	1	1.66667	1.66667	0	174	5.16479	5.16479	0	174	0	174		174	8	8	18620.8	10181.2	8000	37369.7	28930.1	18684.8	4000	14465.1	8000	9.83547	9.57949	8.98732	4585	8.43076	8.2943	1	8439.58	8439.58	0	67	老年(60+)	4489	男	0	文盲或半文盲	不健康	非党员	是
4301100724716278	2021	上庄乡	清风沟村	参与	未参与	参与非农	1	1	1	0	261	5.56834	5.56834	0	261	0	261		261	12	12	37919	25692	4080	54142.2	41915.2	27071.1	2040	20957.6	4080	10.2062	9.95026	8.3141	2040	7.6212	7.6212	1	12227	2875.61	3377.01	58	中年(40-59)	3364	女	6	小学	不健康	非党员	是
4301100708484810	2021	涞源镇	东夹山村	参与	未参与	参与非农	1	1.66667	1.66667	0	195.75	5.28193	5.28193	0	195.75	0	195.75		195.75	9	9	30738.6	18881	6410	52508.4	40650.8	17502.8	2136.67	13550.3	6210	9.77012	9.51416	8.73408	2070	7.63579	7.66747	1	11857.6	10461.1	1396.48	64	老年(60+)	4096	男	6	小学	不健康	党员	是
4301100715042612	2021	上庄乡	上庄村	参与	参与	参与非农	1	0.5	0.5	0	130.5	4.87901	4.87901	0	130.5	0	130.5		130.5	6	3	26360.4	17086.5	9672	41112.4	31838.5	20556.2	4836	15919.2	9672	9.93092	9.67528	9.17709	5836	8.67197	8.48405	1	9273.87	8049.2	1224.67	56	中年(40-59)	3136	男	9	初中	不健康	非党员	是
3823482651	2021	白石山镇	灵吉村	未参与	未参与	未参与非农	0	0	0	0	0	0	0	0	0	0				0	0	36660.3	24795.3	3000	52729.3	40864.3	26364.7	1500	20432.1	0	10.1798	9.92486	0	0	0	7.31389	1	11865	9240.08	2624.97	69	老年(60+)	4761	女	6	小学	不健康	非党员	是
4301100710291563	2021	涞源镇	南关村	参与	参与	参与非农	1	1.66667	1.66667	0	261	5.56834	5.56834	0	261	0	261		261	12	12	11977.3	4184.88	16800	34640.5	26848.1	17320.3	8400	13424	16800	9.75963	9.5048	9.72919	8900	9.09392	9.03611	1	7792.46	0	3377.01	67	老年(60+)	4489	男	0	文盲或半文盲	不健康	非党员	是
4301100710029265	2021	杨家庄镇	三道城村	参与	未参与	参与非农	1	1.66667	1.66667	0	43.5	3.79549	3.79549	0	43.5	0	43.5		43.5	2	2	8344.24	4536.95	3760	16971.3	13164	16971.3	3760	13164	3000	9.73928	9.48524	8.0067	3000	8.0067	8.23244	1	3807.29	442.76	3364.53	68	老年(60+)	4624	男	12	高中	不健康	非党员	是
4301100719534961	2021	银坊镇	牛栏村	参与	参与	参与非农	1	1.66667	1.66667	0	261	5.56834	5.56834	0	261	0	261		261	12	12	37892.1	25665.2	5273.8	54981.9	42754.9	27491	2636.9	21377.5	3480	10.2216	9.97009	8.15507	2314	7.74716	7.87774	1	12227	10830.3	0	70	老年(60+)	4900	男	6	小学	不健康	非党员	是
3823483629	2021	白石山镇	石窝村	参与	未参与	参与非农	1	1.66667	1.66667	0	261	5.56834	5.56834	0	261	0	261		261	12	12	11957.1	5654.59	9800	28362.5	22060	28362.5	9800	22060	9800	10.2528	10.0015	9.19024	9800	9.19024	9.19024	1	6302.55	6302.55	0	29	青年(18-39)	841	男	6	小学	不健康	非党员	是
3823515520	2021	白石山镇	白石山村	参与	参与	参与非农	1	1.66667	1.66667	0	261	5.56834	5.56834	0	261	0	261		261	12	12	12878	3844.08	9560	40676.8	31642.9	13558.9	3186.67	10547.6	6560	9.5148	9.26366	8.7889	3353.33	8.11801	8.06704	1	9033.89	0	3377.01	47	中年(40-59)	2209	男	6	小学	不健康	非党员	是
3823610106	2022	王安镇	孙家泉村	参与	未参与	参与非农	1	0.833333	0.833333	0	261	5.56834	5.56834	0	261	0	261		261	12	6	15185.2	8458.3	4480	30335.8	23608.9	15167.9	2240	11804.5	4480	9.62694	9.37623	8.4076	2240	7.71468	7.71468	1	6726.86	6616.23	110.63	60	老年(60+)	3600	男	6	小学	不健康	非党员	是
3823522275	2022	北石佛镇	北石佛村	参与	参与	参与非农	2	0.909091	0.909091	0	304.5	5.72195	5.72195	0	304.5	0	152.25		152.25	14	4.66667	22500.3	10273.3	25952	55429.8	43202.8	18476.6	8650.67	14400.9	12976	9.82426	9.57505	9.47093	9717.33	9.18177	9.06551	1	12227	572.54	3377.01	72	老年(60+)	5184	男	0	文盲或半文盲	不健康	非党员	是
3823544716	2022	乌龙沟乡	乌龙沟村	参与	参与	参与非农	1	1.66667	1.66667	0	261	5.56834	5.56834	0	261	0	261		261	12	12	30146.5	19054.8	12790	50471.8	39380.2	25235.9	6395	19690.1	7000	10.136	9.88787	8.85381	4050	8.30672	8.76343	1	11091.6	10830.3	0	64	老年(60+)	4096	男	9	初中	健康	党员	是
3823613306	2021	塔崖驿乡	大东沟村	参与	参与	参与非农	1	1.66667	1.66667	0	261	5.56834	5.56834	0	261	0	261		261	12	12	16488.8	10085.1	7900	29176	22772.3	29176	7900	22772.3	7000	10.2811	10.0333	8.85381	7640	8.94128	8.97474	1	6403.66	6324.06	79.6	51	中年(40-59)	2601	男	9	初中	不健康	非党员	是
4301100714996768	2021	上庄乡	上庄村	参与	参与	参与非农	1	1.66667	1.66667	0	130.5	4.87901	4.87901	0	130.5	0	130.5		130.5	6	6	19488.1	12008.9	9080	34240.1	26760.9	17120	4540	13380.4	9080	9.748	9.50155	9.11394	5540	8.61993	8.4209	1	7479.19	7479.19	0	67	老年(60+)	4489	男	6	小学	不健康	非党员	是
4301100710513731	2022	上庄乡	横山岭村	参与	未参与	参与非农	1	1	1	0	261	5.56834	5.56834	0	261	0	261		261	12	12	24501.1	14412.1	19680	46199.2	36110.1	23099.6	9840	18055.1	19080	10.0476	9.80118	9.85645	9540	9.16335	9.19431	1	10089	10042.3	46.73	49	中年(40-59)	2401	男	9	初中	不健康	非党员	是
3823460338	2022	涞源镇	扯拽沟村	未参与	未参与	未参与非农	0	0	0	0	0	0	0	0	0	0				0	0	37725.2	26180.6	3380	52873.2	41328.6	26436.6	1690	20664.3	0	10.1825	9.93616	0	0	0	7.43308	1	11544.6	10830.3	379.79	71	老年(60+)	5041	男	0	文盲或半文盲	健康	非党员	是
4301100762342851	2022	银坊镇	松树台村	未参与	未参与	未参与非农	0	0	0	0	0	0	0	0	0	0				0	0	26798.1	17290.2	3380	43620.1	34112.2	21810.1	1690	17056.1	0	9.99013	9.74426	0	0	0	7.43308	1	9507.88	1945.79	3377.01	58	中年(40-59)	3364	男	6	小学	不健康	非党员	是
3823523637	2021	王安镇	祁家沟村	参与	参与	参与非农	1	1.66667	1.66667	0	261	5.56834	5.56834	0	261	0	261		261	12	12	33766	22851.7	3480	50228.8	39314.5	25114.4	1740	19657.2	3480	10.1312	9.8862	8.15507	4490	8.40983	7.46221	1	10914.3	5693.73	3377.01	65	老年(60+)	4225	男	9	初中	不健康	非党员	是
3823482092	2022	白石山镇	大草滩村	参与	参与	参与非农	2	1.25	1.25	0	435	6.07764	6.07764	0	435	0	217.5		217.5	20	10	39311.8	27084.8	8000	56391.8	44164.8	28195.9	4000	22082.4	4000	10.2469	10.0025	8.2943	6500	8.77971	8.2943	1	12227	10830.3	0	65	老年(60+)	4225	男	9	初中	不健康	非党员	是
100000584294701	2021	金家井乡	周村	参与	参与	参与非农	1	1.66667	1.66667	0	261	5.56834	5.56834	0	261	0	261		261	12	12	41086.6	28859.7	5000	56397.4	44170.5	28198.7	2500	22085.2	5000	10.247	10.0027	8.51739	4500	8.41205	7.82445	1	12227	10830.3	1042.95	69	老年(60+)	4761	男	6	小学	健康	非党员	是
3823530433	2021	涞源镇	后堡子村	参与	参与	未参与非农	0	0	0	0	0	0	0	0	0	0				0	0	12805.6	6825.78	2880	27591.6	21611.8	13795.8	1440	10805.9	0	9.53212	9.28785	0	720	6.58064	7.27309	1	5979.81	0	3377.01	71	老年(60+)	5041	男	6	小学	不健康	非党员	是
4301100779716795	2022	走马驿镇	燕窝村	参与	未参与	参与非农	2	1.25	0.625	0.625	522	6.25958	5.56834	5.56834	261	261	261	261	261	24	12	11660.8	1500	23626	46900.4	36739.6	15633.5	7875.33	12246.5	11295	9.65717	9.413	9.3322	7530	8.92678	8.97162	1	10160.8	0	3377.01	51	中年(40-59)	2601	男	9	初中	健康	非党员	是
4301100709784506	2021	金家井乡	王家井村	参与	未参与	参与非农	1	0.625	0.625	0	87	4.47734	4.47734	0	87	0	87		87	4	2	15843.3	8622.01	6264	33337	26115.7	16668.5	3132	13057.8	5700	9.72128	9.47714	8.6484	2850	7.95543	8.04975	1	7221.33	6938.34	282.99	59	中年(40-59)	3481	男	9	初中	不健康	党员	是
3823486040	2021	北石佛镇	白绸村	参与	参与	参与非农	1	0.833333	0.833333	0	261	5.56834	5.56834	0	261	0	261		261	12	6	33702.9	21475.9	17560	56513.4	44286.4	18837.8	5853.33	14762.1	17560	9.84362	9.59982	9.77344	6373.33	8.76003	8.67494	1	12227	10830.3	2.87	62	老年(60+)	3844	男	9	初中	不健康	非党员	是
3824424769	2022	金家井乡	寨沟门村	参与	参与	参与非农	1	1.66667	1.66667	0	21.75	3.12457	3.12457	0	21.75	0	21.75		21.75	1	1	27099.8	17292.9	840	45380	35573.1	22690	420	17786.5	840	10.0297	9.7862	6.73459	4620	8.43837	6.04263	1	9806.93	9000.34	806.59	69	老年(60+)	4761	男	9	初中	不健康	非党员	是
3823474105	2022	留家庄乡	四角台村	参与	未参与	参与非农	1	0.833333	0.833333	0	261	5.56834	5.56834	0	261	0	261		261	12	6	11320.2	5054.45	11877	29078.3	22812.5	14539.1	5938.5	11406.2	3600	9.5846	9.34192	8.18897	1800	7.4961	8.68938	1	6265.8	4616.51	1649.29	62	老年(60+)	3844	男	9	初中	不健康	党员	是
3823462146	2022	白石山镇	西龙虎村	参与	未参与	参与非农	1	1.66667	1.66667	0	261	5.56834	5.56834	0	261	0	261		261	12	12	6566.25	3325.33	6200	15080.6	11839.7	15080.6	6200	11839.7	6200	9.62117	9.37921	8.73247	6200	8.73247	8.73247	1	3240.92	2639.14	601.78	60	老年(60+)	3600	女	12	高中	不健康	非党员	是
4301100719769290	2021	银坊镇	吉河村	未参与	未参与	未参与非农	0	0	0	0	0	0	0	0	0	0				0	0	10342.5	5066.23	1067.2	24639	19362.7	12319.5	533.6	9681.37	0	9.41894	9.17796	0	0	0	6.28152	1	5276.29	0	3377.01	76	老年(60+)	5776	男	0	文盲或半文盲	不健康	非党员	是
3823532500	2022	南屯镇	曹家庄村	参与	未参与	参与非农	1	1	1	0	261	5.56834	5.56834	0	261	0	261		261	12	12	21809.5	12657.7	18480	42762.1	33610.2	21381.1	9240	16805.1	18480	9.97026	9.72944	9.8245	9240	9.13141	9.13141	1	9151.85	9151.85	0	66	老年(60+)	4356	女	0	文盲或半文盲	不健康	非党员	是
3823515780	2021	南马庄乡	小关城村	参与	未参与	参与非农	1	1	1	0	152.25	5.03207	5.03207	0	152.25	0	152.25		152.25	7	7	27591.4	17650.4	14000	46529.4	36588.4	23264.7	7000	18294.2	14000	10.0547	9.81434	9.54688	7000	8.85381	8.85381	1	9940.94	9940.94	0	77	老年(60+)	5929	男	6	小学	不健康	非党员	是
3823515928	2022	乌龙沟乡	后庄村	参与	未参与	参与非农	1	1	1	0	261	5.56834	5.56834	0	261	0	261		261	12	12	24747.6	15961.5	10040	41171.6	32385.5	20585.8	5020	16192.7	4800	9.93236	9.69232	8.47658	2400	7.78364	8.52138	1	8786.14	7812.85	973.29	46	中年(40-59)	2116	男	9	初中	不健康	党员	是
4301100711342677	2021	上庄乡	黄郊村	参与	参与	参与非农	1	0.333333	0.333333	0	217.5	5.38679	5.38679	0	217.5	0	217.5		217.5	10	3.33333	24502.8	13036.8	24040	53771.4	42305.5	13442.9	6010	10576.4	19000	9.5062	9.26638	9.85225	5650	8.63959	8.70135	1	11465.9	10830.3	0	56	中年(40-59)	3136	男	9	初中	健康	非党员	是
3823596834	2021	塔崖驿乡	榆树台村	参与	未参与	参与非农	1	1.66667	1.66667	0	261	5.56834	5.56834	0	261	0	261		261	12	12	43266.8	31039.8	5880	57361.5	45134.6	28680.8	2940	22567.3	5880	10.264	10.0243	8.67948	2940	7.9865	7.9865	1	12227	10830.3	0	69	老年(60+)	4761	男	9	初中	不健康	非党员	是
4301100714497545	2022	王安镇	东刘家庄村	未参与	未参与	未参与非农	0	0	0	0	0	0	0	0	0	0				0	0	22166.7	15091.5	4880	33228.6	26153.4	16614.3	2440	13076.7	0	9.71802	9.47859	0	0	0	7.80016	1	7075.2	7075.2	0	68	老年(60+)	4624	男	9	初中	不健康	非党员	是
3823519776	2021	杨家庄镇	南李庄村	参与	未参与	参与非农	2	1	0	1	348	5.85507	0	5.85507	0	348	174	174		16	8	32488.7	20261.7	25000	57679.1	45452.1	19226.4	8333.33	15150.7	12500	9.86404	9.6258	9.43356	8333.33	9.02814	9.02814	1	12227	10830.3	269.38	48	中年(40-59)	2304	男	6	小学	不健康	非党员	是
4301100709884763	2021	杨家庄镇	隋家庄村	未参与	未参与	未参与非农	0	0	0	0	0	0	0	0	0	0				0	0	43958.8	31731.9	0	57813	45586.1	28906.5	0	22793	0	10.2718	10.0342	0	0	0	0	1	12227	10830.3	29.07	72	老年(60+)	5184	男	0	文盲或半文盲	不健康	非党员	是
3823608312	2021	银坊镇	牛栏村	参与	未参与	参与非农	1	1.66667	1.66667	0	261	5.56834	5.56834	0	261	0	261		261	12	12	43762.5	31535.5	5273.8	57930.7	45703.7	28965.3	2636.9	22851.8	3480	10.2739	10.0368	8.15507	1740	7.46221	7.87774	1	12227	10830.3	460.03	76	老年(60+)	5776	男	9	初中	不健康	非党员	是
3823546426	2022	东团堡乡	扦树底村	未参与	未参与	未参与非农	0	0	0	0	0	0	0	0	0	0				0	0	15287.5	8049.9	3515	34496.4	27258.8	17248.2	1757.5	13629.4	0	9.75546	9.51999	0	0	0	7.47222	1	7237.61	7237.61	0	73	老年(60+)	5329	男	6	小学	不健康	非党员	是
3823534569	2021	上庄乡	上庄村	参与	未参与	参与非农	1	1.66667	1.66667	0	108.75	4.69821	4.69821	0	108.75	0	108.75		108.75	5	5	22893.5	16577.8	3000	30129.5	23813.8	30129.5	3000	23813.8	3000	10.3133	10.078	8.0067	3000	8.0067	8.0067	1	6315.78	5928.1	387.68	72	老年(60+)	5184	女	6	小学	不健康	非党员	是
3823463168	2022	走马驿镇	葛沟村	参与	未参与	参与非农	1	1.66667	1.66667	0	108.75	4.69821	4.69821	0	108.75	0	108.75		108.75	5	5	20661.5	12038.6	15400	41155.9	32533	20578	7700	16266.5	15200	9.93198	9.69686	9.62912	7600	8.93604	8.94911	1	8622.94	8622.94	0	65	老年(60+)	4225	男	9	初中	不健康	非党员	是
3823606992	2022	王安镇	冷铺村	参与	参与	参与非农	1	0.833333	0.833333	0	261	5.56834	5.56834	0	261	0	261		261	12	6	32177	21354.2	17280	51723.5	40900.6	25861.7	8640	20450.3	16680	10.1605	9.92575	9.72203	8781	9.08046	9.06427	1	10822.8	10822.8	0	60	老年(60+)	3600	男	12	高中	不健康	党员	是
3823480868	2021	金家井乡	十八盘村	参与	参与	未参与非农	0	0	0	0	0	0	0	0	0	0				0	0	17736.6	10185.4	0	36112.4	28561.2	7222.49	0	5712.25	0	8.88496	8.65037	0	9800	9.19024	0	1	7551.21	6819.83	731.38	83	老年(60+)	6889	男	12	高中	不健康	非党员	是
3823521423	2021	白石山镇	东龙虎	参与	参与	参与非农	2	1.25	1.25	0	478.5	6.17274	6.17274	0	478.5	0	239.25		239.25	22	11	15988.2	9432.25	3600	31355.8	24799.8	15677.9	1800	12399.9	1800	9.66001	9.42545	7.4961	7150	8.87501	7.4961	1	6555.91	5186.6	1369.31	57	中年(40-59)	3249	男	9	初中	不健康	非党员	是
4301100709835968	2021	王安镇	殷家堡村	参与	参与	参与非农	1	1.66667	1.66667	0	43.5	3.79549	3.79549	0	43.5	0	43.5		43.5	2	2	27683.4	18662.4	5000	43169.7	34148.8	21584.8	2500	17074.4	4480	9.97975	9.74533	8.4076	2740	7.91608	7.82445	1	9020.94	5367.28	3377.01	55	中年(40-59)	3025	男	6	小学	不健康	非党员	是
4301100708414665	2021	东团堡乡	连巴岭村	参与	未参与	参与非农	2	1.25	0.625	0.625	456.75	6.12632	5.43536	5.43536	228.375	228.375	228.375	228.375	228.375	21	10.5	21460.3	12370.8	20762.6	43741.4	34651.9	14580.5	6920.88	11550.6	9880	9.58744	9.35449	9.19837	6586.67	8.79295	8.84244	1	9089.5	8143.01	946.49	56	中年(40-59)	3136	男	6	小学	不健康	非党员	是
3823517333	2022	南马庄乡	焦树庄村	参与	参与	参与非农	1	0.833333	0.833333	0	261	5.56834	5.56834	0	261	0	261		261	12	6	16217.7	9784.11	3480	31060.7	24627.1	15530.4	1740	12313.6	3480	9.65055	9.41846	8.15507	2990	8.00336	7.46221	1	6433.62	6433.62	0	77	老年(60+)	5929	男	6	小学	不健康	非党员	是
4301100707506494	2022	杨家庄镇	烟煤洞村	参与	未参与	参与非农	1	1.66667	1.66667	0	261	5.56834	5.56834	0	261	0	261		261	12	12	21636	15136.2	5024.12	31400.5	24900.7	31400.5	5024.12	24900.7	3000	10.3546	10.1227	8.0067	3000	8.0067	8.5222	1	6499.82	6499.82	0	67	老年(60+)	4489	男	6	小学	不健康	党员	是
3823535925	2021	走马驿镇	北大沟村	参与	未参与	参与非农	1	1.66667	1.66667	0	130.5	4.87901	4.87901	0	130.5	0	130.5		130.5	6	6	25540.2	17115.8	3000	40732.7	32308.3	20366.3	1500	16154.1	3000	9.92164	9.68993	8.0067	1500	7.31389	7.31389	1	8424.42	2513.97	3377.01	70	老年(60+)	4900	男	9	初中	不健康	非党员	是
4301100707454554	2022	杨家庄镇	仝川村	参与	未参与	参与非农	1	1	1	0	130.5	4.87901	4.87901	0	130.5	0	130.5		130.5	6	6	25907.9	14931.8	14950	53122.3	42146.1	17707.4	4983.33	14048.7	9600	9.78174	9.55029	9.16962	3200	8.07122	8.51405	1	10976.2	10307.9	668.23	69	老年(60+)	4761	男	6	小学	不健康	非党员	是
3823474652	2022	留家庄乡	黑石沟村	参与	未参与	参与非农	1	1.66667	1.66667	0	261	5.56834	5.56834	0	261	0	261		261	12	12	5935.82	2697.02	8960	15730.3	12491.5	15730.3	8960	12491.5	6810	9.66334	9.4328	8.82629	6810	8.82629	9.10064	1	3238.8	3187.7	51.1	55	中年(40-59)	3025	男	6	小学	不健康	非党员	是
4301100708299089	2021	走马驿镇	马跑泉村	参与	未参与	参与非农	1	0.625	0.625	0	108.75	4.69821	4.69821	0	108.75	0	108.75		108.75	5	2.5	11347.6	3181.66	20900	39800.2	31634.3	19900.1	10450	15817.1	20000	9.89848	9.66885	9.90354	10000	9.21044	9.25445	1	8165.92	0	3377.01	46	中年(40-59)	2116	男	6	小学	不健康	非党员	是
3823462146	2021	白石山镇	西龙虎村	参与	未参与	参与非农	1	1.66667	1.66667	0	261	5.56834	5.56834	0	261	0	261		261	12	12	14432.9	9994.3	5500	21650.2	17211.6	21650.2	5500	17211.6	5500	9.98277	9.75334	8.61269	5500	8.61269	8.61269	1	4438.64	2870.93	1567.71	59	中年(40-59)	3481	女	12	高中	不健康	非党员	是
4301100714802188	2021	东团堡乡	候家沟村	未参与	未参与	未参与非农	0	0	0	0	0	0	0	0	0	0				0	0	19217.7	13731.8	894	26785.6	21299.7	26785.6	894	21299.7	0	10.1956	9.96645	0	0	0	6.79682	1	5485.87	5485.87	0	66	老年(60+)	4356	女	6	小学	不健康	非党员	是
3823475517	2021	白石山镇	白石山村	参与	参与	参与非农	1	1.66667	1.66667	0	43.5	3.79549	3.79549	0	43.5	0	43.5		43.5	2	2	22174.5	14360.5	8751	38162.4	30348.3	19081.2	4375.5	15174.1	6000	9.85646	9.62735	8.69968	5000	8.51739	8.384	1	7814.07	7176.04	638.03	61	老年(60+)	3721	男	6	小学	健康	非党员	是
4301100708299089	2022	走马驿镇	马跑泉村	参与	未参与	参与非农	2	1.25	1.25	0	369.75	5.91553	5.91553	0	369.75	0	184.875		184.875	17	8.5	16559.6	6826.09	26930	47581.2	37847.7	23790.6	13465	18923.8	12115	10.077	9.84818	9.40228	12115	9.40228	9.50792	1	9733.51	1377.56	3377.01	47	中年(40-59)	2209	男	6	小学	不健康	非党员	是
3823537588	2022	乌龙沟乡	邓庄村	参与	未参与	参与非农	2	1	0	1	391.5	5.97254	0	5.93489	0	377	195.75	188.5		18	9	30194.6	18776.5	25660	55854.6	44436.5	18618.2	8553.33	14812.2	9800	9.83189	9.6032	9.19024	6533.33	8.78483	9.05419	1	11418.1	10830.3	0	55	中年(40-59)	3025	男	6	小学	不健康	党员	是
3823530669	2022	涞源镇	东夹山村	参与	未参与	参与非农	1	1.66667	1.66667	0	261	5.56834	5.56834	0	261	0	261		261	12	12	4950.2	2075.1	3950	14078.8	11203.7	14078.8	3950	11203.7	3000	9.55243	9.324	8.0067	3000	8.0067	8.28172	1	2875.1	2635.47	239.63	49	中年(40-59)	2401	男	6	小学	不健康	非党员	是
3823607699	2022	东团堡乡	东团堡村	未参与	未参与	未参与非农	0	0	0	0	0	0	0	0	0	0				0	0	47010.8	35071.7	5206	58498.8	46559.6	29249.4	2603	23279.8	0	10.2836	10.0553	0	0	0	7.8648	1	11939.1	8652.54	3286.6	75	老年(60+)	5625	男	6	小学	不健康	非党员	是
4301100707543441	2022	王安镇	祁家沟村	参与	未参与	参与非农	2	1.66667	1.66667	0	522	6.25958	6.25958	0	522	0	261		261	24	12	29435	17208.1	27080	59965	47738.1	29982.5	13540	23869	11740	10.3084	10.0803	9.37084	11740	9.37084	9.51348	1	12227	10830.3	0	59	中年(40-59)	3481	男	6	小学	不健康	非党员	是
3823524625	2021	走马驿镇	南城子村	参与	参与	参与非农	2	1	1	0	217.5	5.38679	5.38679	0	217.5	0	108.75		108.75	10	5	12627.5	3708.11	19000	43747.6	34828.2	10936.9	4750	8707.06	9500	9.2999	9.07189	9.15915	5175	8.55179	8.46611	1	8919.35	0	3377.01	56	中年(40-59)	3136	男	9	初中	不健康	非党员	是
3823603991	2022	南屯镇	南屯村	参与	参与	参与非农	1	1.66667	1.66667	0	108.75	4.69821	4.69821	0	108.75	0	108.75		108.75	5	5	7883.55	2921.6	10100	24354.6	19392.6	12177.3	5050	9696.3	9500	9.40733	9.1795	9.15915	6250	8.7405	8.52734	1	4961.95	4891.72	70.23	73	老年(60+)	5329	男	9	初中	不健康	非党员	是
3823532526	2022	南屯镇	亚家庄村	参与	未参与	参与非农	1	1	1	0	261	5.56834	5.56834	0	261	0	261		261	12	12	22195.1	12863.6	4080	45805.1	36473.6	22902.5	2040	18236.8	4080	10.039	9.8112	8.3141	2040	7.6212	7.6212	1	9331.5	9019.74	311.76	52	中年(40-59)	2704	男	6	小学	不健康	非党员	是
3823594302	2022	银坊镇	黄土岭村	参与	参与	参与非农	1	1.66667	1.66667	0	195.75	5.28193	5.28193	0	195.75	0	195.75		195.75	9	9	10754.1	1570	15540	45434.8	36250.7	15144.9	5180	12083.6	13680	9.62542	9.3996	9.52376	4793.33	8.47519	8.55275	1	9184.07	0	3377.01	47	中年(40-59)	2209	男	9	初中	不健康	非党员	是
4301100713529463	2022	北石佛镇	北石佛村	参与	参与	参与非农	1	1.66667	1.66667	0	261	5.56834	5.56834	0	261	0	261		261	12	12	40650.7	29218.4	10000	56615.8	45183.5	28307.9	5000	22591.7	10000	10.2509	10.0253	9.21044	6200	8.73247	8.51739	1	11432.4	10830.3	534.14	74	老年(60+)	5476	男	6	小学	不健康	非党员	是
4301100710541610	2022	上庄乡	横山岭村	参与	参与	参与非农	1	1.66667	1.66667	0	261	5.56834	5.56834	0	261	0	261		261	12	12	30763.7	20732.9	12080	49744.7	39713.9	24872.4	6040.02	19857	11480	10.1215	9.89631	9.34845	7240.02	8.88752	8.70633	1	10030.8	9505.42	525.36	75	老年(60+)	5625	男	6	小学	不健康	党员	是
4301100708601545	2021	南马庄乡	南马庄村	未参与	未参与	未参与非农	0	0	0	0	0	0	0	0	0	0				0	0	38749.1	26999.4	0	58279.1	46529.4	14569.8	0	11632.4	0	9.5867	9.36155	0	0	0	0	1	11749.6	10212.3	1537.32	67	老年(60+)	4489	男	9	初中	不健康	党员	是
3823520871	2022	白石山镇	东龙虎	参与	参与	参与非农	1	0.625	0.625	0	261	5.56834	5.56834	0	261	0	261		261	12	6	29010.7	16783.7	20700	60902.2	48675.2	15225.5	5175	12168.8	20700	9.63073	9.40663	9.93794	6570	8.79042	8.55179	1	12227	10830.3	528.82	41	中年(40-59)	1681	男	9	初中	不健康	非党员	是
4301100707415544	2022	银坊镇	上铺村	未参与	未参与	未参与非农	0	0	0	0	0	0	0	0	0	0				0	0	42049.3	29822.3	3480	61032.8	48805.8	30516.4	1740	24402.9	0	10.326	10.1025	0	0	0	7.46221	1	12227	7260.41	3377.01	72	老年(60+)	5184	男	6	小学	不健康	非党员	是
3823523276	2021	金家井乡	孙家庄村	参与	未参与	参与非农	1	1	1	0	130.5	4.87901	4.87901	0	130.5	0	130.5		130.5	6	6	32335.2	20108.2	10844	61080	48853	30540	5422	24426.5	10280	10.3268	10.1034	9.23805	5140	8.545	8.5984	1	12227	10830.3	0	55	中年(40-59)	3025	女	6	小学	不健康	非党员	是
3822214599	2022	南马庄乡	望天岭村	参与	未参与	参与非农	1	1.66667	1.66667	0	261	5.56834	5.56834	0	261	0	261		261	12	12	14466.7	10099.7	3000	21831.5	17464.5	21831.5	3000	17464.5	3000	9.99111	9.76793	8.0067	3000	8.0067	8.0067	1	4366.95	2719.18	1647.77	65	老年(60+)	4225	男	9	初中	不健康	非党员	是
4301100830506159	2021	白石山镇	草厂村	参与	未参与	参与非农	1	1.66667	1.66667	0	217.5	5.38679	5.38679	0	217.5	0	217.5		217.5	10	10	53316.3	41089.3	3600	61207.1	48980.1	61207.1	3600	48980.1	3600	11.022	10.7992	8.18897	3600	8.18897	8.18897	1	12227	10830.3	387.2	54	中年(40-59)	2916	男	6	小学	不健康	非党员	是
4301100763029126	2022	金家井乡	周村	未参与	未参与	未参与非农	0	0	0	0	0	0	0	0	0	0				0	0	32087.1	23878.1	2450	41100.1	32891.1	41100.1	2450	32891.1	0	10.6238	10.401	0	0	0	7.80425	1	8208.96	8208.96	0	76	老年(60+)	5776	女	6	小学	不健康	非党员	是
4301100714236891	2021	王安镇	南赵家庄村	参与	未参与	参与非农	1	1	1	0	261	5.56834	5.56834	0	261	0	261		261	12	12	40522.6	28295.6	12380	61276.2	49049.2	30638.1	6190	24524.6	12080	10.33	10.1074	9.39939	6040	8.70632	8.73085	1	12227	10830.3	470.84	50	中年(40-59)	2500	男	6	小学	健康	非党员	是
3823515538	2021	金家井乡	张家庄村	参与	未参与	参与非农	2	1.25	1.25	0	522	6.25958	6.25958	0	522	0	261		261	24	12	44374.8	32147.8	4326	61280.4	49053.4	30640.2	2163	24526.7	1740	10.3301	10.1075	7.46221	1740	7.46221	7.67971	1	12227	10830.3	124.69	63	老年(60+)	3969	男	6	小学	不健康	非党员	是
4301100708787249	2021	南马庄乡	范家台村	参与	未参与	参与非农	1	0.833333	0	0.833333	174	5.16479	0	5.16479	0	174	174	174		8	4	12813.4	6825.71	8000	30017.4	24029.7	15008.7	4000	12014.9	8000	9.61638	9.3939	8.98732	4000	8.2943	8.2943	1	5987.65	5987.65	0	73	老年(60+)	5329	男	9	初中	不健康	非党员	是
3823458860	2022	白石山镇	菜村岗村	未参与	未参与	未参与非农	0	0	0	0	0	0	0	0	0	0				0	0	5671.07	2856.03	3900	14132	11317	14132	3900	11317	0	9.5562	9.33406	0	0	0	8.26899	1	2815.04	804.04	2011	85	老年(60+)	7225	女	0	文盲或半文盲	不健康	非党员	是
3823535660	2021	东团堡乡	红花峪村	参与	未参与	参与非农	1	0.625	0	0.625	65.25	4.19344	0	4.19344	0	65.25	65.25	65.25		3	1.5	19147.6	9714.47	24454	47497.4	38064.3	15832.5	8151.33	12688.1	23960	9.66982	9.44842	10.0842	7986.67	8.98565	9.00606	1	9433.16	9288.81	144.35	64	老年(60+)	4096	男	9	初中	不健康	非党员	是
3823530674	2021	白石山镇	东龙虎	参与	参与	参与非农	1	0.454545	0.454545	0	217.5	5.38679	5.38679	0	217.5	0	217.5		217.5	10	3.33333	16339.1	4112.16	37000	61578.5	49351.6	12315.7	7400	9870.31	37000	9.41863	9.19729	10.5187	8300	9.02413	8.90937	1	12227	0	3377.01	66	老年(60+)	4356	男	6	小学	不健康	非党员	是
3823536714	2021	东团堡乡	候家沟村	参与	参与	参与非农	1	0.625	0.625	0	87	4.47734	4.47734	0	87	0	87		87	4	2	13061.4	6514.95	5254	32982.3	26435.9	16491.2	2627	13217.9	4080	9.71058	9.48933	8.3141	9240	9.13141	7.87398	1	6546.46	394.73	3377.01	55	中年(40-59)	3025	男	6	小学	健康	非党员	是
3823528827	2021	金家井乡	梁家庄村	参与	参与	参与非农	1	0.625	0.625	0	108.75	4.69821	4.69821	0	108.75	0	108.75		108.75	5	2.5	37435.8	25208.8	15500	61783.9	49556.9	20594.6	5166.67	16519	15500	9.93279	9.71227	9.64866	6833.33	8.82971	8.55018	1	12227	10830.3	384.58	70	老年(60+)	4900	男	6	小学	不健康	非党员	是
100000583469964	2021	银坊镇	银坊村	参与	参与	未参与非农	0	0	0	0	0	0	0	0	0	0				0	0	21994.8	14794.5	1050	36448	29247.7	18224	525	14623.9	0	9.81049	9.59041	0	350	5.86079	6.2653	1	7200.26	7200.26	0	72	老年(60+)	5184	男	6	小学	不健康	非党员	是
4301100715224222	2021	塔崖驿乡	榆树台村	参与	未参与	参与非农	1	1	1	0	261	5.56834	5.56834	0	261	0	261		261	12	12	18034.7	10893.7	18100	36210.1	29069.1	36210.1	18100	29069.1	18100	10.4971	10.2774	9.80372	18100	9.80372	9.80372	1	7140.99	7129.48	11.51	52	中年(40-59)	2704	男	0	文盲或半文盲	不健康	非党员	是
4301100710513731	2021	上庄乡	横山岭村	参与	未参与	参与非农	1	1	1	0	261	5.56834	5.56834	0	261	0	261		261	12	12	7817.43	1871.27	19080	30215.4	24269.3	15107.7	9540	12134.6	19080	9.62296	9.40382	9.85645	9540	9.16335	9.16335	1	5946.16	0	3377.01	48	中年(40-59)	2304	男	9	初中	健康	非党员	是
3823482675	2022	北石佛镇	赵家井村	未参与	未参与	未参与非农	0	0	0	0	0	0	0	0	0	0				0	0	45320.6	33093.6	0	62200.9	49973.9	31100.4	0	24986.9	0	10.345	10.1261	0	0	0	0	1	12227	10830.3	524.47	77	老年(60+)	5929	男	9	初中	不健康	非党员	是
3823482675	2021	北石佛镇	赵家井村	未参与	未参与	未参与非农	0	0	0	0	0	0	0	0	0	0				0	0	45917	33873	0	61298.9	49254.9	30649.5	0	24627.4	0	10.3304	10.1116	0	0	0	0	1	12044	10830.3	759.05	76	老年(60+)	5776	男	9	初中	不健康	非党员	是
4301100709798838	2021	东团堡乡	扦树底村	参与	参与	未参与非农	0	0	0	0	0	0	0	0	0	0				0	0	30465.7	19806.3	0	54263.6	43604.1	27131.8	0	21802.1	0	10.2085	9.98976	0	2400	7.78364	0	1	10659.5	10659.5	0	77	老年(60+)	5929	男	9	初中	不健康	党员	是
3823464982	2022	留家庄乡	团圆村	参与	参与	参与非农	2	1.25	1.25	0	391.5	5.97254	5.97254	0	391.5	0	195.75		195.75	18	9	35741	23880.9	20140	60399	48538.9	30199.5	10070	24269.4	10070	10.3156	10.097	9.21742	11645	9.36272	9.21742	1	11860.1	10830.3	0	63	老年(60+)	3969	女	6	小学	不健康	非党员	是
3823679251	2022	银坊镇	张家坟村	参与	未参与	参与非农	1	1.66667	1.66667	0	261	5.56834	5.56834	0	261	0	261		261	12	12	15730.3	10487	4500	26726.5	21483.3	26726.5	4500	21483.3	4000	10.1934	9.97503	8.2943	4000	8.2943	8.41205	1	5243.25	4706.09	537.16	51	中年(40-59)	2601	男	9	初中	不健康	非党员	是
3824424769	2021	金家井乡	寨沟门村	参与	参与	参与非农	1	1.66667	1.66667	0	21.75	3.12457	3.12457	0	21.75	0	21.75		21.75	1	1	26086.4	16914	500	46781.5	37609.1	23390.8	250	18804.6	500	10.0601	9.84185	6.21661	6100	8.71621	5.52545	1	9172.38	7758.22	1414.16	68	老年(60+)	4624	男	9	初中	不健康	非党员	是
3823484988	2022	走马驿镇	松树柁	未参与	未参与	未参与非农	0	0	0	0	0	0	0	0	0	0				0	0	10163.4	4927.16	3468	26722.4	21486.2	13361.2	1734	10743.1	0	9.50011	9.28202	0	0	0	7.45876	1	5236.25	404.6	3377.01	71	老年(60+)	5041	男	9	初中	不健康	非党员	是
3823485938	2021	涞源镇	扯拽沟村	参与	参与	未参与非农	0	0	0	0	0	0	0	0	0	0				0	0	49759.6	37532.6	200	62560.4	50333.4	31280.2	100	25166.7	0	10.3507	10.1333	0	1500	7.31389	4.61512	1	12227	10830.3	196.83	69	老年(60+)	4761	男	0	文盲或半文盲	不健康	非党员	是
3823484959	2021	王安镇	南赵家庄村	参与	未参与	参与非农	1	1.66667	1.66667	0	261	5.56834	5.56834	0	261	0	261		261	12	12	16236.1	9615.12	13780	33924.8	27303.9	16962.4	6890	13652	13480	9.73876	9.52164	9.50904	6740	8.81596	8.83797	1	6620.94	627.65	3377.01	60	老年(60+)	3600	男	9	初中	不健康	非党员	是
3823480305	2022	白石山镇	菜村岗村	参与	参与	未参与非农	0	0	0	0	0	0	0	0	0	0				0	0	13297.9	7982.14	4233	27244	21928.2	27244	4233	21928.2	0	10.2126	9.99553	0	3000	8.0067	8.3509	1	5315.79	5315.79	0	66	老年(60+)	4356	男	6	小学	不健康	非党员	是
100000582496198	2021	银坊镇	北坛村	参与	参与	参与非农	1	1.66667	1.66667	0	261	5.56834	5.56834	0	261	0	261		261	12	12	47538.4	35311.4	4397	62709.2	50482.2	31354.6	2198.5	25241.1	3480	10.3531	10.1362	8.15507	2440	7.80016	7.69599	1	12227	10830.3	0	75	老年(60+)	5625	男	6	小学	不健康	非党员	是
3823533936	2021	东团堡乡	东团堡村	参与	参与	参与非农	1	1.66667	1.66667	0	261	5.56834	5.56834	0	261	0	261		261	12	12	13041.4	7369.75	3480	29096.6	23425	14548.3	1740	11712.5	3480	9.58523	9.36841	8.15507	4240	8.35255	7.46221	1	5671.61	5671.61	0	75	老年(60+)	5625	女	6	小学	健康	非党员	是
4301100709026181	2021	王安镇	鲍家路村	参与	未参与	参与非农	1	1.66667	1.66667	0	261	5.56834	5.56834	0	261	0	261		261	12	12	18592.8	13557.4	3250	25871.9	20836.5	25871.9	3250	20836.5	3000	10.1609	9.94446	8.0067	3000	8.0067	8.08672	1	5035.4	5035.4	0	58	中年(40-59)	3364	男	0	文盲或半文盲	不健康	非党员	是
3823531214	2022	北石佛镇	西道沟村	参与	参与	参与非农	1	1.66667	1.66667	0	261	5.56834	5.56834	0	261	0	261		261	12	12	27098.6	18419.3	10930	44602.9	35923.6	22301.4	5465	17961.8	5680	10.0124	9.796	8.64488	3990	8.2918	8.6063	1	8679.26	8327.72	351.54	67	老年(60+)	4489	男	0	文盲或半文盲	不健康	非党员	是
3823527015	2021	北石佛镇	南上屯村	参与	参与	未参与非农	0	0	0	0	0	0	0	0	0	0				0	0	18920.5	12461.3	2880	33209	26749.8	16604.5	1440	13374.9	0	9.71743	9.50114	0	950	6.85751	7.27309	1	6459.18	3108.25	3350.93	69	老年(60+)	4761	女	6	小学	不健康	非党员	是
3823536129	2021	南屯镇	朱家庄村	参与	未参与	参与非农	1	0.833333	0.833333	0	261	5.56834	5.56834	0	261	0	261		261	12	6	10907.6	2914.87	28080	41240.7	33248	20620.4	14040	16624	28080	9.93403	9.7186	10.2428	14040	9.54974	9.54974	1	7992.75	733.77	3377.01	59	中年(40-59)	3481	男	12	高中	健康	非党员	是
3823526474	2021	涞源镇	顾家营村	参与	参与	参与非农	1	1.66667	1.66667	0	261	5.56834	5.56834	0	261	0	261		261	12	12	56524.9	44297.9	3000	63103.3	50876.3	63103.3	3000	50876.3	3000	11.0525	10.8372	8.0067	4000	8.2943	8.0067	1	12227	10830.3	0	63	老年(60+)	3969	女	6	小学	不健康	非党员	是
3823478586	2021	上庄乡	中庄村	参与	参与	参与非农	2	1.25	1.25	0	522	6.25958	6.25958	0	522	0	261		261	24	12	38693.6	26466.6	5660	63134.6	50907.6	21044.9	1886.67	16969.2	2280	9.95441	9.73915	7.73237	6520	8.78278	7.5431	1	12227	10830.3	1267.25	63	老年(60+)	3969	男	12	高中	健康	非党员	是
3823482482	2022	留家庄乡	郑草沟村	参与	未参与	参与非农	2	1	1	0	348	5.85507	5.85507	0	348	0	174		174	16	8	17083.5	9080.1	24200	41383.4	33379.9	13794.5	8066.67	11126.6	12100	9.53202	9.3171	9.40104	8066.67	8.99562	8.99562	1	8003.45	7577.88	425.57	56	中年(40-59)	3136	男	9	初中	不健康	非党员	是
3823526426	2021	上庄乡	黄郊村	参与	参与	未参与非农	0	0	0	0	0	0	0	0	0	0				0	0	56524.9	44297.9	2400	63260.6	51033.7	63260.6	2400	51033.7	0	11.055	10.8402	0	1200	7.09091	7.78364	1	12227	10830.3	1631.72	66	老年(60+)	4356	男	6	小学	不健康	非党员	是
3823481230	2022	白石山镇	东龙虎	参与	参与	未参与非农	0	0	0	0	0	0	0	0	0	0				0	0	18595.6	10729.2	0	40725.6	32859.2	20362.8	0	16429.6	0	9.92146	9.70684	0	1300	7.17089	0	1	7866.37	7866.37	0	69	老年(60+)	4761	男	6	小学	不健康	非党员	是
3823540078	2021	上庄乡	黄郊村	参与	参与	参与非农	1	1	1	0	108.75	4.69821	4.69821	0	108.75	0	108.75		108.75	5	5	42656.7	31889.2	8080	55866.4	45098.9	27933.2	4040	22549.5	4000	10.2376	10.0235	8.2943	3200	8.07122	8.30425	1	10767.5	10767.5	0	56	中年(40-59)	3136	男	9	初中	不健康	非党员	是
3823608641	2022	南马庄乡	小关城村	参与	参与	参与非农	2	1.66667	1.66667	0	282.75	5.64809	5.64809	0	282.75	0	141.375		141.375	13	6.5	6316.44	1940.18	11120	22748.4	18372.2	11374.2	5560	9186.09	4990	9.3391	9.12545	8.51539	5340	8.58317	8.62353	1	4376.26	4337.88	38.38	61	老年(60+)	3721	男	12	高中	不健康	非党员	是
4301100709079714	2022	走马驿镇	白道安村	参与	未参与	参与非农	2	1.11111	1.11111	0	522	6.25958	6.25958	0	522	0	261		261	24	12	16665.4	6736.93	28520	51636.8	41708.3	25818.4	14260	20854.2	12520	10.1588	9.94531	9.43516	12520	9.43516	9.56528	1	9928.52	3568	3377.01	63	老年(60+)	3969	男	9	初中	不健康	非党员	是
4301100904472672	2021	东团堡乡	箭杆河村	参与	未参与	参与非农	1	1	1	0	43.5	3.79549	3.79549	0	43.5	0	43.5		43.5	2	2	11035.9	7149.17	8600	20336.1	16449.4	20336.1	8600	16449.4	8600	9.92015	9.70804	9.05963	8600	9.05963	9.05963	1	3886.7	3795.62	91.08	40	中年(40-59)	1600	女	6	小学	不健康	非党员	是
4301100713377051	2021	金家井乡	周村	参与	参与	参与非农	1	0.555556	0.555556	0	261	5.56834	5.56834	0	261	0	261		261	12	6	32906.3	23582.7	800	49050.2	39726.6	24525.1	400	19863.3	800	10.1075	9.89663	6.68586	2200	7.69667	5.99396	1	9323.59	7299.66	2023.93	58	中年(40-59)	3364	男	6	小学	不健康	非党员	是
3823737316	2021	走马驿镇	北大沟村	参与	未参与	参与非农	1	0.5	0.5	0	195.75	5.28193	5.28193	0	195.75	0	195.75		195.75	9	4.5	33122.7	20895.7	28000	64333.3	52106.3	16083.3	7000	13026.6	28000	9.68554	9.47475	10.24	7000	8.85381	8.85381	1	12227	10830.3	666.56	75	老年(60+)	5625	男	6	小学	不健康	非党员	是
3823481072	2021	水堡镇	井子会村	未参与	未参与	未参与非农	0	0	0	0	0	0	0	0	0	0				0	0	56524.9	44297.9	695	64369.8	52142.9	64369.8	695	52142.9	0	11.0724	10.8617	0	0	0	6.54535	1	12227	10830.3	0	87	老年(60+)	7569	男	0	文盲或半文盲	不健康	非党员	是
3823540005	2022	东团堡乡	养老河村	参与	未参与	参与非农	1	0.833333	0.833333	0	261	5.56834	5.56834	0	261	0	261		261	12	6	13872.2	8330.98	10599	29177.5	23636.2	14588.7	5299.5	11818.1	3000	9.58801	9.37739	8.0067	1500	7.31389	8.57556	1	5541.24	5541.24	0	70	老年(60+)	4900	男	9	初中	健康	非党员	是
4301100709959355	2021	南屯镇	黑山村	参与	未参与	参与非农	1	1.66667	1.66667	0	261	5.56834	5.56834	0	261	0	261		261	12	12	16859.4	12049.5	3000	25331	20521.1	25331	3000	20521.1	3000	10.1398	9.92921	8.0067	3000	8.0067	8.0067	1	4809.95	3729.62	1080.33	65	老年(60+)	4225	女	12	高中	不健康	党员	是
3823458516	2021	白石山镇	南石盆村	参与	未参与	参与非农	1	0.625	0.625	0	152.25	5.03207	5.03207	0	152.25	0	152.25		152.25	7	3.5	31192.8	21082.7	18960	53365.9	43255.8	17788.6	6320	14418.6	18960	9.78631	9.57627	9.85014	6320	8.75163	8.75163	1	10110.1	1892.4	3377.01	65	老年(60+)	4225	男	9	初中	不健康	党员	是
4301100641308023	2022	北石佛镇	张家峪村	参与	参与	参与非农	2	0.769231	0.384615	0.384615	369.75	5.91553	5.22507	5.22507	184.875	184.875	184.875	184.875	184.875	17	5.66667	30778.8	18886.6	27770	62799.8	50907.6	20933.3	9256.67	16969.2	13885	9.94909	9.73915	9.53864	9865.67	9.19692	9.13321	1	11892.2	2200.06	3377.01	60	老年(60+)	3600	男	6	小学	健康	非党员	是
3823533416	2021	白石山镇	东龙虎	参与	参与	参与非农	1	1	1	0	261	5.56834	5.56834	0	261	0	261		261	12	12	56524.9	44297.9	5000	64569.7	52342.7	64569.7	5000	52342.7	5000	11.0755	10.8656	8.51739	7600	8.93604	8.51739	1	12227	10830.3	0	57	中年(40-59)	3249	男	6	小学	不健康	非党员	是
3823459985	2022	金家井乡	土巷口村	参与	未参与	参与非农	1	1.66667	1.66667	0	261	5.56834	5.56834	0	261	0	261		261	12	12	15944.9	10692.6	2400	27742.4	22490.1	27742.4	2400	22490.1	2400	10.2307	10.0208	7.78364	2400	7.78364	7.78364	1	5252.3	5252.3	0	75	老年(60+)	5625	女	9	初中	不健康	非党员	是
3823528800	2022	东团堡乡	北辛庄村	参与	参与	参与非农	1	1.66667	1.66667	0	261	5.56834	5.56834	0	261	0	261		261	12	12	19791.2	12624	4167	37858.9	30691.8	18929.5	2083.5	15345.9	3480	9.84848	9.6386	8.15507	3490	8.15794	7.64228	1	7167.18	7167.18	0	64	老年(60+)	4096	男	6	小学	不健康	非党员	是
4301100709150376	2022	金家井乡	岳家庄村	参与	未参与	参与非农	1	0.833333	0.833333	0	261	5.56834	5.56834	0	261	0	261		261	12	6	18217.7	11622.2	7644	34910.3	28314.8	17455.2	3822	14157.4	4200	9.76739	9.55799	8.34308	2100	7.65017	8.24879	1	6595.52	3811.02	2784.5	64	老年(60+)	4096	男	6	小学	不健康	非党员	是
4301100709877199	2021	上庄乡	狮子峪村	参与	参与	参与非农	1	0.454545	0.454545	0	261	5.56834	5.56834	0	261	0	261		261	12	4	15011.8	8096.62	11480	36613.8	29698.6	12204.6	3826.67	9899.54	11480	9.40957	9.20024	9.34845	5086.67	8.53457	8.25001	1	6915.21	6458.16	457.05	63	老年(60+)	3969	男	6	小学	不健康	非党员	是
3823485639	2022	白石山镇	白石山村	参与	未参与	参与非农	1	0.833333	0.833333	0	43.5	3.79549	3.79549	0	43.5	0	43.5		43.5	2	1	12634.4	7364.84	3242	27977.7	22708.1	13988.8	1621	11354	800	9.54602	9.33733	6.68586	400	5.99396	7.39142	1	5269.59	4872.81	396.78	63	老年(60+)	3969	男	9	初中	健康	非党员	是
3823515520	2022	白石山镇	白石山村	参与	参与	参与非农	1	1.66667	1.66667	0	261	5.56834	5.56834	0	261	0	261		261	12	12	8782.63	1558.47	11460	38372.5	31148.4	12790.8	3820	10382.8	11460	9.45648	9.2479	9.34671	4686.67	8.45269	8.24827	1	7224.16	0	3377.01	48	中年(40-59)	2304	男	6	小学	不健康	非党员	是
3823481395	2022	泉坊镇	甲村	未参与	未参与	未参与非农	0	0	0	0	0	0	0	0	0	0				0	0	12201.1	7607.49	3652	24415.5	19821.9	24415.5	3652	19821.9	0	10.103	9.89454	0	0	0	8.2033	1	4593.62	4054.9	538.72	70	老年(60+)	4900	女	0	文盲或半文盲	不健康	非党员	是
4301100707601817	2021	银坊镇	玉皇庵村	参与	参与	参与非农	1	1.66667	1.66667	0	261	5.56834	5.56834	0	261	0	261		261	12	12	15339.7	9805.05	6600	29488.5	23953.8	29488.5	6600	23953.8	6000	10.2918	10.0839	8.69968	6350	8.75637	8.79498	1	5534.68	5534.68	0	64	老年(60+)	4096	女	6	小学	不健康	非党员	是
4301100714095297	2021	走马驿镇	松树柁	参与	未参与	参与非农	2	1	1	0	130.5	4.87901	4.87901	0	130.5	0	65.25		65.25	6	3	44075.7	31848.7	20200	65148.7	52921.7	21716.2	6733.33	17640.6	10100	9.98581	9.77796	9.22039	6733.33	8.81497	8.81497	1	12227	10830.3	0	41	中年(40-59)	1681	男	9	初中	不健康	非党员	是
3823529066	2021	水堡镇	塔儿村	参与	参与	参与非农	1	0.625	0.625	0	108.75	4.69821	4.69821	0	108.75	0	108.75		108.75	5	2.5	45734.6	33507.6	15000	65201.3	52974.4	32600.7	7500	26487.2	15000	10.3921	10.1844	9.61587	8040	8.99231	8.92279	1	12227	10830.3	1135.27	61	老年(60+)	3721	男	6	小学	不健康	非党员	是
4301100635326894	2021	北石佛镇	牌坊村	参与	未参与	参与非农	1	0.833333	0.833333	0	130.5	4.87901	4.87901	0	130.5	0	130.5		130.5	6	3	13972.5	7734.04	12224	33312	27073.6	16656	6112.01	13536.8	7880	9.72053	9.51317	8.97221	3940	8.27919	8.71818	1	6238.46	5210.82	1027.64	68	老年(60+)	4624	男	6	小学	不健康	非党员	是
3823534801	2021	白石山镇	西龙虎村	参与	参与	参与非农	1	1	1	0	130.5	4.87901	4.87901	0	130.5	0	130.5		130.5	6	6	38487.9	26771.9	18000	62586.9	50870.9	20862.3	6000	16957	18000	9.9457	9.73843	9.79818	6833.33	8.82971	8.69968	1	11715.9	9952.35	1763.58	69	老年(60+)	4761	男	9	初中	健康	非党员	是
4301101048693182	2022	王安镇	杏树沟村	参与	参与	参与非农	1	1.66667	1.66667	0	261	5.56834	5.56834	0	261	0	261		261	12	12	46030.7	36030.7	5350	53427.2	43427.2	53427.2	5350	43427.2	5350	10.8861	10.6788	8.58504	6350	8.75637	8.58504	1	10000	9144.82	855.18	54	中年(40-59)	2916	男	9	初中	不健康	非党员	是
3823515330	2021	南屯镇	黑山村	参与	参与	参与非农	3	1	1	0	696	6.54679	6.33948	0	565.5	0	232		188.5	33	11	26472.2	14271.7	30520	65192.2	52991.7	13038.5	6104	10598.3	10173.3	9.47566	9.26845	9.22762	7604	8.93656	8.71686	1	12200.6	10383.2	1817.34	48	中年(40-59)	2304	女	9	初中	不健康	非党员	是
3823482193	2022	王安镇	杏树沟村	未参与	未参与	未参与非农	0	0	0	0	0	0	0	0	0	0				0	0	56524.9	44297.9	3000	65351	53124	65351	3000	53124	0	11.0875	10.8804	0	0	0	8.0067	1	12227	10830.3	0	80	老年(60+)	6400	女	6	小学	不健康	非党员	是
4301100707429448	2021	涞源镇	北韩村	参与	参与	参与非农	1	0.555556	0.555556	0	261	5.56834	5.56834	0	261	0	261		261	12	6	15197.9	9010.66	6080	33093.9	26906.7	16546.9	3040	13453.3	6080	9.71396	9.50698	8.71292	6540	8.78585	8.01994	1	6187.23	6157.6	29.63	59	中年(40-59)	3481	男	9	初中	不健康	非党员	是
3823481023	2021	上庄乡	横山岭村	参与	参与	参与非农	1	0.833333	0.833333	0	21.75	3.12457	3.12457	0	21.75	0	21.75		21.75	1	0.5	51821.8	39594.8	5980	65400.8	53173.8	32700.4	2990	26586.9	5980	10.3951	10.1882	8.69634	4590	8.43185	8.00336	1	12227	10830.3	271.12	70	老年(60+)	4900	女	6	小学	不健康	非党员	是
100000595691950	2022	南屯镇	黑山村	参与	未参与	参与非农	1	1	1	0	261	5.56834	5.56834	0	261	0	261		261	12	12	30770.8	20130.3	25560	56930.8	46290.3	18976.9	8520	15430.1	25560	9.85098	9.64408	10.1488	8520	9.05029	9.05029	1	10640.5	9599.73	1040.72	51	中年(40-59)	2601	女	9	初中	不健康	非党员	是
3823023380	2021	银坊镇	松树台村	参与	参与	参与非农	1	1	1	0	65.25	4.19344	4.19344	0	65.25	0	65.25		65.25	3	3	11416.8	5969.25	4800	29189.8	23742.2	14594.9	2400	11871.1	4800	9.58843	9.38186	8.47658	2820	7.94485	7.78364	1	5447.51	0	3377.01	58	中年(40-59)	3364	男	9	初中	不健康	非党员	是
3823529114	2021	杨家庄镇	土安村	参与	未参与	参与非农	1	0.833333	0.833333	0	108.75	4.69821	4.69821	0	108.75	0	108.75		108.75	5	2.5	45985.8	34624.8	9000	60905.8	49544.8	30452.9	4500	24772.4	9000	10.3239	10.1175	9.10509	4500	8.41205	8.41205	1	11360.9	10830.3	112.89	65	老年(60+)	4225	男	6	小学	不健康	非党员	是
3823535925	2022	走马驿镇	北大沟村	未参与	未参与	未参与非农	0	0	0	0	0	0	0	0	0	0				0	0	23451.3	16161.5	0	39090.2	31800.4	19545.1	0	15900.2	0	9.88048	9.67409	0	0	0	0	1	7289.75	5135.04	2154.71	71	老年(60+)	5041	男	9	初中	不健康	非党员	是
3823536714	2022	东团堡乡	候家沟村	参与	参与	参与非农	1	0.625	0.625	0	261	5.56834	5.56834	0	261	0	261		261	12	6	31690.5	21432.7	7845	55118.8	44861	27559.4	3922.5	22430.5	6500	10.2241	10.0182	8.77971	8850	9.08829	8.27474	1	10257.7	6013.63	3377.01	56	中年(40-59)	3136	男	6	小学	健康	非党员	是
4301100710612394	2022	上庄乡	万子沟村	参与	未参与	参与非农	1	1.66667	1.66667	0	261	5.56834	5.56834	0	261	0	261		261	12	12	16998.8	10743.2	13058	33618.8	27363.2	16809.4	6529	13681.6	7000	9.72969	9.52381	8.85381	3500	8.1608	8.78416	1	6255.6	6057.45	198.15	64	老年(60+)	4096	男	6	小学	不健康	非党员	是
4301100709904822	2021	杨家庄镇	隋家庄村	未参与	未参与	未参与非农	0	0	0	0	0	0	0	0	0	0				0	0	16642.6	12038.5	0	24761.5	20157.4	24761.5	0	20157.4	0	10.117	9.91133	0	0	0	0	1	4604.05	3555.24	1048.81	73	老年(60+)	5329	女	6	小学	不健康	非党员	是
4301100715046649	2022	北石佛镇	红泉村	参与	未参与	参与非农	1	0.833333	0.833333	0	108.75	4.69821	4.69821	0	108.75	0	108.75		108.75	5	2.5	49549.5	37322.5	9267	65821.7	53594.7	32910.9	4633.5	26797.4	8890	10.4016	10.1961	9.09279	4445	8.39976	8.44128	1	12227	0	3377.01	67	老年(60+)	4489	男	6	小学	健康	非党员	是
3823620744	2021	南马庄乡	南马庄村	参与	参与	参与非农	1	1	1	0	261	5.56834	5.56834	0	261	0	261		261	12	12	25165.1	13962.5	11400	60431.1	49228.5	12086.2	2280	9845.71	11400	9.39982	9.19479	9.34146	3780	8.23774	7.73237	1	11202.6	10830.3	0	55	中年(40-59)	3025	男	9	初中	健康	非党员	是
4301100709324581	2022	杨家庄镇	三道城村	参与	未参与	参与非农	1	1.66667	1.66667	0	261	5.56834	5.56834	0	261	0	261		261	12	12	10999.4	5861.78	10940	27777.4	22639.8	27777.4	10940	22639.8	10940	10.232	10.0275	9.30027	10940	9.30027	9.30027	1	5137.63	5137.63	0	72	老年(60+)	5184	男	6	小学	不健康	非党员	是
3823613651	2022	杨家庄镇	南李庄村	参与	参与	参与非农	1	0.5	0.5	0	217.5	5.38679	5.38679	0	217.5	0	217.5		217.5	10	5	26308.2	15230.8	20000	59918.2	48840.8	19972.7	6666.67	16280.3	20000	9.90212	9.69771	9.90354	12033.3	9.39552	8.80503	1	11077.4	10830.3	146.98	47	中年(40-59)	2209	男	6	小学	不健康	非党员	是
3823481098	2022	走马驿镇	白道安村	参与	未参与	参与非农	1	0.5	0	0.5	130.5	4.87901	0	4.87901	0	130.5	130.5	130.5		6	3	15462.1	4781.25	41000	57830.1	47149.2	14457.5	10250	11787.3	41000	9.57897	9.37478	10.6214	10250	9.23513	9.23513	1	10680.9	0	3377.01	72	老年(60+)	5184	女	9	初中	不健康	非党员	是
4301100719900752	2022	银坊镇	营尔村	参与	参与	参与非农	1	1.66667	1.66667	0	261	5.56834	5.56834	0	261	0	261		261	12	12	28158.9	18191.7	12863.8	54002.9	44035.7	27001.5	6431.88	22017.9	11480	10.2036	9.99961	9.34845	6478	8.77632	8.76918	1	9967.19	3333.77	3377.01	68	老年(60+)	4624	男	6	小学	不健康	非党员	是
3823056385	2021	南马庄乡	狼牙口村	参与	参与	参与非农	1	0.5	0.5	0	261	5.56834	5.56834	0	261	0	261		261	12	6	12022.7	5831.5	19960	33570.6	27379.4	11190.2	6653.33	9126.46	19960	9.32279	9.11893	9.90154	6986.67	8.8519	8.80302	1	6191.17	6191.17	0	58	中年(40-59)	3364	男	9	初中	不健康	非党员	是
3823614107	2021	南马庄乡	范家台村	参与	参与	未参与非农	0	0	0	0	0	0	0	0	0	0				0	0	12609.3	7167.93	0	29514.3	24072.9	14757.1	0	12036.5	0	9.59948	9.3957	0	3000	8.0067	0	1	5441.34	5324.21	117.13	72	老年(60+)	5184	女	0	文盲或半文盲	不健康	非党员	是
4301100708506659	2021	水堡镇	大台峨村	参与	未参与	参与非农	1	1.66667	1.66667	0	261	5.56834	5.56834	0	261	0	261		261	12	12	53936.1	41709.2	2640	66339.9	54112.9	66339.9	2640	54112.9	2400	11.1025	10.8988	7.78364	2400	7.78364	7.87891	1	12227	10830.3	1386.18	62	老年(60+)	3844	男	0	文盲或半文盲	不健康	非党员	是
3823483241	2022	留家庄乡	黑石沟村	未参与	未参与	未参与非农	0	0	0	0	0	0	0	0	0	0				0	0	21604.3	14532.1	0	38407.9	31335.6	19203.9	0	15667.8	0	9.86287	9.65936	0	0	0	0	1	7072.26	6072.26	1000	69	老年(60+)	4761	男	6	小学	不健康	非党员	是
3823523637	2022	王安镇	祁家沟村	参与	参与	参与非农	1	1.66667	1.66667	0	261	5.56834	5.56834	0	261	0	261		261	12	12	18168.9	11250.1	3480	37576.5	30657.7	18788.2	1740	15328.9	3480	9.84099	9.63749	8.15507	5940	8.68963	7.46221	1	6918.75	2389.96	3377.01	66	老年(60+)	4356	男	9	初中	不健康	非党员	是
3823528383	2022	东团堡乡	扦树底村	未参与	未参与	未参与非农	0	0	0	0	0	0	0	0	0	0				0	0	18073.4	13336.6	2990	25736.6	20999.8	25736.6	2990	20999.8	0	10.1557	9.95227	0	0	0	8.00336	1	4736.88	4364.62	372.26	87	老年(60+)	7569	男	0	文盲或半文盲	不健康	党员	是
3823532522	2021	南屯镇	上沟村	参与	参与	参与非农	1	1.66667	1.66667	0	261	5.56834	5.56834	0	261	0	261		261	12	12	23195	15884.3	8000	39742.6	32431.9	39742.6	8000	32431.9	8000	10.5902	10.3869	8.98732	11600	9.35885	8.98732	1	7310.72	6647.65	663.07	59	中年(40-59)	3481	女	0	文盲或半文盲	不健康	非党员	是
3823545462	2021	南马庄乡	范家台村	未参与	未参与	未参与非农	0	0	0	0	0	0	0	0	0	0				0	0	45130.9	34098.2	0	60012.9	48980.2	30006.4	0	24490.1	0	10.3092	10.106	0	0	0	0	1	11032.6	10830.3	0	68	老年(60+)	4624	男	9	初中	不健康	非党员	是
3823601568	2022	塔崖驿乡	板铺庄村	参与	未参与	参与非农	1	1.66667	1.66667	0	261	5.56834	5.56834	0	261	0	261		261	12	12	8707.21	4194.99	11150	24582.8	20070.6	24582.8	11150	20070.6	7800	10.1098	9.90701	8.96201	7800	8.96201	9.31928	1	4512.22	4012.22	500	42	中年(40-59)	1764	男	9	初中	不健康	非党员	是
3823529110	2021	杨家庄镇	土安村	未参与	未参与	未参与非农	0	0	0	0	0	0	0	0	0	0				0	0	18367.2	12309	0	33012.9	26954.7	16506.4	0	13477.3	0	9.71151	9.50877	0	0	0	0	1	6058.21	2135.56	3377.01	66	老年(60+)	4356	男	6	小学	不健康	非党员	是
3823485938	2022	涞源镇	扯拽沟村	未参与	未参与	未参与非农	0	0	0	0	0	0	0	0	0	0				0	0	15908.8	10920.6	3953	27187.8	22199.6	13593.9	1976.5	11099.8	0	9.51738	9.31468	0	0	0	7.58959	1	4988.2	2244.96	2743.24	70	老年(60+)	4900	男	0	文盲或半文盲	不健康	非党员	是
3823534086	2022	走马驿镇	泉厂背村	参与	未参与	参与非农	1	1.66667	1.66667	0	174	5.16479	5.16479	0	174	0	174		174	8	8	14321.7	7449.24	20200	37458.7	30586.2	18729.3	10100	15293.1	20200	9.83785	9.63516	9.91349	10100	9.22039	9.22039	1	6872.46	6872.46	0	62	老年(60+)	3844	男	12	高中	不健康	非党员	是
4301100710563237	2021	上庄乡	万子沟村	参与	参与	参与非农	1	1.66667	1.66667	0	261	5.56834	5.56834	0	261	0	261		261	12	12	52885.3	40658.4	6459	66656.3	54429.4	33328.2	3229.5	27214.7	4080	10.4142	10.2115	8.3141	2840	7.95191	8.08039	1	12227	10830.3	11.82	66	老年(60+)	4356	男	6	小学	不健康	非党员	是
4301100635798502	2021	王安镇	银山口村	参与	未参与	参与非农	1	0.333333	0.333333	0	261	5.56834	5.56834	0	261	0	261		261	12	4	16156.6	8946.98	23060	39405.7	32196	13135.2	7686.67	10732	23060	9.48305	9.28099	10.0459	7686.67	8.94737	8.94737	1	7209.65	7083.17	126.48	57	中年(40-59)	3249	男	6	小学	不健康	非党员	是
3823523173	2022	上庄乡	清风沟村	参与	未参与	参与非农	1	1.66667	1.66667	0	261	5.56834	5.56834	0	261	0	261		261	12	12	56524.9	44297.9	9277	66831.9	54604.9	33415.9	4638.5	27302.4	1000	10.4168	10.2147	6.90875	500	6.21661	8.44236	1	12227	8092.4	3377.01	73	老年(60+)	5329	男	9	初中	不健康	非党员	是
4301100709054310	2021	银坊镇	张家坟村	未参与	未参与	未参与非农	0	0	0	0	0	0	0	0	0	0				0	0	18676.3	13850.9	800	26430.2	21604.8	26430.2	800	21604.8	0	10.1823	9.98067	0	0	0	6.68586	1	4825.4	4825.4	0	84	老年(60+)	7056	女	0	文盲或半文盲	不健康	非党员	是
3823524507	2021	水堡镇	柳沟村	参与	未参与	参与非农	2	1.25	0.625	0.625	435	6.07764	5.38679	5.38679	217.5	217.5	217.5	217.5	217.5	20	10	31539.9	20591	24990	60033.9	49085	20011.3	8330	16361.7	10000	9.90405	9.7027	9.21044	6666.67	8.80503	9.02774	1	10948.9	10830.3	0	72	老年(60+)	5184	男	6	小学	不健康	非党员	是
3823473989	2021	金家井乡	北坡底村	参与	参与	未参与非农	0	0	0	0	0	0	0	0	0	0				0	0	9719.76	5205.55	0	24769.5	20255.3	12384.7	0	10127.6	0	9.42422	9.22302	0	4000	8.2943	0	1	4514.21	385.71	3377.01	64	老年(60+)	4096	男	6	小学	不健康	非党员	是
3823531740	2022	南马庄乡	谢家台村	未参与	未参与	未参与非农	0	0	0	0	0	0	0	0	0	0				0	0	23263.9	17424.4	1231.5	32046.9	26207.5	32046.9	1231.5	26207.5	0	10.375	10.1738	0	0	0	7.1168	1	5839.44	5839.44	0	74	老年(60+)	5476	女	6	小学	不健康	非党员	是
3823483629	2022	白石山镇	石窝村	参与	未参与	参与非农	1	1.66667	1.66667	0	195.75	5.28193	5.28193	0	195.75	0	195.75		195.75	9	9	10904.1	5700.69	10900	28557.1	23353.7	28557.1	10900	23353.7	10900	10.2597	10.0585	9.29661	10900	9.29661	9.29661	1	5203.4	5203.4	0	29	青年(18-39)	841	男	9	初中	不健康	非党员	是
100000585380786	2021	金家井乡	周村	未参与	未参与	未参与非农	0	0	0	0	0	0	0	0	0	0				0	0	25279.1	18557.2	0	36961.9	30240	18480.9	0	15120	0	9.82449	9.62377	0	0	0	0	1	6721.83	5985.61	736.22	80	老年(60+)	6400	男	6	小学	不健康	非党员	是
4301100713426830	2022	金家井乡	周村	参与	参与	参与非农	1	1.66667	1.66667	0	261	5.56834	5.56834	0	261	0	261		261	12	12	11064.5	5907.64	7200	28387.5	23230.6	14193.8	3600	11615.3	4000	9.56056	9.36008	8.2943	3950	8.28172	8.18897	1	5156.86	5156.86	0	66	老年(60+)	4356	男	9	初中	不健康	非党员	是
3823490300	2022	上庄乡	黄郊村	参与	参与	参与非农	1	0.833333	0.833333	0	261	5.56834	5.56834	0	261	0	261		261	12	6	16288.7	9041.12	4260	39932.7	32685.1	19966.4	2130	16342.6	3480	9.9018	9.70153	8.15507	4990	8.51539	7.66435	1	7247.61	1810.62	3377.01	70	老年(60+)	4900	男	6	小学	不健康	非党员	是
4301100831213511	2021	南马庄乡	谢家台村	参与	参与	参与非农	2	1.66667	1.66667	0	522	6.25958	6.25958	0	522	0	261		261	24	12	24318.4	13306.6	5043	60705.4	49693.7	30352.7	2521.5	24846.8	1740	10.3206	10.1205	7.46221	12240	9.41255	7.83301	1	11011.7	10282.3	729.4	66	老年(60+)	4356	男	6	小学	不健康	非党员	是
3823526507	2021	金家井乡	北坡底村	参与	参与	参与非农	1	0.25	0.25	0	130.5	4.87901	4.87901	0	130.5	0	130.5		130.5	6	1.5	10293.2	4838.13	5000	30127.3	24672.2	7531.82	1250	6168.05	5000	8.92689	8.72714	8.51739	9382.5	9.14671	7.1317	1	5455.06	5455.06	0	56	中年(40-59)	3136	男	9	初中	健康	非党员	是
3823615687	2022	杨家庄镇	三道城村	参与	未参与	参与非农	2	1.66667	1.66667	0	522	6.25958	6.25958	0	522	0	261		261	24	12	23554.5	16389.9	3480	39579.3	32414.6	19789.6	1740	16207.3	1740	9.89291	9.69322	7.46221	1740	7.46221	7.46221	1	7164.63	3756.38	3377.01	71	老年(60+)	5041	男	6	小学	不健康	非党员	是
3823467664	2021	白石山镇	白石口村	参与	未参与	参与非农	1	1	1	0	195.75	5.28193	5.28193	0	195.75	0	195.75		195.75	9	9	14068.2	7550.78	14000	36020.6	29503.1	18010.3	7000	14751.6	14000	9.7987	9.5991	9.54688	7000	8.85381	8.85381	1	6517.47	6517.47	0	64	老年(60+)	4096	女	0	文盲或半文盲	不健康	非党员	是
3823480556	2022	白石山镇	白石口村	参与	参与	参与非农	1	1.66667	1.66667	0	261	5.56834	5.56834	0	261	0	261		261	12	12	12072.4	6859.46	3330	28821.1	23608.1	14410.5	1665	11804.1	2800	9.57571	9.3762	7.93773	5150	8.54695	7.41818	1	5212.92	5212.92	0	63	老年(60+)	3969	女	9	初中	不健康	非党员	是
3822193038	2021	金家井乡	寨沟门村	参与	参与	参与非农	1	1.66667	1.66667	0	65.25	4.19344	4.19344	0	65.25	0	65.25		65.25	3	3	26039.1	18596.5	2400	41197.9	33755.3	20598.9	1200	16877.6	2000	9.93299	9.73374	7.6014	3200	8.07122	7.09091	1	7442.62	7442.62	0	77	老年(60+)	5929	男	6	小学	不健康	非党员	是
3823459960	2022	上庄乡	东泉头村	参与	未参与	参与非农	2	1.25	1.25	0	522	6.25958	6.25958	0	522	0	261		261	24	12	19676.6	12506.2	18530	39706.6	32536.2	19853.3	9265	16268.1	8140	9.89613	9.69696	9.00467	8140	9.00467	9.13411	1	7170.41	6670.41	500	58	中年(40-59)	3364	女	9	初中	不健康	非党员	是
3823527190	2021	走马驿镇	南城子村	参与	未参与	参与非农	3	0.75	0	0.75	326.25	5.79072	0	5.79072	0	326.25	108.75	108.75		15	3.75	29421.2	18481.4	31000	60588	49648.2	15147	7750	12412	10333.3	9.62556	9.42642	9.24323	7750	8.95558	8.95558	1	10939.8	10830.3	0	55	中年(40-59)	3025	男	9	初中	不健康	非党员	是
3823525939	2022	走马驿镇	花园村	参与	参与	未参与非农	0	0	0	0	0	0	0	0	0	0				0	0	11863.4	6993.3	0	27009.3	22139.3	13504.7	0	11069.6	0	9.51079	9.31196	0	860	6.75809	0	1	4870.05	4870.05	0	82	老年(60+)	6724	男	6	小学	不健康	非党员	是
4301100830739903	2021	银坊镇	银坊村	参与	参与	参与非农	1	0.833333	0.833333	0	195.75	5.28193	5.28193	0	195.75	0	195.75		195.75	9	4.5	14741.1	9521.45	4530	28976.7	23757.1	14488.4	2265	11878.5	3480	9.5811	9.38249	8.15507	2090	7.6454	7.72577	1	5219.66	4686.91	532.75	67	老年(60+)	4489	男	6	小学	不健康	非党员	是
4301100640945995	2022	北石佛镇	白绸村	参与	参与	参与非农	1	0.454545	0.454545	0	261	5.56834	5.56834	0	261	0	261		261	12	4	12523.2	4839.9	11960	42708	35024.8	14236	3986.67	11674.9	11960	9.56353	9.3652	9.38941	5613.33	8.63308	8.29096	1	7683.28	216.88	3377.01	68	老年(60+)	4624	男	6	小学	不健康	非党员	是
4301100713319178	2021	北石佛镇	北石佛村	参与	参与	参与非农	1	1.66667	1.66667	0	261	5.56834	5.56834	0	261	0	261		261	12	12	31483	23226.8	2980	45932.6	37676.5	22966.3	1490	18838.2	2980	10.0418	9.84364	8.00001	2015	7.60887	7.3072	1	8256.18	6149.16	2107.02	71	老年(60+)	5041	男	6	小学	不健康	非党员	是
3823470794	2021	北石佛镇	北石佛村	参与	参与	参与非农	1	0.5	0.5	0	261	5.56834	5.56834	0	261	0	261		261	12	6	30959.8	18732.8	32520	68113.5	55886.5	13622.7	6504	11177.3	32520	9.51949	9.32164	10.3896	6714	8.8121	8.78033	1	12227	5288.64	3377.01	46	中年(40-59)	2116	男	6	小学	不健康	非党员	是
3823535594	2021	白石山镇	西龙虎村	未参与	未参与	未参与非农	0	0	0	0	0	0	0	0	0	0				0	0	56524.9	44297.9	8277	68189.3	55962.3	34094.6	4138.5	27981.1	0	10.4369	10.2393	0	0	0	8.32833	1	12227	10830.3	68.37	67	老年(60+)	4489	男	6	小学	不健康	非党员	是
4301100707479172	2021	杨家庄镇	铁岭村	参与	未参与	参与非农	1	0.5	0.5	0	195.75	5.28193	5.28193	0	195.75	0	195.75		195.75	9	4.5	18210.3	8433.46	20040	54603.9	44827.1	13651	5010	11206.8	20040	9.52157	9.32427	9.90554	5010	8.51939	8.51939	1	9776.86	980.11	3377.01	49	中年(40-59)	2401	男	9	初中	不健康	非党员	是
3824421196	2022	银坊镇	松树台村	参与	未参与	参与非农	1	1.66667	1.66667	0	261	5.56834	5.56834	0	261	0	261		261	12	12	3766.98	1351.4	6900	13492	11076.4	13492	6900	11076.4	4000	9.50985	9.31257	8.2943	4000	8.2943	8.83942	1	2415.58	2415.58	0	59	中年(40-59)	3481	女	9	初中	不健康	非党员	是
3823615936	2022	杨家庄镇	土安村	未参与	未参与	未参与非农	0	0	0	0	0	0	0	0	0	0				0	0	15513.6	11085.7	0	24764.6	20336.7	24764.6	0	20336.7	0	10.1172	9.92018	0	0	0	0	1	4427.94	4101.42	326.52	62	老年(60+)	3844	女	6	小学	不健康	非党员	是
3823523212	2022	东团堡乡	汤子岭村	参与	参与	参与非农	1	0.384615	0.384615	0	261	5.56834	5.56834	0	261	0	261		261	12	4	38952.8	26725.8	23640	68396.2	56169.2	22798.7	7880	18723.1	21560	10.0345	9.83751	9.97864	8786.67	9.0811	8.97221	1	12227	10830.3	0	57	中年(40-59)	3249	男	6	小学	不健康	党员	是
3823524601	2021	杨家庄镇	南李庄村	参与	未参与	参与非农	1	0.833333	0.833333	0	152.25	5.03207	5.03207	0	152.25	0	152.25		152.25	7	3.5	15746.4	9878.22	3000	32826	26957.8	16413	1500	13478.9	3000	9.70583	9.50888	8.0067	1500	7.31389	7.31389	1	5868.17	5439.53	428.64	73	老年(60+)	5329	男	6	小学	不健康	非党员	是
3823481964	2022	留家庄乡	石片村	参与	未参与	参与非农	2	0.769231	0.384615	0.384615	522	6.25958	5.56834	5.56834	261	261	261	261	261	24	8	40216.5	28310.5	22600	66617.3	54711.2	22205.8	7533.33	18237.1	11300	10.0081	9.81121	9.33265	7533.33	8.92723	8.92723	1	11906	10830.3	88.95	56	中年(40-59)	3136	男	6	小学	不健康	非党员	是
4301100780735170	2021	杨家庄镇	烟煤洞村	参与	未参与	参与非农	1	1	1	0	261	5.56834	5.56834	0	261	0	261		261	12	12	56524.9	44297.9	11600	68433.6	56206.6	68433.6	11600	56206.6	11600	11.1336	10.9368	9.35885	11600	9.35885	9.35885	1	12227	10830.3	0	58	中年(40-59)	3364	女	6	小学	不健康	非党员	是
3823484618	2021	上庄乡	毕家庄村	参与	参与	参与非农	1	1.66667	1.66667	0	261	5.56834	5.56834	0	261	0	261		261	12	12	53299.7	41072.7	4680	68453.8	56226.8	34226.9	2340	28113.4	3480	10.4408	10.244	8.15507	5000	8.51739	7.75833	1	12227	10830.3	177.84	74	老年(60+)	5476	男	9	初中	不健康	非党员	是
4301100714687996	2021	北石佛镇	北石佛村	参与	参与	参与非农	1	1.66667	1.66667	0	261	5.56834	5.56834	0	261	0	261		261	12	12	25082.8	17015.9	2980	45169.6	37102.8	22584.8	1490	18551.4	2980	10.025	9.8283	8.00001	2540	7.84031	7.3072	1	8066.83	7085.27	981.56	67	老年(60+)	4489	男	6	小学	不健康	非党员	是
3823466982	2022	上庄乡	跃子沟村	参与	未参与	参与非农	1	1.66667	1.66667	0	261	5.56834	5.56834	0	261	0	261		261	12	12	13213.7	8091.78	4910	28694.7	23572.8	14347.4	2455	11786.4	2030	9.57132	9.3747	7.61628	1015	6.92363	7.80629	1	5121.97	3890.6	1231.37	75	老年(60+)	5625	男	0	文盲或半文盲	不健康	非党员	是
3823605132	2021	南屯镇	曹家庄村	参与	参与	参与非农	1	0.625	0.625	0	261	5.56834	5.56834	0	261	0	261		261	12	6	12597.2	7790.82	4080	26959.3	22152.9	13479.6	2040	11076.5	4080	9.50894	9.31258	8.3141	5040	8.52536	7.6212	1	4806.39	4178.28	628.11	62	老年(60+)	3844	男	6	小学	不健康	非党员	是
3823531239	2022	留家庄乡	黑石沟村	参与	未参与	参与非农	2	1	1	0	435	6.07764	6.07764	0	435	0	217.5		217.5	20	10	22848.7	13663.2	27860	51543.2	42357.7	25771.6	13930	21178.9	12630	10.157	9.96076	9.44391	12630	9.44391	9.54187	1	9185.46	9029.33	156.13	50	中年(40-59)	2500	男	6	小学	健康	非党员	是
3823529071	2022	水堡镇	井子会村	参与	未参与	参与非农	1	1.66667	1.66667	0	65.25	4.19344	4.19344	0	65.25	0	65.25		65.25	3	3	14489.1	9009.91	7750	30764	25284.8	15382	3875	12642.4	6000	9.64095	9.44481	8.69968	3000	8.0067	8.26256	1	5479.2	4788.15	691.05	72	老年(60+)	5184	男	6	小学	不健康	非党员	是
4301100710931920	2021	上庄乡	上庄村	参与	未参与	参与非农	1	1.66667	1.66667	0	130.5	4.87901	4.87901	0	130.5	0	130.5		130.5	6	6	56524.9	44297.9	6296	68654.5	56427.5	68654.5	6296	56427.5	6296	11.1368	10.9407	8.74783	6296	8.74783	8.74783	1	12227	10830.3	0	53	中年(40-59)	2809	男	6	小学	不健康	非党员	是
4301100779064242	2022	东团堡乡	汤子岭村	参与	未参与	参与非农	3	1	0	1	456.75	6.12632	0	5.93489	0	377	152.25	125.667		21	7	24588.4	14021.7	34800	59388.4	48821.7	14847.1	8700	12205.4	11333.3	9.60556	9.40963	9.33559	8500	9.04794	9.07119	1	10566.7	10566.7	0	55	中年(40-59)	3025	男	6	小学	不健康	非党员	是
4301100724859076	2021	南马庄乡	狼牙口村	参与	参与	未参与非农	0	0	0	0	0	0	0	0	0	0				0	0	25405.1	18291.8	0	40032	32918.7	20016	0	16459.3	0	9.90429	9.70865	0	1750	7.46794	0	1	7113.37	7023.7	89.67	72	老年(60+)	5184	男	0	文盲或半文盲	不健康	非党员	是
3824450956	2021	杨家庄镇	三道城村	参与	未参与	参与非农	1	1	1	0	195.75	5.28193	5.28193	0	195.75	0	195.75		195.75	9	9	56497.3	44270.3	4400	68866.8	56639.8	34433.4	2200	28319.9	3480	10.4468	10.2513	8.15507	1740	7.46221	7.69667	1	12227	10830.3	2317.92	54	中年(40-59)	2916	男	6	小学	不健康	非党员	是
3823536076	2022	北石佛镇	石道沟村	参与	参与	参与非农	2	1.66667	1.66667	0	522	6.25958	6.25958	0	522	0	261		261	24	12	26716.1	17175.3	10680	53794.7	44253.9	26897.4	5340	22127	5340	10.1998	10.0046	8.58317	7740	8.95429	8.58317	1	9540.81	9502.27	38.54	63	老年(60+)	3969	男	9	初中	不健康	非党员	是
4301100713948998	2021	涞源镇	北韩村	参与	参与	参与非农	1	1.66667	1.66667	0	195.75	5.28193	5.28193	0	195.75	0	195.75		195.75	9	9	27895.3	20097.4	3480	43995.5	36197.6	21997.7	1740	18098.8	3480	9.9987	9.8036	8.15507	3590	8.18619	7.46221	1	7797.89	7239.08	558.81	63	老年(60+)	3969	男	6	小学	健康	非党员	是
4301100709452449	2021	银坊镇	合婚台村	参与	未参与	参与非农	1	1	1	0	261	5.56834	5.56834	0	261	0	261		261	12	12	24195.3	16279.8	20280	44659.9	36744.4	22329.9	10140	18372.2	19080	10.0137	9.81859	9.85645	9540	9.16335	9.22434	1	7915.5	3022.05	3377.01	58	中年(40-59)	3364	男	9	初中	不健康	非党员	是
3823485219	2022	北石佛镇	北石佛村	参与	参与	参与非农	3	1	0.333333	0.666667	696	6.54679	5.56834	5.93489	261	377	232	188.5	261	36	12	23027.4	13768	25060	52292.8	43033.5	17430.9	8353.33	14344.5	8353.33	9.766	9.57112	9.03054	9420	9.1507	9.03054	1	9259.37	8759.37	500	56	中年(40-59)	3136	男	6	小学	健康	非党员	是
3823520183	2021	北石佛镇	艾河村	参与	参与	参与非农	1	1	1	0	87	4.47734	4.47734	0	87	0	87		87	4	4	18504.5	10876	10460	43116.1	35487.6	14372	3486.67	11829.2	10360	9.57304	9.37833	9.2458	3696.67	8.21546	8.15699	1	7628.54	2357.68	3377.01	45	中年(40-59)	2025	男	9	初中	不健康	非党员	是
3823516909	2022	南屯镇	上沟村	参与	参与	参与非农	2	1.66667	1.66667	0	522	6.25958	6.25958	0	522	0	261		261	24	12	18522.2	9555.46	20000	50707.5	41740.7	25353.7	10000	20870.3	10000	10.1407	9.94608	9.21044	11800	9.37594	9.21044	1	8966.79	8966.79	0	69	老年(60+)	4761	男	9	初中	不健康	非党员	是
3823522275	2021	北石佛镇	北石佛村	参与	参与	参与非农	2	0.909091	0.909091	0	304.5	5.72195	5.72195	0	304.5	0	152.25		152.25	14	4.66667	19419.4	10507.1	26000	50400.2	41487.9	16800.1	8666.67	13829.3	13000	9.72914	9.53454	9.47278	9133.33	9.1198	9.06735	1	8912.34	87.78	3377.01	71	老年(60+)	5041	男	0	文盲或半文盲	不健康	非党员	是
3823483404	2022	东团堡乡	五节崖村	参与	未参与	参与非农	1	1	1	0	108.75	4.69821	4.69821	0	108.75	0	108.75		108.75	5	5	25795.1	19667.6	8410	34660.1	28532.5	34660.1	8410	28532.5	8040	10.4533	10.2588	8.99231	8040	8.99231	9.0373	1	6127.52	6127.52	0	45	中年(40-59)	2025	男	0	文盲或半文盲	不健康	非党员	是
3823518355	2021	南屯镇	曹家庄村	参与	参与	参与非农	1	1	1	0	261	5.56834	5.56834	0	261	0	261		261	12	12	41052.3	28825.3	22320	69272.4	57045.4	17318.1	5580	14261.4	22320	9.75951	9.56531	10.0133	6330	8.75321	8.62712	1	12227	10830.3	312.89	52	中年(40-59)	2704	男	9	初中	不健康	非党员	是
3823465968	2021	走马驿镇	葛沟村	参与	未参与	参与非农	2	0.5	0.5	0	282.75	5.64809	5.64809	0	282.75	0	141.375		141.375	13	3.25	29232.7	17682.4	32340	65484.1	53933.8	16371	8085	13483.5	16170	9.70327	9.50922	9.69097	8085	8.99789	8.99789	1	11550.3	10830.3	0	58	中年(40-59)	3364	男	9	初中	不健康	非党员	是
3823605793	2021	留家庄乡	郑草沟村	参与	未参与	参与非农	1	1.66667	1.66667	0	261	5.56834	5.56834	0	261	0	261		261	12	12	47163	34936	8900	69329.6	57102.6	34664.8	4450	28551.3	8000	10.4535	10.2595	8.98732	4000	8.2943	8.40088	1	12227	10830.3	398.17	67	老年(60+)	4489	男	9	初中	不健康	党员	是
4301100710176636	2022	涞源镇	南关村	参与	参与	参与非农	1	1	1	0	261	5.56834	5.56834	0	261	0	261		261	12	12	37208.3	28990.9	3600	46629.8	38412.4	46629.8	3600	38412.4	3600	10.75	10.5561	8.18897	4300	8.3666	8.18897	1	8217.39	8217.39	0	51	中年(40-59)	2601	男	0	文盲或半文盲	不健康	非党员	是
3823480592	2021	北石佛镇	赵家井村	未参与	未参与	未参与非农	0	0	0	0	0	0	0	0	0	0				0	0	26262.1	18927.3	0	41655.1	34320.3	20827.5	0	17160.1	0	9.94403	9.75034	0	0	0	0	1	7334.83	6180.42	1154.41	72	老年(60+)	5184	女	6	小学	不健康	非党员	是
4301100708006235	2021	北石佛镇	南上屯村	参与	参与	参与非农	1	1.66667	1.66667	0	261	5.56834	5.56834	0	261	0	261		261	12	12	13668.3	9977.63	3600	20980.4	17289.7	20980.4	3600	17289.7	3600	9.95135	9.75787	8.18897	4800	8.47658	8.18897	1	3690.7	3358.93	331.77	62	老年(60+)	3844	男	6	小学	不健康	非党员	是
4301100714728599	2021	北石佛镇	北石佛村	参与	参与	参与非农	1	1.66667	1.66667	0	261	5.56834	5.56834	0	261	0	261		261	12	12	14064.2	8949.88	2980	29188.7	24074.3	14594.3	1490	12037.2	2980	9.58839	9.39575	8.00001	2190	7.69211	7.3072	1	5114.34	169.42	3377.01	67	老年(60+)	4489	男	0	文盲或半文盲	不健康	非党员	是
3823483556	2021	王安镇	山炮村	参与	未参与	参与非农	1	1.66667	1.66667	0	261	5.56834	5.56834	0	261	0	261		261	12	12	34237.5	25776.8	8814	48328.6	39867.9	24164.3	4407	19933.9	8814	10.0926	9.90018	9.08421	4407	8.39118	8.39118	1	8460.72	8460.72	0	70	老年(60+)	4900	男	6	小学	不健康	非党员	是
3823471931	2021	白石山镇	荆山口村	参与	未参与	参与非农	1	0.625	0.625	0	108.75	4.69821	4.69821	0	108.75	0	108.75		108.75	5	2.5	13938	8176.41	16000	32935.3	27173.7	16467.7	8000	13586.9	16000	9.70915	9.51686	9.68041	8000	8.98732	8.98732	1	5761.62	1341.57	3377.01	61	老年(60+)	3721	男	6	小学	不健康	非党员	是
3823483459	2021	走马驿镇	松树柁	参与	参与	参与非农	1	1.66667	1.66667	0	65.25	4.19344	4.19344	0	65.25	0	65.25		65.25	3	3	62991.3	50764.3	2000	69902.2	57675.2	69902.2	2000	57675.2	2000	11.1549	10.9626	7.6014	3546	8.17386	7.6014	1	12227	10830.3	201.67	57	中年(40-59)	3249	男	9	初中	不健康	非党员	是
3823530553	2022	白石山镇	草厂村	参与	未参与	参与非农	1	0.5	0.5	0	261	5.56834	5.56834	0	261	0	261		261	12	6	39607	27380	30300	69907	57680.1	34953.5	15150	28840	30300	10.4618	10.2695	10.3189	15150	9.62582	9.62582	1	12227	10830.3	0	56	中年(40-59)	3136	男	9	初中	健康	非党员	是
3823470001	2022	北石佛镇	赵家井村	参与	未参与	参与非农	1	1.66667	1.66667	0	261	5.56834	5.56834	0	261	0	261		261	12	12	7109.12	3000	13900	23513.3	19404.2	11756.7	6950	9702.1	13900	9.37218	9.1801	9.53972	6950	8.84664	8.84664	1	4109.12	0	3377.01	49	中年(40-59)	2401	男	9	初中	不健康	非党员	是
4301100707365610	2022	涞源镇	北韩村	参与	参与	参与非农	1	1	1	0	261	5.56834	5.56834	0	261	0	261		261	12	12	21531.9	11756.4	31260	55957.9	46182.4	18652.6	10420	15394.1	30560	9.83374	9.64174	10.3275	11120	9.31659	9.25158	1	9775.53	9724.41	51.12	48	中年(40-59)	2304	男	6	小学	不健康	非党员	是
4301100708413988	2022	留家庄乡	水石塘村	参与	参与	参与非农	1	0.833333	0.833333	0	261	5.56834	5.56834	0	261	0	261		261	12	6	51215.6	38988.6	3930	70027.8	57800.8	35013.9	1965	28900.4	3480	10.4635	10.2716	8.15507	3998.04	8.29381	7.58376	1	12227	10830.3	323.93	70	老年(60+)	4900	男	6	小学	不健康	非党员	是
3823533745	2021	走马驿镇	南城子村	参与	参与	未参与非农	0	0	0	0	0	0	0	0	0	0				0	0	15719.5	10221	0	31505.5	26007	15752.7	0	13003.5	0	9.66477	9.47297	0	750	6.62141	0	1	5498.48	2081.83	3377.01	64	老年(60+)	4096	男	6	小学	不健康	非党员	是
4301100710119432	2021	上庄乡	沙岭村	参与	参与	参与非农	1	1.66667	1.66667	0	261	5.56834	5.56834	0	261	0	261		261	12	12	19393	12616.1	4780	38905.2	32128.3	19452.6	2390	16064.1	3480	9.87573	9.68435	8.15507	3140	8.0523	7.77947	1	6776.86	6776.86	0	69	老年(60+)	4761	男	6	小学	不健康	非党员	是
3823528335	2021	东团堡乡	大道沟村	参与	参与	参与非农	1	1.66667	1.66667	0	261	5.56834	5.56834	0	261	0	261		261	12	12	6906.93	2875.65	5811	23173.9	19142.6	11587	2905.5	9571.32	3190	9.35764	9.16653	8.06809	3502.5	8.16152	7.9747	1	4031.28	4031.28	0	72	老年(60+)	5184	男	6	小学	健康	非党员	是
3823525909	2022	王安镇	祁家沟村	未参与	未参与	未参与非农	0	0	0	0	0	0	0	0	0	0				0	0	5234.84	2284.78	8277	16961.8	14011.8	8480.92	4138.5	7005.89	0	9.04557	8.85451	0	0	0	8.32833	1	2950.06	2950.06	0	72	老年(60+)	5184	男	6	小学	不健康	非党员	是
4301100714424289	2022	走马驿镇	吕家庄村	参与	未参与	参与非农	1	1.66667	1.66667	0	261	5.56834	5.56834	0	261	0	261		261	12	12	39147	30386.3	4950	50506.6	41745.9	50506.6	4950	41745.9	3000	10.8299	10.6394	8.0067	3000	8.0067	8.50734	1	8760.7	8580	180.7	63	老年(60+)	3969	女	6	小学	不健康	非党员	是
3823596733	2021	东团堡乡	西团堡村	参与	参与	参与非农	1	1	1	0	65.25	4.19344	4.19344	0	65.25	0	65.25		65.25	3	3	15435.3	8317.55	19136	41080.9	33963.2	13693.6	6378.67	11321.1	18000	9.52469	9.33442	9.79818	6666.67	8.80503	8.76087	1	7117.76	7018.03	99.73	67	老年(60+)	4489	女	0	文盲或半文盲	健康	非党员	是
3823611468	2021	乌龙沟乡	邓庄村	参与	参与	参与非农	1	0.833333	0.833333	0	261	5.56834	5.56834	0	261	0	261		261	12	6	56524.9	44297.9	2880	70623.9	58396.9	35311.9	1440	29198.4	2880	10.472	10.2819	7.96589	2497.5	7.82345	7.27309	1	12227	10830.3	2176.06	68	老年(60+)	4624	男	9	初中	不健康	非党员	是
3823535971	2022	走马驿镇	花园村	参与	参与	未参与非农	0	0	0	0	0	0	0	0	0	0				0	0	49392.7	37165.7	0	70642.7	58415.7	23547.6	0	19471.9	0	10.0668	9.87673	0	573.333	6.35321	0	1	12227	10830.3	138.6	76	老年(60+)	5776	男	9	初中	不健康	非党员	是
4301100718894525	2021	水堡镇	水堡村	参与	参与	参与非农	2	1.25	1.25	0	369.75	5.91553	5.91553	0	369.75	0	184.875		184.875	17	8.5	21469	11684.8	28800	56529.4	46745.2	18843.1	9600	15581.7	14280	9.8439	9.65386	9.56669	9920	9.20241	9.16962	1	9784.18	7756.64	2027.54	50	中年(40-59)	2500	男	6	小学	不健康	非党员	是
3823477326	2022	白石山镇	东龙虎	参与	参与	参与非农	2	0.833333	0.833333	0	522	6.25958	6.25958	0	522	0	261		261	24	8	40687.2	28460.2	23000	70645.8	58418.9	23548.6	7666.67	19473	11500	10.0668	9.87678	9.35019	8793.33	9.08186	8.94477	1	12227	10830.3	2712.09	62	老年(60+)	3844	男	9	初中	健康	非党员	是
4301100708218246	2021	东团堡乡	王家湾村	参与	未参与	参与非农	2	1	0.5	0.5	391.5	5.97254	5.28193	5.28193	195.75	195.75	195.75	195.75	195.75	18	9	21147.7	12192.6	26180	51816.7	42861.6	17272.2	8726.67	14287.2	13090	9.75686	9.56712	9.47968	8726.67	9.07425	9.07425	1	8955.08	1595.13	3377.01	52	中年(40-59)	2704	男	6	小学	健康	非党员	是
3823614601	2022	银坊镇	南沟村	参与	未参与	参与非农	1	0.384615	0	0.384615	217.5	5.38679	0	5.38679	0	217.5	217.5	217.5		10	3.33333	32413.9	20593.6	34200	68413.7	56593.4	22804.6	11400	18864.5	34200	10.0347	9.84503	10.44	11400	9.34146	9.34146	1	11820.4	10830.3	0	62	老年(60+)	3844	男	6	小学	不健康	非党员	是
4301100782942025	2021	乌龙沟乡	后庄村	参与	参与	未参与非农	0	0	0	0	0	0	0	0	0	0				0	0	56524.9	44297.9	2880	70773.5	58546.6	35386.8	1440	29273.3	0	10.4741	10.2844	0	900	6.80351	7.27309	1	12227	10830.3	0	70	老年(60+)	4900	男	0	文盲或半文盲	不健康	非党员	是
3823528024	2021	东团堡乡	北辛庄村	参与	参与	参与非农	1	1.66667	1.66667	0	261	5.56834	5.56834	0	261	0	261		261	12	12	20255.9	13776.8	4360	37505.3	31026.2	18752.6	2180	15513.1	3480	9.83909	9.64944	8.15507	2740	7.91608	7.68754	1	6479.07	631.22	3377.01	64	老年(60+)	4096	男	9	初中	不健康	非党员	是
3823480872	2021	金家井乡	北坡底村	参与	参与	未参与非农	0	0	0	0	0	0	0	0	0	0				0	0	56524.9	44297.9	0	70814	58587	17703.5	0	14646.7	0	9.78152	9.59197	0	8315	9.02594	0	1	12227	10830.3	0	52	中年(40-59)	2704	男	6	小学	不健康	非党员	是
4301100709452449	2022	银坊镇	合婚台村	参与	未参与	参与非农	2	1.66667	1.66667	0	456.75	6.12632	6.12632	0	456.75	0	228.375		228.375	21	10.5	8177.98	3200	20080	28836.8	23858.8	14418.4	10040	11929.4	9540	9.57626	9.38676	9.16335	9540	9.16335	9.21443	1	4977.98	0	3377.01	59	中年(40-59)	3481	男	9	初中	不健康	非党员	是
4301100708716511	2021	北石佛镇	石道沟村	参与	未参与	参与非农	2	0.666667	0.666667	0	195.75	5.28193	5.28193	0	195.75	0	97.875		97.875	9	3	42582.9	30355.9	26560	70910.2	58683.2	23636.7	8853.33	19561.1	13280	10.0706	9.8813	9.49409	8853.33	9.08866	9.08866	1	12227	8462.44	3377.01	50	中年(40-59)	2500	男	9	初中	不健康	非党员	是
3823537906	2022	乌龙沟乡	邓庄村	参与	参与	参与非农	2	1.25	1.25	0	282.75	5.64809	5.64809	0	282.75	0	141.375		141.375	13	6.5	41966.2	29739.2	27480	70941.2	58714.2	35470.6	13740	29357.1	11200	10.4765	10.2873	9.32376	11947.5	9.38836	9.52814	1	12227	10830.3	0	53	中年(40-59)	2809	男	9	初中	不健康	非党员	是
3823599944	2022	杨家庄镇	土安村	参与	未参与	参与非农	1	1.66667	1.66667	0	261	5.56834	5.56834	0	261	0	261		261	12	12	16899.1	10684.2	9930	36077.5	29862.7	18038.8	4965	14931.3	8610	9.80028	9.61122	9.0608	4305	8.36776	8.51037	1	6214.84	5737.98	476.86	67	老年(60+)	4489	女	6	小学	不健康	非党员	是
4301100708689246	2021	北石佛镇	南石佛村	参与	参与	参与非农	1	1	1	0	261	5.56834	5.56834	0	261	0	261		261	12	12	42478	32090	12900	60304	49916	60304	12900	49916	12900	11.0072	10.8181	9.46506	15932	9.67615	9.46506	1	10388	10342	45.94	57	中年(40-59)	3249	男	6	小学	不健康	非党员	是
4301100709652079	2022	银坊镇	长祥沟村	参与	参与	参与非农	1	1.66667	1.66667	0	261	5.56834	5.56834	0	261	0	261		261	12	12	17793.3	11770.5	9800	34996.6	28973.8	34996.6	9800	28973.8	3000	10.463	10.2741	8.0067	3420	8.13769	9.19024	1	6022.8	6022.8	0	62	老年(60+)	3844	女	0	文盲或半文盲	不健康	非党员	是
3823600296	2022	杨家庄镇	井家滩村	参与	未参与	参与非农	1	0.833333	0.833333	0	195.75	5.28193	5.28193	0	195.75	0	195.75		195.75	9	4.5	55617.4	43390.4	5530	71085.5	58858.5	35542.7	2765	29429.2	3480	10.4785	10.2897	8.15507	1740	7.46221	7.92516	1	12227	6868.57	3377.01	69	老年(60+)	4761	男	6	小学	不健康	非党员	是
4301100709649251	2021	南马庄乡	狼牙口村	参与	参与	参与非农	1	1.66667	1.66667	0	261	5.56834	5.56834	0	261	0	261		261	12	12	56524.9	44297.9	3480	71099.3	58872.3	35549.7	1740	29436.2	3480	10.4787	10.29	8.15507	3840	8.25349	7.46221	1	12227	10830.3	0	67	老年(60+)	4489	男	6	小学	不健康	非党员	是
3823608305	2022	南屯镇	亚家庄村	参与	未参与	参与非农	2	1	1	0	522	6.25958	6.25958	0	522	0	261		261	24	12	26832.4	16168.6	33940	62051	51387.2	15512.8	8485	12846.8	16970	9.64942	9.46085	9.73926	8485	9.04617	9.04617	1	10663.8	10663.8	0	47	中年(40-59)	2209	男	6	小学	健康	非党员	是
4301100724819343	2022	南马庄乡	狼牙口村	参与	参与	参与非农	1	1.66667	1.66667	0	261	5.56834	5.56834	0	261	0	261		261	12	12	56524.9	44297.9	3960	71197.6	58970.7	35598.8	1980	29485.3	3480	10.4801	10.2916	8.15507	4290	8.36428	7.59136	1	12227	10830.3	53.97	71	老年(60+)	5041	男	0	文盲或半文盲	不健康	非党员	是
3823484565	2022	金家井乡	北坡底村	未参与	未参与	未参与非农	0	0	0	0	0	0	0	0	0	0				0	0	56524.9	44320	6813	71213.5	59008.6	71213.5	6813	59008.6	0	11.1734	10.9854	0	0	0	8.82673	1	12204.9	10830.3	0	71	老年(60+)	5041	女	6	小学	不健康	非党员	是
3823528329	2022	东团堡乡	候家沟村	参与	参与	参与非农	1	1	1	0	261	5.56834	5.56834	0	261	0	261		261	12	12	27452.6	19911.9	5425	44018.7	36477.9	22009.4	2712.5	18239	4080	9.99922	9.81132	8.3141	4990	8.51539	7.90599	1	7540.78	7443.69	97.09	79	老年(60+)	6241	女	0	文盲或半文盲	不健康	非党员	是
4301100733737745	2022	留家庄乡	伊家铺村	参与	未参与	参与非农	1	1	1	0	261	5.56834	5.56834	0	261	0	261		261	12	12	12720	7123.95	11330	32673.6	27077.6	16336.8	5665	13538.8	10640	9.70117	9.51331	9.27247	5320	8.57942	8.64224	1	5596.01	1553.87	3377.01	49	中年(40-59)	2401	男	6	小学	不健康	非党员	是
4301100709649251	2022	南马庄乡	狼牙口村	参与	参与	参与非农	1	1.66667	1.66667	0	261	5.56834	5.56834	0	261	0	261		261	12	12	56524.9	44297.9	3960	71449.6	59222.6	35724.8	1980	29611.3	3480	10.4836	10.2959	8.15507	4090	8.31654	7.59136	1	12227	10830.3	1013.33	68	老年(60+)	4624	男	6	小学	不健康	非党员	是
4301100713319178	2022	北石佛镇	北石佛村	参与	参与	参与非农	1	1.66667	1.66667	0	261	5.56834	5.56834	0	261	0	261		261	12	12	16606	10866.1	11000	33571.1	27831.2	16785.6	5500	13915.6	11000	9.72827	9.54077	9.30574	6700	8.81001	8.61269	1	5739.92	2370.34	3369.58	72	老年(60+)	5184	男	6	小学	不健康	非党员	是
3823544261	2022	银坊镇	松树台村	参与	参与	参与非农	1	1.66667	1.66667	0	261	5.56834	5.56834	0	261	0	261		261	12	12	17942.1	11859	3980	35594.1	29511	17797	1990	14755.5	3480	9.78679	9.59937	8.15507	2790	7.93416	7.59639	1	6083.02	6083.02	0	72	老年(60+)	5184	男	6	小学	不健康	非党员	是
3823478128	2022	留家庄乡	留家庄村	参与	未参与	参与非农	1	0.5	0	0.5	65.25	4.19344	0	4.19344	0	65.25	65.25	65.25		3	1.5	56524.9	44297.9	13620	71544.9	59317.9	35772.4	6810	29658.9	13420	10.4849	10.2975	9.50458	6710	8.8115	8.82629	1	12227	10830.3	0	55	中年(40-59)	3025	男	9	初中	健康	非党员	是
4301100714687863	2021	杨家庄镇	井家滩村	参与	未参与	参与非农	1	0.833333	0.833333	0	261	5.56834	5.56834	0	261	0	261		261	12	6	57282.1	45055.2	4080	71588.9	59361.9	35794.5	2040	29681	3480	10.4855	10.2983	8.15507	1740	7.46221	7.6212	1	12227	10830.3	800.17	68	老年(60+)	4624	男	6	小学	不健康	非党员	是
100000583469964	2022	银坊镇	银坊村	参与	参与	未参与非农	0	0	0	0	0	0	0	0	0	0				0	0	56524.9	44297.9	2760	71634.2	59407.3	71634.2	2760	59407.3	0	11.1793	10.9922	0	700	6.55251	7.92335	1	12227	10830.3	0	70	老年(60+)	4900	女	6	小学	不健康	非党员	是
3823523965	2021	上庄乡	南阳峪村	参与	参与	参与非农	1	0.833333	0.833333	0	43.5	3.79549	3.79549	0	43.5	0	43.5		43.5	2	1	49035.4	37465.8	11480	67791.4	56221.8	33895.7	5740	28110.9	11480	10.431	10.2439	9.34845	7292.5	8.89474	8.65539	1	11569.6	10830.3	0	63	老年(60+)	3969	男	6	小学	健康	非党员	是
3823466982	2021	上庄乡	跃子沟村	未参与	未参与	未参与非农	0	0	0	0	0	0	0	0	0	0				0	0	56524.9	44297.9	4580	71676.1	59449.1	35838	2290	29724.5	0	10.4868	10.2997	0	0	0	7.73674	1	12227	10830.3	1285.03	74	老年(60+)	5476	男	0	文盲或半文盲	不健康	非党员	是
4301100709901786	2021	金家井乡	岳家庄村	参与	未参与	参与非农	1	1.66667	1.66667	0	261	5.56834	5.56834	0	261	0	261		261	12	12	14047.4	9143.44	7764	28766.9	23862.9	28766.9	7764	23862.9	7200	10.267	10.0801	8.88198	7200	8.88198	8.95738	1	4904	1614.57	3289.43	67	老年(60+)	4489	男	6	小学	不健康	非党员	是
4301100714652383	2021	北石佛镇	刘家嘴村	参与	参与	未参与非农	0	0	0	0	0	0	0	0	0	0				0	0	6000	2684.65	0	19462.2	16146.9	9731.1	0	8073.43	0	9.18308	8.99633	0	735	6.60123	0	1	3315.35	0	3315.35	70	老年(60+)	4900	男	0	文盲或半文盲	不健康	非党员	是
3823481178	2021	白石山镇	菜村岗村	参与	参与	参与非农	1	1.66667	1.66667	0	261	5.56834	5.56834	0	261	0	261		261	12	12	41323.5	29831.3	14450	67467.1	55974.9	33733.6	7225	27987.4	8000	10.4262	10.2395	8.98732	4350	8.37816	8.88544	1	11492.2	3294.6	3377.01	71	老年(60+)	5041	男	0	文盲或半文盲	不健康	非党员	是
4301100712808808	2021	北石佛镇	北石佛村	参与	参与	参与非农	1	1.66667	1.66667	0	261	5.56834	5.56834	0	261	0	261		261	12	12	14330.8	10673.1	2500	21502.5	17844.7	21502.5	2500	17844.7	2500	9.97592	9.78946	7.82445	3550	8.17498	7.82445	1	3657.73	3299.18	358.55	77	老年(60+)	5929	男	6	小学	不健康	非党员	是
3823519128	2022	上庄乡	清风沟村	参与	未参与	参与非农	1	0.833333	0.833333	0	261	5.56834	5.56834	0	261	0	261		261	12	6	13266.7	7998.04	10587	31011.7	25743	10337.2	3529	8581.01	2310	9.24351	9.05731	7.74544	770	6.64769	8.16905	1	5268.65	5268.65	0	68	老年(60+)	4624	男	0	文盲或半文盲	不健康	非党员	是
3823471839	2021	上庄乡	中庄村	参与	参与	参与非农	1	1.66667	1.66667	0	261	5.56834	5.56834	0	261	0	261		261	12	12	7553.11	3000	3480	26811.8	22258.7	13405.9	1740	11129.4	3480	9.50345	9.31734	8.15507	2790	7.93416	7.46221	1	4553.11	0	3377.01	72	老年(60+)	5184	男	0	文盲或半文盲	不健康	非党员	是
3823483238	2022	留家庄乡	团圆村	参与	参与	未参与非农	0	0	0	0	0	0	0	0	0	0				0	0	19602.4	13629.9	0	35188.4	29215.9	17594.2	0	14608	0	9.77532	9.58932	0	2225	7.70796	0	1	5972.45	5972.45	0	73	老年(60+)	5329	男	6	小学	不健康	非党员	是
4301100831213511	2022	南马庄乡	谢家台村	参与	参与	参与非农	2	1.66667	1.66667	0	522	6.25958	6.25958	0	522	0	261		261	24	12	17777.5	11892.7	3780	34673.4	28788.7	17336.7	1890	14394.3	1740	9.76058	9.57459	7.46221	3001.1	8.00707	7.54486	1	5884.74	5884.74	0	67	老年(60+)	4489	男	6	小学	不健康	非党员	是
3823483352	2022	留家庄乡	四角台村	未参与	未参与	未参与非农	0	0	0	0	0	0	0	0	0	0				0	0	40100.9	29988.2	0	59630.9	49518.2	29815.4	0	24759.1	0	10.3028	10.1169	0	0	0	0	1	10112.7	10093.7	19	71	老年(60+)	5041	男	6	小学	不健康	非党员	是
3823611468	2022	乌龙沟乡	邓庄村	参与	参与	参与非农	1	0.833333	0.833333	0	261	5.56834	5.56834	0	261	0	261		261	12	6	56524.9	44297.9	4480	72120.9	59893.9	36060.4	2240	29946.9	3480	10.493	10.3072	8.15507	3350	8.11701	7.71468	1	12227	10830.3	3377.01	69	老年(60+)	4761	男	9	初中	不健康	非党员	是
3823536567	2022	走马驿镇	蒲头村	参与	未参与	参与非农	1	1.66667	1.66667	0	261	5.56834	5.56834	0	261	0	261		261	12	12	8842	4748.07	10080	24153	20059.1	12076.5	5040	10029.5	10080	9.39902	9.21329	9.21841	5040	8.52536	8.52536	1	4093.93	1326.91	2767.02	57	中年(40-59)	3249	男	6	小学	不健康	非党员	是
3823467892	2021	金家井乡	斜山村	未参与	未参与	未参与非农	0	0	0	0	0	0	0	0	0	0				0	0	56524.9	44297.9	0	72150.5	59923.6	36075.3	0	29961.8	0	10.4934	10.3077	0	0	0	0	1	12227	10830.3	0	68	老年(60+)	4624	男	6	小学	不健康	非党员	是
3822288501	2022	南屯镇	马圈村	参与	未参与	参与非农	1	0.333333	0.333333	0	261	5.56834	5.56834	0	261	0	261		261	12	4	28982.4	17911.9	36360	65342.4	54271.9	16335.6	9090	13568	31840	9.7011	9.51547	10.3685	7960	8.98231	9.11504	1	11070.5	10830.3	25.02	54	中年(40-59)	2916	男	9	初中	不健康	非党员	是
3823520453	2022	东团堡乡	北辛庄村	参与	未参与	参与非农	2	0.909091	0.909091	0	522	6.25958	6.25958	0	522	0	261		261	24	8	35047.7	22820.7	33529	72181	59954	24060.3	11176.3	19984.7	16050	10.0883	9.90272	9.68353	10700	9.27809	9.32164	1	12227	10830.3	746.21	59	中年(40-59)	3481	男	6	小学	不健康	非党员	是
3823514431	2022	杨家庄镇	南李庄村	参与	未参与	参与非农	1	0.625	0.625	0	217.5	5.38679	5.38679	0	217.5	0	217.5		217.5	10	5	20179.6	13416.9	14910	39929.1	33166.3	19964.5	7455	16583.2	14160	9.90171	9.71614	9.55825	7080	8.86517	8.91677	1	6762.74	6513.03	249.71	57	中年(40-59)	3249	男	6	小学	不健康	非党员	是
4301100714619951	2021	北石佛镇	刘家嘴村	参与	参与	参与非农	1	1	1	0	261	5.56834	5.56834	0	261	0	261		261	12	12	9678.09	6260.29	4100	20198.3	16780.5	20198.3	4100	16780.5	4100	9.91335	9.72797	8.31899	6150	8.72437	8.31899	1	3417.8	1458.01	1959.79	53	中年(40-59)	2809	男	6	小学	不健康	非党员	是
3823515505	2022	水堡镇	井子会村	未参与	未参与	未参与非农	0	0	0	0	0	0	0	0	0	0				0	0	30089.6	23069.5	1750	41561.5	34541.3	20780.7	875	17270.7	0	9.94178	9.75676	0	0	0	6.77537	1	7020.14	6926.03	94.11	71	老年(60+)	5041	男	6	小学	不健康	非党员	是
3823530634	2022	北石佛镇	南上屯村	参与	参与	参与非农	1	0.833333	0.833333	0	261	5.56834	5.56834	0	261	0	261		261	12	6	32621.9	24392.9	5800	48718.2	40489.3	24359.1	2900	20244.7	5280	10.1007	9.91565	8.57187	4240	8.35255	7.97281	1	8228.94	8228.94	0	67	老年(60+)	4489	男	0	文盲或半文盲	不健康	非党员	是
3822499378	2022	杨家庄镇	土安村	参与	未参与	参与非农	2	1	1	0	348	5.85507	5.85507	0	348	0	174		174	16	8	22969.3	13873.8	30830	53866.1	44770.6	13466.5	7707.5	11192.7	12500	9.50796	9.32301	9.43356	6250	8.7405	8.95008	1	9095.51	8991.37	104.14	56	中年(40-59)	3136	男	6	小学	不健康	非党员	是
3823466174	2021	白石山镇	草厂村	参与	未参与	参与非农	2	1	1	0	195.75	5.28193	5.28193	0	195.75	0	97.875		97.875	9	4.5	30749.2	19871.6	30525	64534.3	53656.6	16133.6	7631.25	13414.2	15262.5	9.68866	9.50407	9.63322	7631.25	8.94014	8.94014	1	10877.6	8460.92	2416.69	72	老年(60+)	5184	男	6	小学	不健康	非党员	是
4301100709167000	2021	银坊镇	银坊村	参与	参与	参与非农	1	0.833333	0.833333	0	195.75	5.28193	5.28193	0	195.75	0	195.75		195.75	9	4.5	50065.5	38383	4530	69350.3	57667.8	34675.1	2265	28833.9	3480	10.4538	10.2693	8.15507	2090	7.6454	7.72577	1	11682.5	10830.3	253.72	69	老年(60+)	4761	男	6	小学	不健康	非党员	是
4301100708678225	2022	北石佛镇	石道沟村	参与	参与	参与非农	1	1	1	0	87	4.47734	4.47734	0	87	0	87		87	4	4	11347.5	5815.21	6880	32870.1	27337.8	16435	3440	13668.9	6880	9.70717	9.52288	8.83652	6240	8.7389	8.14352	1	5532.29	5032.29	500	56	中年(40-59)	3136	女	6	小学	不健康	非党员	是
3823619516	2022	王安镇	王家庄村	未参与	未参与	未参与非农	0	0	0	0	0	0	0	0	0	0				0	0	11783.7	7302.35	3680	26627.6	22146.2	13313.8	1840	11073.1	0	9.49656	9.31228	0	0	0	7.51806	1	4481.36	1390.11	3091.25	71	老年(60+)	5041	男	12	高中	不健康	党员	是
4301100707460521	2021	王安镇	王安镇村	参与	参与	参与非农	2	1.66667	1.66667	0	522	6.25958	6.25958	0	522	0	261		261	24	12	19385.1	13612.1	5480	34320.7	28547.7	17160.4	2740	14273.8	2740	9.75036	9.56618	7.91608	3172	8.06243	7.91608	1	5773.08	1903.84	3377.01	56	中年(40-59)	3136	男	12	高中	不健康	非党员	是
3823474214	2022	东团堡乡	养老河村	参与	未参与	参与非农	1	1	0	1	87	4.47734	0	4.47734	0	87	87	87		4	4	34734.5	25040.8	15718	57637.5	47943.9	19212.5	5239.33	15981.3	9800	9.86332	9.67917	9.19024	3266.67	8.09183	8.56414	1	9693.66	9204.17	489.49	76	老年(60+)	5776	男	6	小学	不健康	非党员	是
4301100708552497	2022	塔崖驿乡	板铺庄村	未参与	未参与	未参与非农	0	0	0	0	0	0	0	0	0	0				0	0	56524.9	44297.9	7450	72775.5	60548.5	72775.5	7450	60548.5	0	11.1951	11.0112	0	0	0	8.9161	1	12227	10830.3	0	73	老年(60+)	5329	女	0	文盲或半文盲	不健康	非党员	是
3823478126	2022	留家庄乡	伊家铺村	参与	未参与	参与非农	1	0.333333	0.333333	0	108.75	4.69821	4.69821	0	108.75	0	108.75		108.75	5	1.66667	8714.45	3254	12414	32512.1	27051.6	10837.4	4138	9017.2	12000	9.29075	9.10689	9.39275	4000	8.2943	8.32821	1	5460.45	0	3377.01	53	中年(40-59)	2809	男	6	小学	不健康	非党员	是
3823484959	2022	王安镇	南赵家庄村	参与	未参与	参与非农	1	1.66667	1.66667	0	261	5.56834	5.56834	0	261	0	261		261	12	12	12306.3	6170.56	16536	36533.3	30397.5	18266.7	8268	15198.8	14480	9.81283	9.62897	9.58059	7240	8.88751	9.02027	1	6135.76	1151.84	3377.01	61	老年(60+)	3721	男	9	初中	不健康	非党员	是
3822720558	2021	北石佛镇	石道沟村	参与	参与	参与非农	1	0.333333	0	0.333333	87	4.47734	0	4.47734	0	87	87	87		4	1.33333	27589.2	17407.4	27840	60647	50465.1	15161.7	6960	12616.3	24000	9.62653	9.44274	10.0859	6937.5	8.84484	8.84808	1	10181.8	10108.5	73.38	59	中年(40-59)	3481	男	9	初中	不健康	非党员	是
3823600296	2021	杨家庄镇	井家滩村	参与	未参与	参与非农	1	0.833333	0.833333	0	195.75	5.28193	5.28193	0	195.75	0	195.75		195.75	9	4.5	58632.9	46405.9	4030	72837	60610	36418.5	2015	30305	3480	10.5028	10.3191	8.15507	1740	7.46221	7.60887	1	12227	7773.02	3377.01	68	老年(60+)	4624	男	6	小学	不健康	非党员	是
4301100708888434	2022	王安镇	东刘家庄村	参与	未参与	参与非农	1	1	1	0	261	5.56834	5.56834	0	261	0	261		261	12	12	23611.2	18017.8	9600	33324.9	27731.6	33324.9	9600	27731.6	8400	10.4141	10.2303	9.03611	8400	9.03611	9.16962	1	5593.32	5593.32	0	49	中年(40-59)	2401	男	6	小学	不健康	非党员	是
3823459687	2021	金家井乡	金家井村	参与	参与	参与非农	1	1	1	0	261	5.56834	5.56834	0	261	0	261		261	12	12	44918.6	33946.1	7110	65375.6	54403.1	32687.8	3555	27201.5	4080	10.3948	10.211	8.3141	4790	8.47449	8.17639	1	10972.5	10830.3	0	52	中年(40-59)	2704	男	9	初中	健康	非党员	是
3823532094	2022	南屯镇	南屯村	未参与	未参与	未参与非农	0	0	0	0	0	0	0	0	0	0				0	0	22461.1	17381.7	600	30269.1	25189.7	30269.1	600	25189.7	0	10.3179	10.1342	0	0	0	6.39859	1	5079.43	5073.94	5.49	87	老年(60+)	7569	男	6	小学	不健康	非党员	是
4301100708274024	2022	北石佛镇	冀家会村	未参与	未参与	未参与非农	0	0	0	0	0	0	0	0	0	0				0	0	56524.9	44297.9	4180	72882.3	60655.3	36441.1	2090	30327.6	0	10.5035	10.3198	0	0	0	7.6454	1	12227	10830.3	0	67	老年(60+)	4489	男	6	小学	不健康	非党员	是
3823528484	2021	金家井乡	金家井村	参与	未参与	参与非农	1	0.625	0.625	0	261	5.56834	5.56834	0	261	0	261		261	12	6	56524.9	44297.9	12200	72904.9	60677.9	36452.4	6100	30338.9	12200	10.5038	10.3202	9.40927	6100	8.71621	8.71621	1	12227	10830.3	0	53	中年(40-59)	2809	女	9	初中	不健康	非党员	是
3823609684	2022	泉坊镇	杜村	未参与	未参与	未参与非农	0	0	0	0	0	0	0	0	0	0				0	0	18708	14324.9	5271	26150.9	21767.8	26150.9	5271	21767.8	0	10.1716	9.98819	0	0	0	8.57017	1	4383.08	4383.08	0	71	老年(60+)	5041	男	6	小学	不健康	非党员	是
3823459960	2021	上庄乡	东泉头村	参与	未参与	参与非农	2	1.25	1.25	0	522	6.25958	6.25958	0	522	0	261		261	24	12	56524.9	44297.9	14780	72986.6	60759.6	36493.3	7390	30379.8	6740	10.5049	10.3215	8.81596	6740	8.81596	8.90802	1	12227	10830.3	0	57	中年(40-59)	3249	女	9	初中	不健康	非党员	是
3822212966	2021	上庄乡	横山岭村	参与	未参与	参与非农	1	1.66667	1.66667	0	261	5.56834	5.56834	0	261	0	261		261	12	12	15110.1	11348.6	4000	22472.1	18710.6	22472.1	4000	18710.6	3000	10.02	9.83684	8.0067	3000	8.0067	8.2943	1	3761.55	3254.95	506.6	55	中年(40-59)	3025	女	9	初中	不健康	非党员	是
3823617825	2022	王安镇	南赵家庄村	参与	未参与	参与非农	1	0.833333	0.833333	0	261	5.56834	5.56834	0	261	0	261		261	12	6	13019.5	7261.13	17711	34409.5	28651.1	17204.7	8855.5	14325.6	14980	9.75294	9.5698	9.61454	7490	8.92146	9.08891	1	5758.38	5391.62	366.76	59	中年(40-59)	3481	男	9	初中	不健康	非党员	是
3823538778	2022	东团堡乡	箭杆河村	参与	未参与	参与非农	2	0.666667	0.666667	0	304.5	5.72195	5.72195	0	304.5	0	152.25		152.25	14	4.66667	16372.2	8940.99	25548.4	44405.6	36974.4	14801.9	8516.13	12324.8	11780	9.60251	9.41937	9.37424	7853.33	8.96882	9.04984	1	7431.19	2835.78	3377.01	57	中年(40-59)	3249	男	6	小学	不健康	非党员	是
4301100709884763	2022	杨家庄镇	隋家庄村	未参与	未参与	未参与非农	0	0	0	0	0	0	0	0	0	0				0	0	56524.9	44297.9	2880	73068.5	60841.5	36534.2	1440	30420.7	0	10.506	10.3229	0	0	0	7.27309	1	12227	10830.3	3377.01	73	老年(60+)	5329	男	0	文盲或半文盲	不健康	非党员	是
4301100709130958	2021	杨家庄镇	三道城村	参与	未参与	参与非农	1	0.625	0.625	0	195.75	5.28193	5.28193	0	195.75	0	195.75		195.75	9	4.5	5776.37	2204	8100	21351	17778.6	10675.5	4050	8889.3	7080	9.27571	9.0926	8.86517	3540	8.17216	8.30672	1	3572.37	0	3377.01	61	老年(60+)	3721	男	12	高中	不健康	非党员	是
4301100707454554	2021	杨家庄镇	仝川村	未参与	未参与	未参与非农	0	0	0	0	0	0	0	0	0	0				0	0	21357.1	14248.7	1990	42490.9	35382.5	14163.6	663.333	11794.2	0	9.55843	9.37536	0	0	0	6.49878	1	7108.41	6327.58	780.83	68	老年(60+)	4624	男	6	小学	不健康	非党员	是
3823534218	2021	塔崖驿乡	东二道河村	参与	参与	参与非农	3	1	0.333333	0.666667	282.75	5.64809	4.55651	5.24439	94.25	188.5	94.25	94.25	94.25	13	4.33333	32912.2	20685.2	38000	73088.4	60861.4	14617.7	7600	12172.3	12666.7	9.58999	9.40692	9.44681	7987.84	8.9858	8.93604	1	12227	10830.3	0	53	中年(40-59)	2809	男	6	小学	不健康	非党员	是
3823522066	2022	北石佛镇	南上屯村	参与	未参与	参与非农	1	1.66667	1.66667	0	261	5.56834	5.56834	0	261	0	261		261	12	12	15440.6	9836.57	10000	33508.6	27904.6	16754.3	5000	13952.3	9480	9.72641	9.5434	9.15705	4740	8.464	8.51739	1	5603.99	697.44	3377.01	68	老年(60+)	4624	男	9	初中	不健康	非党员	是
4301100708462487	2022	乌龙沟乡	大庄村	参与	未参与	参与非农	1	0.3125	0.3125	0	261	5.56834	5.56834	0	261	0	261		261	12	4	21714.7	11721.6	38040	59754.7	49761.6	14938.7	9510	12440.4	33000	9.61171	9.42871	10.4043	8250	9.01809	9.1602	1	9993.05	8493.05	1500	48	中年(40-59)	2304	男	9	初中	不健康	非党员	是
4301100713067567	2021	走马驿镇	松树柁	参与	参与	未参与非农	0	0	0	0	0	0	0	0	0	0				0	0	26898.2	20143.6	0	40410.5	33655.9	20205.3	0	16828	0	9.9137	9.7308	0	4292	8.36474	0	1	6754.6	6754.6	0	66	老年(60+)	4356	男	6	小学	不健康	非党员	是
4301100708664026	2021	东团堡乡	五节崖村	未参与	未参与	未参与非农	0	0	0	0	0	0	0	0	0	0				0	0	56524.9	44297.9	0	73154.3	60927.3	36577.2	0	30463.7	0	10.5072	10.3243	0	0	0	0	1	12227	10830.3	3377.01	72	老年(60+)	5184	男	6	小学	不健康	党员	是
4301100710015532	2022	南屯镇	黑山村	参与	参与	参与非农	1	1.66667	1.66667	0	261	5.56834	5.56834	0	261	0	261		261	12	12	56524.9	44297.9	3480	73155.9	60928.9	36577.9	1740	30464.4	3480	10.5072	10.3243	8.15507	4140	8.32869	7.46221	1	12227	10830.3	0	68	老年(60+)	4624	男	0	文盲或半文盲	不健康	非党员	是
4301100719917739	2021	留家庄乡	留家庄村	参与	参与	参与非农	1	0.833333	0.833333	0	130.5	4.87901	4.87901	0	130.5	0	130.5		130.5	6	6	21076.3	13250.3	18460	46827.5	39001.5	15609.2	6153.33	13000.5	18460	9.65561	9.47274	9.82342	7436.67	8.91431	8.72491	1	7826.05	7178.09	647.96	73	老年(60+)	5329	男	0	文盲或半文盲	健康	非党员	是
3823015735	2021	杨家庄镇	兰家庄村	参与	未参与	参与非农	1	1	1	0	195.75	5.28193	5.28193	0	195.75	0	195.75		195.75	9	9	37106.1	24879.1	34560	73186.1	60959.1	24395.4	11520	20319.7	34560	10.1021	9.91935	10.4505	11520	9.35193	9.35193	1	12227	10656.6	3377.01	46	中年(40-59)	2116	男	9	初中	不健康	非党员	是
3823609770	2021	银坊镇	南沟村	参与	未参与	参与非农	1	0.625	0	0.625	130.5	4.87901	0	4.87901	0	130.5	130.5	130.5		6	3	56524.9	44297.9	15000	73210.1	60983.2	36605.1	7500	30491.6	15000	10.5079	10.3252	9.61587	7500	8.92279	8.92279	1	12227	10830.3	0	62	老年(60+)	3844	男	9	初中	不健康	非党员	是
4301100724888861	2022	南马庄乡	狼牙口村	参与	参与	参与非农	1	1.66667	1.66667	0	261	5.56834	5.56834	0	261	0	261		261	12	12	16911.1	10999.6	8560	35402	29490.4	17701	4280	14745.2	8080	9.78138	9.59867	8.99727	5040	8.52536	8.36194	1	5911.55	5911.55	0	71	老年(60+)	5041	男	6	小学	不健康	非党员	是
3823602377	2022	银坊镇	松树台村	参与	未参与	参与非农	2	1.25	1.25	0	130.5	4.87901	4.87901	0	130.5	0	65.25		65.25	6	3	33416	21820.6	35860	69466	57870.6	23155.3	11953.3	19290.2	16000	10.05	9.86735	9.68041	10666.7	9.27497	9.38885	1	11595.4	10830.3	0	45	中年(40-59)	2025	男	6	小学	不健康	非党员	是
3823521398	2021	上庄乡	西泉头村	参与	未参与	参与非农	1	1	1	0	65.25	4.19344	4.19344	0	65.25	0	65.25		65.25	3	3	7938.37	5456.8	2800	14868.4	12386.8	14868.4	2800	12386.8	2000	9.60699	9.42439	7.6014	2000	7.6014	7.93773	1	2481.57	2481.57	0	52	中年(40-59)	2704	女	9	初中	不健康	非党员	是
4301100708113757	2022	泉坊镇	甲村	参与	参与	参与非农	1	1	1	0	261	5.56834	5.56834	0	261	0	261		261	12	12	27257.2	15853.3	29032	68327.2	56923.3	22775.7	9677.33	18974.4	27560	10.0335	9.85085	10.2242	10586.7	9.26745	9.17764	1	11404	10830.3	0	87	老年(60+)	7569	男	0	文盲或半文盲	不健康	非党员	是
4301100709406144	2021	涞源镇	沿村	参与	参与	参与非农	2	0.666667	0.666667	0	326.25	5.79072	5.79072	0	326.25	0	163.125		163.125	15	5	13367.5	7157.71	13760	37228	31018.2	12409.3	4586.67	10339.4	6780	9.4262	9.24372	8.82188	7686.67	8.94737	8.43113	1	6209.79	6209.79	0	58	中年(40-59)	3364	男	6	小学	健康	非党员	是
3823488885	2022	走马驿镇	泉厂背村	未参与	未参与	未参与非农	0	0	0	0	0	0	0	0	0	0				0	0	11906.2	6669.08	0	31436.2	26199.1	15718.1	0	13099.5	0	9.66257	9.48033	0	0	0	0	1	5237.08	5041.36	195.72	78	老年(60+)	6084	男	9	初中	不健康	非党员	是
4301100719725518	2021	留家庄乡	团圆村	参与	参与	未参与非农	0	0	0	0	0	0	0	0	0	0				0	0	10412.6	6221.65	1680	25181.9	20991	12591	840	10495.5	0	9.44073	9.2587	0	1800	7.4961	6.73459	1	4190.97	3516.03	674.94	77	老年(60+)	5929	男	6	小学	不健康	非党员	是
4301100762920558	2021	南马庄乡	向阳会村	未参与	未参与	未参与非农	0	0	0	0	0	0	0	0	0	0				0	0	20034.3	15132.9	0	29480.3	24578.9	29480.3	0	24578.9	0	10.2915	10.1096	0	0	0	0	1	4901.43	4901.43	0	76	老年(60+)	5776	女	6	小学	不健康	非党员	是
3823528352	2022	北石佛镇	赵家井村	参与	未参与	参与非农	2	0.909091	0.909091	0	261	5.56834	5.56834	0	261	0	130.5		130.5	12	6	20166.2	12426.6	25500	46563.1	38823.5	15521	8500	12941.2	12750	9.64995	9.46817	9.45336	8500	9.04794	9.04794	1	7739.59	7589.29	150.3	46	中年(40-59)	2116	男	6	小学	不健康	非党员	是
3823619670	2021	塔崖驿乡	榆树台村	参与	未参与	参与非农	1	1	1	0	261	5.56834	5.56834	0	261	0	261		261	12	12	36066.7	23839.7	30960	73603.2	61376.2	24534.4	10320	20458.7	30960	10.1078	9.92616	10.3405	10320	9.24194	9.24194	1	12227	10830.3	17.88	79	老年(60+)	6241	男	0	文盲或半文盲	不健康	非党员	是
3823484565	2021	金家井乡	北坡底村	未参与	未参与	未参与非农	0	0	0	0	0	0	0	0	0	0				0	0	19780.6	13564.3	0	37440.6	31224.3	18720.3	0	15612.1	0	9.83736	9.6558	0	0	0	0	1	6216.34	2921.74	3294.6	77	老年(60+)	5929	男	6	小学	不健康	非党员	是
3823523052	2021	留家庄乡	坡水村	参与	参与	参与非农	1	1	1	0	261	5.56834	5.56834	0	261	0	261		261	12	12	15931.7	11750.3	3600	25191.3	21009.9	25191.3	3600	21009.9	3600	10.1343	9.95275	8.18897	7800	8.96201	8.18897	1	4181.39	4181.39	0	55	中年(40-59)	3025	男	6	小学	不健康	非党员	是
3823515489	2021	涞源镇	北韩村	参与	参与	参与非农	2	0.909091	0.909091	0	369.75	5.91553	5.91553	0	369.75	0	184.875		184.875	17	8.5	26919.9	15430.5	35520	69238.5	57749.1	13847.7	7104	11549.8	17760	9.53587	9.35442	9.78476	8204	9.0125	8.86855	1	11489.4	10830.3	0	52	中年(40-59)	2704	男	9	初中	健康	非党员	是
3823515485	2022	涞源镇	沿村	参与	参与	参与非农	1	1.66667	1.66667	0	261	5.56834	5.56834	0	261	0	261		261	12	12	15907.2	9366	4280	39462.7	32921.5	19731.4	2140	16460.8	3480	9.88996	9.70873	8.15507	6590	8.79346	7.66903	1	6541.18	6457.74	83.44	87	老年(60+)	7569	女	0	文盲或半文盲	不健康	非党员	是
3823546656	2021	杨家庄镇	铁岭村	未参与	未参与	未参与非农	0	0	0	0	0	0	0	0	0	0				0	0	19318.5	14413.4	0	29603.3	24698.2	29603.3	0	24698.2	0	10.2956	10.1145	0	0	0	0	1	4905.09	4380.77	524.32	82	老年(60+)	6724	女	6	小学	不健康	非党员	是
3823460801	2022	金家井乡	金家井村	参与	参与	参与非农	1	1.66667	1.66667	0	108.75	4.69821	4.69821	0	108.75	0	108.75		108.75	5	5	56524.9	44297.9	14400	73814.9	61587.9	36907.4	7200	30793.9	12000	10.5162	10.3351	9.39275	7000	8.85381	8.88198	1	12227	10830.3	0	47	中年(40-59)	2209	男	9	初中	不健康	非党员	是
3823621733	2022	乌龙沟乡	邓庄村	参与	参与	参与非农	2	1	1	0	304.5	5.72195	5.72195	0	304.5	0	152.25		152.25	14	7	11345.8	6399.74	16980	29891.8	24945.7	14945.9	8490	12472.9	5950	9.61219	9.43131	8.69131	6733	8.81492	9.04676	1	4946.02	3771.38	1174.64	48	中年(40-59)	2304	男	9	初中	不健康	非党员	是
4301100707074669	2021	杨家庄镇	小河村	参与	参与	参与非农	1	0.5	0.5	0	195.75	5.28193	5.28193	0	195.75	0	195.75		195.75	9	4.5	13755.6	7832.27	6060	35829.2	29905.9	11943.1	2020	9968.62	6060	9.38791	9.2072	8.70963	3186.67	8.06704	7.61135	1	5923.37	0	3377.01	46	中年(40-59)	2116	男	9	初中	不健康	非党员	是
3822293241	2022	南屯镇	马圈村	参与	参与	参与非农	1	0.5	0.5	0	261	5.56834	5.56834	0	261	0	261		261	12	6	23337.5	13561.5	34360	59197.5	49421.5	14799.4	8590	12355.4	31520	9.60234	9.42185	10.3584	8255	9.0187	9.05847	1	9776.03	9776.03	0	42	中年(40-59)	1764	男	9	初中	不健康	非党员	是
4301100714407965	2022	走马驿镇	吕家庄村	参与	未参与	参与非农	1	1.66667	1.66667	0	261	5.56834	5.56834	0	261	0	261		261	12	12	16464.9	10941.3	5330	33448.5	27924.9	16724.3	2665	13962.4	3480	9.72462	9.54413	8.15507	1740	7.46221	7.88833	1	5523.62	5523.62	0	67	老年(60+)	4489	男	9	初中	健康	非党员	是
3823485770	2021	东团堡乡	东坡村	未参与	未参与	未参与非农	0	0	0	0	0	0	0	0	0	0				0	0	20851	14976.3	0	35616	29741.3	17808	0	14870.6	0	9.7874	9.60714	0	0	0	0	1	5874.7	4442.97	1431.73	63	老年(60+)	3969	男	6	小学	不健康	非党员	是
3823533863	2021	王安镇	南赵家庄村	参与	未参与	参与非农	1	0.833333	0.833333	0	261	5.56834	5.56834	0	261	0	261		261	12	6	57665.4	45438.4	12780	74157.6	61930.6	37078.8	6390	30965.3	12480	10.5208	10.3406	9.43196	6240	8.7389	8.76265	1	12227	10830.3	0	62	老年(60+)	3844	男	9	初中	不健康	非党员	是
3823515033	2022	银坊镇	松树台村	参与	参与	参与非农	1	1.66667	1.66667	0	261	5.56834	5.56834	0	261	0	261		261	12	12	13196.4	7247.71	17760	36096.4	30147.7	12032.1	5920	10049.2	16960	9.39534	9.21525	9.73867	6288	8.74656	8.68626	1	5948.7	5948.7	0	72	老年(60+)	5184	男	6	小学	健康	非党员	是
3823459651	2022	上庄乡	下老芳村	未参与	未参与	未参与非农	0	0	0	0	0	0	0	0	0	0				0	0	5257.23	3100	3200	13093.8	10936.6	13093.8	3200	10936.6	0	9.47989	9.29987	0	0	0	8.07122	1	2157.23	0	2157.23	83	老年(60+)	6889	女	6	小学	不健康	非党员	是
3823471813	2022	上庄乡	狮子峪村	参与	参与	参与非农	1	1.66667	1.66667	0	261	5.56834	5.56834	0	261	0	261		261	12	12	11403.7	6844.24	6950	27686.5	23127	13843.2	3475	11563.5	4410	9.53555	9.35561	8.39186	3655	8.20412	8.15364	1	4559.44	4066.35	493.09	65	老年(60+)	4225	男	0	文盲或半文盲	不健康	非党员	是
3823535907	2021	杨家庄镇	土安村	参与	未参与	参与非农	1	1.66667	1.66667	0	261	5.56834	5.56834	0	261	0	261		261	12	12	56524.9	44297.9	6750	74270.5	62043.5	37135.2	3375	31021.7	6480	10.5223	10.3424	8.77663	3240	8.08364	8.12445	1	12227	10830.3	37.6	29	青年(18-39)	841	女	9	初中	不健康	非党员	是
3823470832	2022	北石佛镇	北上屯村	参与	参与	参与非农	1	1.66667	1.66667	0	261	5.56834	5.56834	0	261	0	261		261	12	12	16211.1	10628.9	4080	33957.3	28375.1	16978.6	2040	14187.5	3480	9.73971	9.56012	8.15507	3740	8.22711	7.6212	1	5582.21	5582.21	0	68	老年(60+)	4624	男	6	小学	健康	非党员	是
3823579146	2022	上庄乡	清风沟村	参与	未参与	参与非农	1	1	1	0	261	5.56834	5.56834	0	261	0	261		261	12	12	4037.61	1600	9600	14837.6	12400	14837.6	9600	12400	7200	9.60492	9.42545	8.88198	7200	8.88198	9.16962	1	2437.61	0	2437.61	48	中年(40-59)	2304	女	6	小学	不健康	非党员	是
4301100708611323	2021	东团堡乡	五节崖村	参与	参与	未参与非农	0	0	0	0	0	0	0	0	0	0				0	0	36374.2	28184.4	0	49855.8	41666	24927.9	0	20833	0	10.1237	9.94429	0	2050	7.62608	0	1	8189.74	8189.74	0	71	老年(60+)	5041	男	6	小学	不健康	党员	是
4301100708696773	2021	留家庄乡	水石塘村	参与	参与	未参与非农	0	0	0	0	0	0	0	0	0	0				0	0	30395.1	23051.2	900	44717	37373.1	22358.5	450	18686.5	0	10.015	9.83556	0	1750	7.46794	6.11147	1	7343.92	6416.74	927.18	71	老年(60+)	5041	男	6	小学	不健康	非党员	是
4301100713948998	2022	涞源镇	北韩村	参与	参与	参与非农	1	1.66667	1.66667	0	261	5.56834	5.56834	0	261	0	261		261	12	12	14218.7	8989.95	4150	31857.7	26629	15928.8	2075	13314.5	3480	9.67589	9.49661	8.15507	3790	8.24039	7.6382	1	5228.73	5228.73	0	64	老年(60+)	4096	男	6	小学	健康	非党员	是
4301100714433489	2022	杨家庄镇	井家滩村	参与	未参与	参与非农	1	1.66667	1.66667	0	261	5.56834	5.56834	0	261	0	261		261	12	12	8193.47	4121.9	5240	24881	20809.4	24881	5240	20809.4	3440	10.1219	9.94316	8.14352	3440	8.14352	8.56427	1	4071.57	4011.55	60.02	67	老年(60+)	4489	女	6	小学	不健康	非党员	是
4301100762921935	2021	南马庄乡	向阳会村	参与	未参与	参与非农	1	1	1	0	261	5.56834	5.56834	0	261	0	261		261	12	12	19011	13482.4	3900	33786.4	28257.8	16893.2	1950	14128.9	3900	9.73467	9.55598	8.26899	1950	7.5761	7.5761	1	5528.57	5304.69	223.88	56	中年(40-59)	3136	男	9	初中	不健康	非党员	是
3823611206	2021	王安镇	东刘家庄村	参与	未参与	参与非农	1	1.66667	1.66667	0	261	5.56834	5.56834	0	261	0	261		261	12	12	36940.1	28473.4	3480	51753.7	43287	25876.9	1740	21643.5	3480	10.1611	9.98246	8.15507	1740	7.46221	7.46221	1	8466.69	7778.73	687.96	78	老年(60+)	6084	男	6	小学	不健康	党员	是
3823480605	2021	金家井乡	北坡底村	参与	参与	参与非农	1	1	1	0	108.75	4.69821	4.69821	0	108.75	0	108.75		108.75	5	5	7862.83	5314.94	2600	15574.9	13027	15574.9	2600	13027	2600	9.65341	9.47478	7.86365	5800	8.66579	7.86365	1	2547.89	2486.43	61.46	59	中年(40-59)	3481	男	9	初中	不健康	非党员	是
4301100641306517	2022	北石佛镇	张家峪村	参与	参与	未参与非农	0	0	0	0	0	0	0	0	0	0				0	0	15967.8	10299.1	7675	34661.7	28993	17330.9	3837.5	14496.5	0	9.76024	9.58166	0	1000	6.90875	8.25284	1	5668.7	5668.7	0	74	老年(60+)	5476	男	6	小学	不健康	非党员	是
3823484181	2022	留家庄乡	黑石沟村	参与	未参与	参与非农	2	0.666667	0.666667	0	369.75	5.91553	5.91553	0	369.75	0	184.875		184.875	17	5.66667	26658.2	16507.6	34930	62088.8	51938.2	15522.2	8732.5	12984.6	17465	9.65003	9.47152	9.76801	8732.5	9.07492	9.07492	1	10150.6	9963.12	187.5	49	中年(40-59)	2401	男	6	小学	健康	党员	是
3823532079	2021	银坊镇	合婚台村	参与	未参与	参与非农	1	1.66667	1.66667	0	261	5.56834	5.56834	0	261	0	261		261	12	12	55038.7	42811.7	19280	74799.1	62572.1	37399.5	9640	31286.1	18080	10.5294	10.3509	9.80262	9040	9.10953	9.17378	1	12227	10830.3	746.33	59	中年(40-59)	3481	男	12	高中	不健康	非党员	是
3823539966	2021	北石佛镇	北上屯村	未参与	未参与	未参与非农	0	0	0	0	0	0	0	0	0	0				0	0	58095.6	45868.6	3380	74812.9	62585.9	37406.5	1690	31293	0	10.5296	10.3511	0	0	0	7.43308	1	12227	6882.6	3377.01	58	中年(40-59)	3364	男	12	高中	不健康	非党员	是
3823460797	2022	白石山镇	荆山口村	未参与	未参与	未参与非农	0	0	0	0	0	0	0	0	0	0				0	0	18907.8	13759.7	0	31510.8	26362.7	15755.4	0	13181.3	0	9.66494	9.48656	0	0	0	0	1	5148.19	5148.19	0	73	老年(60+)	5329	男	9	初中	健康	非党员	是
3823485584	2022	水堡镇	泉塘村	未参与	未参与	未参与非农	0	0	0	0	0	0	0	0	0	0				0	0	18865.4	14251.8	4040	28245.3	23631.7	28245.3	4040	23631.7	0	10.2487	10.0703	0	0	0	8.30425	1	4613.64	4594.14	19.5	85	老年(60+)	7225	女	0	文盲或半文盲	不健康	非党员	是
3823526555	2022	杨家庄镇	南李庄村	参与	未参与	参与非农	1	0.625	0	0.625	261	5.56834	0	5.56834	0	261	261	261		12	6	8387.52	4250.57	15000	25333.6	21196.6	12666.8	7500	10598.3	15000	9.44674	9.26845	9.61587	7500	8.92279	8.92279	1	4136.95	4022.04	114.91	58	中年(40-59)	3364	男	9	初中	不健康	非党员	是
4301100719496034	2022	银坊镇	碾盘村	参与	参与	参与非农	1	1.66667	1.66667	0	195.75	5.28193	5.28193	0	195.75	0	195.75		195.75	9	9	24869.9	17617	10780	44418.8	37165.9	22209.4	5390	18583	9880	10.0083	9.83	9.19837	5290	8.57376	8.59249	1	7252.88	7252.88	0	73	老年(60+)	5329	男	6	小学	不健康	非党员	是
3823523671	2022	南屯镇	南屯村	参与	未参与	参与非农	1	0.5	0.5	0	195.75	5.28193	5.28193	0	195.75	0	195.75		195.75	9	4.5	56524.9	44297.9	17531	74916.9	62689.9	37458.4	8765.5	31344.9	16650	10.531	10.3528	9.72023	8325	9.02714	9.07869	1	12227	10830.3	697.15	57	中年(40-59)	3249	男	9	初中	不健康	非党员	是
3823535465	2022	走马驿镇	北城子村	参与	未参与	参与非农	1	1.66667	1.66667	0	261	5.56834	5.56834	0	261	0	261		261	12	12	41557.3	33075.2	6470	52032.9	43550.8	52032.9	6470	43550.8	4500	10.8596	10.6817	8.41205	4500	8.41205	8.77509	1	8482.13	8482.13	0	40	中年(40-59)	1600	男	6	小学	不健康	非党员	是
4301100733737745	2021	留家庄乡	伊家铺村	参与	未参与	参与非农	1	1	1	0	261	5.56834	5.56834	0	261	0	261		261	12	12	14544.1	8546.81	13080	36792.9	30795.7	18396.5	6540	15397.8	13080	9.81991	9.64198	9.47892	6540	8.78585	8.78585	1	5997.25	0	3377.01	48	中年(40-59)	2304	男	6	小学	不健康	非党员	是
4301100638755840	2022	北石佛镇	牌坊村	参与	未参与	参与非农	1	1	1	0	261	5.56834	5.56834	0	261	0	261		261	12	12	4066.16	1188.5	13360	17662.2	14784.5	17662.2	13360	14784.5	11000	9.77918	9.60134	9.30574	11000	9.30574	9.5001	1	2877.66	2877.66	0	39	青年(18-39)	1521	男	9	初中	不健康	非党员	是
3823525571	2021	白石山镇	南石盆村	参与	未参与	参与非农	1	1.66667	1.66667	0	65.25	4.19344	4.19344	0	65.25	0	65.25		65.25	3	3	7492.41	4889.52	3600	15977	13374.1	15977	3600	13374.1	3600	9.67891	9.50108	8.18897	3600	8.18897	8.18897	1	2602.89	2017.08	585.81	58	中年(40-59)	3364	男	6	小学	不健康	非党员	是
4301100709391515	2021	上庄乡	中庄村	参与	未参与	参与非农	1	1.66667	1.66667	0	261	5.56834	5.56834	0	261	0	261		261	12	12	18182.8	14066.2	3000	25278.8	21162.2	25278.8	3000	21162.2	3000	10.1377	9.95997	8.0067	3000	8.0067	8.0067	1	4116.67	4116.67	0	68	老年(60+)	4624	女	0	文盲或半文盲	不健康	非党员	是
3823455682	2021	北石佛镇	赵家井村	未参与	未参与	未参与非农	0	0	0	0	0	0	0	0	0	0				0	0	56524.9	44297.9	0	75081.6	62854.7	37540.8	0	31427.3	0	10.5332	10.3554	0	0	0	0	1	12227	10830.3	1102	64	老年(60+)	4096	男	6	小学	不健康	非党员	是
3823527015	2022	北石佛镇	南上屯村	未参与	未参与	未参与非农	0	0	0	0	0	0	0	0	0	0				0	0	56524.9	45773.5	2770	66032.4	55281	66032.4	2770	55281	0	11.0979	10.9202	0	0	0	7.92696	1	10751.4	8578.22	2173.18	70	老年(60+)	4900	女	6	小学	不健康	非党员	是
4301100707508740	2022	乌龙沟乡	煤窑村	未参与	未参与	未参与非农	0	0	0	0	0	0	0	0	0	0				0	0	22271.1	15874.7	3480	39356.1	32959.7	19678	1740	16479.8	0	9.88726	9.70989	0	0	0	7.46221	1	6396.4	6022.57	373.83	61	老年(60+)	3721	女	0	文盲或半文盲	不健康	非党员	是
4301100709835968	2022	王安镇	殷家堡村	参与	参与	参与非农	1	1.66667	1.66667	0	261	5.56834	5.56834	0	261	0	261		261	12	12	56524.9	44297.9	8280	75355.8	63128.9	37677.9	4140	31564.4	8280	10.5368	10.3598	9.02172	4640	8.44269	8.32869	1	12227	9834.03	2935.55	56	中年(40-59)	3136	男	6	小学	不健康	非党员	是
3823529517	2022	上庄乡	横山岭村	参与	未参与	参与非农	2	1	0.5	0.5	282.75	5.64809	4.95846	4.95846	141.375	141.375	141.375	141.375	141.375	13	6.5	20937.5	11061.7	38040	60890.5	51014.7	15222.6	9510.01	12753.7	18520	9.63054	9.45358	9.82666	9260.01	9.13357	9.16021	1	9875.8	9875.8	0	49	中年(40-59)	2401	男	9	初中	健康	党员	是
3823520453	2021	东团堡乡	北辛庄村	参与	未参与	参与非农	2	0.769231	0.384615	0.384615	435	6.07764	5.38679	5.38679	217.5	217.5	217.5	217.5	217.5	20	6.66667	30603.9	19632.6	35393	67648.8	56677.4	22549.6	11797.7	18892.5	16824	10.0235	9.84652	9.73062	11216	9.32519	9.37574	1	10971.3	10722.9	248.46	58	中年(40-59)	3364	男	6	小学	不健康	非党员	是
3823520258	2022	北石佛镇	北石佛村	参与	参与	参与非农	1	1.66667	1.66667	0	261	5.56834	5.56834	0	261	0	261		261	12	12	7299.42	3524.46	8000	23312.5	19537.6	11656.3	4000	9768.78	8000	9.3636	9.18695	8.98732	5200	8.55661	8.2943	1	3774.96	3714.92	60.04	73	老年(60+)	5329	男	6	小学	不健康	非党员	是
3823536113	2021	东团堡乡	箭杆河村	参与	未参与	参与非农	1	1	0	1	108.75	4.69821	0	4.69821	0	108.75	108.75	108.75		5	5	9090.92	4886.73	16080	25967.8	21763.6	12983.9	8040	10881.8	16080	9.47147	9.29485	9.68539	8040	8.99231	8.99231	1	4204.19	4107.36	96.83	57	中年(40-59)	3249	男	12	高中	不健康	非党员	是
3824048730	2021	走马驿镇	泉厂背村	参与	未参与	参与非农	1	0.5	0	0.5	108.75	4.69821	0	4.69821	0	108.75	108.75	108.75		5	2.5	58190.1	45963.1	17220	75525.7	63298.8	37762.9	8610	31649.4	17220	10.5391	10.3625	9.75388	8610	9.0608	9.0608	1	12227	10830.3	43.91	56	中年(40-59)	3136	男	9	初中	不健康	非党员	是
3822498636	2021	涞源镇	扯拽沟村	参与	未参与	参与非农	2	1.25	1.25	0	326.25	5.79072	5.79072	0	326.25	0	163.125		163.125	15	7.5	28370.6	21282.7	12450	43791.4	36703.5	21895.7	6225	18351.8	6125	9.99405	9.81748	8.7203	6125	8.7203	8.73649	1	7087.88	6131.13	956.75	60	老年(60+)	3600	男	6	小学	不健康	非党员	是
4301100707798437	2021	乌龙沟乡	后庄村	参与	参与	参与非农	2	1.25	1.25	0	522	6.25958	6.25958	0	522	0	261		261	24	12	38318.9	28949.6	6480	57940.6	48571.2	28970.3	3240	24285.6	1200	10.274	10.0976	7.09091	1849	7.52294	8.08364	1	9369.33	8345.76	1023.57	61	老年(60+)	3721	男	12	高中	不健康	非党员	是
4301100714728599	2022	北石佛镇	北石佛村	参与	参与	参与非农	1	1.66667	1.66667	0	261	5.56834	5.56834	0	261	0	261		261	12	12	11427.1	6460.86	9000	30724.1	25757.9	15362	4500	12878.9	9000	9.63965	9.46335	9.10509	6100	8.71621	8.41205	1	4966.2	1307.01	3377.01	68	老年(60+)	4624	男	0	文盲或半文盲	不健康	非党员	是
4301100709366236	2021	走马驿镇	窑峪口村	参与	未参与	参与非农	1	1.66667	1.66667	0	261	5.56834	5.56834	0	261	0	261		261	12	12	25141.3	18519.1	4980	40972	34349.7	20486	2490	17174.9	4080	9.9275	9.7512	8.3141	2040	7.6212	7.82044	1	6622.29	5833.76	788.53	62	老年(60+)	3844	男	6	小学	不健康	党员	是
3823481948	2021	北石佛镇	牌坊村	参与	未参与	参与非农	1	1	1	0	43.5	3.79549	3.79549	0	43.5	0	43.5		43.5	2	2	10509.7	4969.14	22256	34301.7	28761.2	34301.7	22256	28761.2	18400	10.443	10.2668	9.82016	18400	9.82016	10.0104	1	5540.56	5540.56	0	50	中年(40-59)	2500	男	9	初中	不健康	非党员	是
3823514831	2022	金家井乡	谭家庄村	参与	未参与	参与非农	3	1	1	0	261	5.56834	5.56834	0	261	0	87		87	12	4	38261.2	26034.2	31500	75704.1	63477.1	18926	7875	15869.3	10500	9.84829	9.67214	9.25923	7875	8.97158	8.97158	1	12227	739.56	3377.01	53	中年(40-59)	2809	男	9	初中	不健康	非党员	是
3823484824	2021	金家井乡	金家井村	参与	参与	参与非农	2	0.769231	0.769231	0	239.25	5.48168	5.48168	0	239.25	0	119.625		119.625	11	3.66667	16317	9579.25	17570	41743	35005.2	13914.3	5856.67	11668.4	7300	9.54067	9.36464	8.89577	6833.33	8.82971	8.67551	1	6737.72	5950.94	786.78	57	中年(40-59)	3249	男	9	初中	不健康	非党员	是
3823537795	2022	杨家庄镇	牛沟掌村	未参与	未参与	未参与非农	0	0	0	0	0	0	0	0	0	0				0	0	14503.2	10741	0	23308.8	19546.6	23308.8	0	19546.6	0	10.0566	9.88056	0	0	0	0	1	3762.15	3762.15	0	86	老年(60+)	7396	女	0	文盲或半文盲	不健康	非党员	是
3823519492	2022	南屯镇	朱家庄村	参与	未参与	参与非农	1	1.66667	1.66667	0	261	5.56834	5.56834	0	261	0	261		261	12	12	48088.1	36264.3	12630	73261	61437.2	36630.5	6315	30718.6	12630	10.5086	10.3326	9.44391	6315	8.75084	8.75084	1	11823.8	10830.3	312.56	66	老年(60+)	4356	男	6	小学	不健康	非党员	是
4301100708028764	2021	乌龙沟乡	大庄村	参与	未参与	参与非农	1	1.66667	1.66667	0	261	5.56834	5.56834	0	261	0	261		261	12	12	26080	19731.2	3600	39352	33003.2	39352	3600	33003.2	3600	10.5803	10.4044	8.18897	3600	8.18897	8.18897	1	6348.86	6345.77	3.09	60	老年(60+)	3600	男	6	小学	不健康	非党员	是
3823525821	2021	北石佛镇	冀家会村	参与	未参与	参与非农	1	1.66667	1.66667	0	217.5	5.38679	5.38679	0	217.5	0	217.5		217.5	10	10	27637.5	19986.6	14080	47439.8	39788.9	23719.9	7040	19894.4	10600	10.0741	9.8982	9.2687	5300	8.57565	8.85951	1	7650.89	5427.64	2223.25	68	老年(60+)	4624	男	0	文盲或半文盲	不健康	非党员	是
3823478126	2021	留家庄乡	伊家铺村	参与	未参与	参与非农	1	0.5	0.5	0	108.75	4.69821	4.69821	0	108.75	0	108.75		108.75	5	2.5	14736.8	9061.06	15000	35197.6	29521.8	11732.5	5000	9840.61	15000	9.37012	9.19427	9.61587	5000	8.51739	8.51739	1	5675.75	2071.87	3377.01	52	中年(40-59)	2704	男	6	小学	不健康	非党员	是
4301100707720922	2021	银坊镇	玉皇庵村	参与	参与	未参与非农	0	0	0	0	0	0	0	0	0	0				0	0	19288.5	14866.9	600	27460.4	23038.8	27460.4	600	23038.8	0	10.2205	10.0449	0	490	6.19644	6.39859	1	4421.64	4421.64	0	69	老年(60+)	4761	男	6	小学	不健康	非党员	是
3823530010	2021	南马庄乡	南马庄村	参与	未参与	参与非农	2	1.25	1.25	0	304.5	5.72195	5.72195	0	304.5	0	152.25		152.25	14	7	56524.9	44297.9	7880	75976.8	63749.8	37988.4	3940	31874.9	3940	10.545	10.3696	8.27919	3940	8.27919	8.27919	1	12227	10830.3	60.7	64	老年(60+)	4096	男	12	高中	不健康	非党员	是
3823488885	2021	走马驿镇	泉厂背村	未参与	未参与	未参与非农	0	0	0	0	0	0	0	0	0	0				0	0	56524.9	44297.9	0	76054.9	63827.9	38027.4	0	31913.9	0	10.5461	10.3708	0	0	0	0	1	12227	10830.3	868.01	77	老年(60+)	5929	男	9	初中	不健康	非党员	是
3823532737	2022	北石佛镇	北上屯村	参与	参与	参与非农	1	1.66667	1.66667	0	261	5.56834	5.56834	0	261	0	261		261	12	12	56524.9	44297.9	12072	76157.9	63931	38079	6036	31965.5	11472	10.5474	10.3724	9.34775	7736	8.95377	8.70566	1	12227	10830.3	0	61	老年(60+)	3721	男	12	高中	不健康	非党员	是
4301100635803798	2021	王安镇	银山口村	参与	参与	参与非农	1	0.833333	0.833333	0	261	5.56834	5.56834	0	261	0	261		261	12	6	50377.3	39326.4	13480	68883.1	57832.3	34441.6	6740	28916.1	13480	10.447	10.2722	9.50904	7771	8.95828	8.81596	1	11050.9	8985.78	2065.07	59	中年(40-59)	3481	男	9	初中	不健康	非党员	是
4301100641276967	2021	北石佛镇	张家峪村	参与	参与	参与非农	1	0.833333	0.833333	0	261	5.56834	5.56834	0	261	0	261		261	12	6	56524.9	44297.9	3480	76231.8	64004.8	38115.9	1740	32002.4	3480	10.5484	10.3736	8.15507	5597.5	8.63025	7.46221	1	12227	10830.3	53.96	66	老年(60+)	4356	男	0	文盲或半文盲	不健康	非党员	是
3823477326	2021	白石山镇	东龙虎	参与	参与	参与非农	1	0.416667	0.416667	0	261	5.56834	5.56834	0	261	0	261		261	12	4	47898.7	35671.7	23000	76294.2	64067.3	25431.4	7666.67	21355.8	23000	10.1437	9.96908	10.0433	8750	9.07692	8.94477	1	12227	10830.3	3377.01	61	老年(60+)	3721	男	9	初中	不健康	非党员	是
3823531992	2021	北石佛镇	张家峪村	参与	参与	参与非农	2	0.769231	0.384615	0.384615	348	5.85507	5.16479	5.16479	174	174	174	174	174	16	5.33333	28706.6	20067.9	18660	53972.8	45334.1	17990.9	6220	15111.4	9330	9.79762	9.6232	9.1411	7391.33	8.9082	8.73569	1	8638.73	8638.73	0	65	老年(60+)	4225	男	6	小学	不健康	非党员	是
3823459322	2022	水堡镇	龙门村	参与	参与	参与非农	1	1.66667	1.66667	0	261	5.56834	5.56834	0	261	0	261		261	12	12	34842.5	26194.6	4630	54067.9	45419.9	27033.9	2315	22710	4270	10.2048	10.0306	8.3596	4135	8.32748	7.7476	1	8647.92	8647.92	0	70	老年(60+)	4900	男	6	小学	不健康	党员	是
4301100762342851	2021	银坊镇	松树台村	未参与	未参与	未参与非农	0	0	0	0	0	0	0	0	0	0				0	0	40423.4	31284.9	900	57212.4	48073.9	28606.2	450	24037	0	10.2614	10.0873	0	0	0	6.11147	1	9138.44	2403.98	3377.01	57	中年(40-59)	3249	男	6	小学	不健康	非党员	是
3823459623	2022	白石山镇	草厂村	参与	未参与	参与非农	2	0.555556	0.277778	0.277778	369.75	5.91553	5.22507	5.22507	184.875	184.875	184.875	184.875	184.875	17	4.25	17763.8	8294.38	39236	59315.8	49846.4	14828.9	9809	12461.6	18558	9.60434	9.43041	9.82871	9279	9.13562	9.19116	1	9469.37	9222.71	246.66	60	老年(60+)	3600	男	9	初中	健康	非党员	是
3823531898	2022	南屯镇	南屯村	参与	未参与	参与非农	2	0.666667	0.666667	0	369.75	5.91553	5.91553	0	369.75	0	184.875		184.875	17	5.66667	10312.8	3891.35	21180	40252.9	33831.5	10063.2	5295	8457.89	10590	9.21664	9.04285	9.26776	5295	8.57471	8.57471	1	6421.41	0	3377.01	49	中年(40-59)	2401	男	9	初中	不健康	非党员	是
3823529818	2022	白石山镇	白石山村	参与	参与	参与非农	3	0.75	0.75	0	217.5	5.38679	5.38679	0	217.5	0	72.5		72.5	10	2.5	26120	13893	47800	76775	64548	12795.8	7966.67	10758	15933.3	9.45687	9.2834	9.67623	8366.67	9.03213	8.98315	1	12227	10830.3	25.02	56	中年(40-59)	3136	男	0	文盲或半文盲	不健康	非党员	是
3823524762	2021	北石佛镇	艾河村	参与	参与	参与非农	2	0.769231	0.384615	0.384615	456.75	6.12632	5.43536	5.43536	228.375	228.375	228.375	228.375	228.375	21	7	18309.6	10008.5	26180	52125.8	43824.7	13031.5	6545	10956.2	13040	9.47512	9.30166	9.47585	6887.5	8.83761	8.78661	1	8301.15	1696.4	3377.01	56	中年(40-59)	3136	男	9	初中	不健康	非党员	是
4301100709702886	2021	王安镇	殷家堡村	参与	参与	参与非农	2	1.66667	1.66667	0	87	4.47734	4.47734	0	87	0	43.5		43.5	4	2	61609	49382	3500	76798.2	64571.2	38399.1	1750	32285.6	1490	10.5558	10.3824	7.3072	1990	7.59639	7.46794	1	12227	10830.3	723.79	51	中年(40-59)	2601	男	6	小学	不健康	非党员	是
3822867250	2021	北石佛镇	刘家嘴村	参与	参与	未参与非农	0	0	0	0	0	0	0	0	0	0				0	0	54581.3	42469.6	0	76116.6	64004.9	38058.3	0	32002.5	0	10.5469	10.3736	0	1330	7.19369	0	1	12111.6	1743.12	3377.01	61	老年(60+)	3721	男	6	小学	不健康	非党员	是
3823533898	2021	金家井乡	谭家庄村	参与	参与	未参与非农	0	0	0	0	0	0	0	0	0	0				0	0	28028.5	20905.4	0	44774.3	37651.2	22387.1	0	18825.6	0	10.0162	9.84297	0	3000	8.0067	0	1	7123.11	6896.12	226.99	71	老年(60+)	5041	男	6	小学	不健康	非党员	是
3823525355	2022	金家井乡	梁家庄村	参与	参与	未参与非农	0	0	0	0	0	0	0	0	0	0				0	0	56524.9	44612.9	0	74945.1	63033.1	37472.5	0	31516.6	0	10.5314	10.3583	0	2800	7.93773	0	1	11911.9	10830.3	135.7	66	老年(60+)	4356	男	9	初中	健康	非党员	是
3823458516	2022	白石山镇	南石盆村	参与	未参与	参与非农	2	1.25	1.25	0	522	6.25958	6.25958	0	522	0	261		261	24	12	26092.5	18213.5	19830	49578.1	41699.1	16526	6610	13899.7	9780	9.71269	9.53962	9.1882	6520	8.78278	8.79649	1	7879	4418.69	3377.01	66	老年(60+)	4356	男	9	初中	不健康	党员	是
3823471932	2022	白石山镇	杨家川村	参与	参与	参与非农	1	1.66667	1.66667	0	130.5	4.87901	4.87901	0	130.5	0	130.5		130.5	6	6	12288.4	9002.98	6050	20683.7	17398.3	20683.7	6050	17398.3	6050	9.9371	9.76413	8.70798	8000	8.98732	8.70798	1	3285.4	3080.91	204.49	47	中年(40-59)	2209	男	9	初中	不健康	非党员	是
3823481231	2022	白石山镇	荆山口村	参与	参与	参与非农	1	1.66667	1.66667	0	195.75	5.28193	5.28193	0	195.75	0	195.75		195.75	9	9	40014.9	29564.4	7320	65887.9	55437.4	21962.6	2440	18479.1	7320	9.9971	9.8244	8.8985	3040	8.01994	7.80016	1	10450.5	10424	26.59	83	老年(60+)	6889	男	0	文盲或半文盲	不健康	非党员	是
4301100714663184	2021	北石佛镇	石道沟村	参与	未参与	参与非农	1	0.5	0	0.5	87	4.47734	0	4.47734	0	87	87	87		4	2	30294.7	22513.5	15880	49065.4	41284.2	24532.7	7940	20642.1	13000	10.1078	9.93509	9.47278	6500	8.77971	8.97979	1	7781.16	7781.16	0	55	中年(40-59)	3025	男	6	小学	不健康	非党员	是
3823516286	2022	南屯镇	胡家庄村	参与	未参与	参与非农	1	1.66667	1.66667	0	174	5.16479	5.16479	0	174	0	174		174	8	8	10992.1	6183.99	16581	30323.7	25515.6	15161.8	8290.5	12757.8	14000	9.62654	9.4539	9.54688	7000	8.85381	9.02299	1	4808.07	4808.07	0	67	老年(60+)	4489	男	9	初中	健康	非党员	是
3823514573	2021	泉坊镇	北台村	参与	未参与	参与非农	1	1.66667	1.66667	0	130.5	4.87901	4.87901	0	130.5	0	130.5		130.5	6	6	12464.1	7948.98	8000	28481.6	23966.5	14240.8	4000	11983.2	8000	9.56387	9.39126	8.98732	4000	8.2943	8.2943	1	4515.14	4515.14	0	69	老年(60+)	4761	男	9	初中	不健康	非党员	是
3823514834	2022	东团堡乡	北辛庄村	参与	参与	参与非农	1	0.833333	0.833333	0	261	5.56834	5.56834	0	261	0	261		261	12	6	56524.9	44297.9	7317	77244.9	65017.9	38622.4	3658.5	32509	3480	10.5616	10.3893	8.15507	5940	8.68963	8.20508	1	12227	10830.3	0	66	老年(60+)	4356	男	9	初中	不健康	非党员	是
3823474341	2022	金家井乡	金家井村	参与	参与	参与非农	1	0.833333	0.833333	0	261	5.56834	5.56834	0	261	0	261		261	12	6	61816.2	49589.2	3910	77272.2	65045.2	38636.1	1955	32522.6	2880	10.5619	10.3897	7.96589	4440	8.39863	7.57866	1	12227	10830.3	20.45	66	老年(60+)	4356	女	6	小学	不健康	非党员	是
3823615723	2022	乌龙沟乡	邓庄村	参与	参与	参与非农	3	1	0.333333	0.666667	522	6.25958	5.16479	5.85507	174	348	174	174	174	24	8	29297.7	19175.6	32877	64049.7	53927.6	16012.4	8219.25	13481.9	8200	9.68112	9.5091	9.01201	6618.75	8.79781	9.01436	1	10122.1	10122.1	0	57	中年(40-59)	3249	男	9	初中	健康	非党员	是
4301100708616847	2022	金家井乡	周村	参与	参与	参与非农	1	1.66667	1.66667	0	130.5	4.87901	4.87901	0	130.5	0	130.5		130.5	6	6	11809.5	6604	5600	32952.3	27746.8	16476.2	2800	13873.4	5600	9.70967	9.53773	8.6307	4850	8.48694	7.93773	1	5205.54	4392.69	812.85	79	老年(60+)	6241	男	6	小学	不健康	非党员	是
3823530775	2021	金家井乡	梁家庄村	参与	参与	参与非农	1	0.833333	0.833333	0	261	5.56834	5.56834	0	261	0	261		261	12	6	56524.9	44297.9	12500	77539.2	65312.2	38769.6	6250	32656.1	12500	10.5654	10.3938	9.43356	8850	9.08829	8.7405	1	12227	10830.3	0	67	老年(60+)	4489	男	6	小学	健康	非党员	是
3823528846	2021	杨家庄镇	隋家庄村	参与	参与	参与非农	1	1	1	0	195.75	5.28193	5.28193	0	195.75	0	195.75		195.75	9	9	13984	10249.2	3600	23706.9	19972.1	23706.9	3600	19972.1	3600	10.0735	9.90209	8.18897	3800	8.24302	8.18897	1	3734.81	3703.19	31.62	53	中年(40-59)	2809	男	6	小学	不健康	非党员	是
3823528936	2022	塔崖驿乡	西杏花村	参与	参与	参与非农	1	1.66667	1.66667	0	261	5.56834	5.56834	0	261	0	261		261	12	12	56524.9	44297.9	12480	77623.8	65396.8	38811.9	6240	32698.4	11480	10.5665	10.3951	9.34845	6440	8.77044	8.7389	1	12227	10830.3	25.7	58	中年(40-59)	3364	男	6	小学	不健康	非党员	是
4301100714927241	2021	金家井乡	王家井村	参与	未参与	参与非农	2	1	1	0	478.5	6.17274	6.17274	0	478.5	0	239.25		239.25	22	11	20842.4	13926.8	20602	43949.3	37033.7	14649.8	6867.33	12344.6	9980	9.59218	9.42097	9.20844	6653.33	8.80302	8.83468	1	6915.62	4880.2	2035.42	48	中年(40-59)	2304	男	6	小学	不健康	非党员	是
3823524753	2022	走马驿镇	教场村	参与	未参与	参与非农	2	1.25	1.25	0	391.5	5.97254	5.97254	0	391.5	0	195.75		195.75	18	9	39331.6	30396.1	12180	56863.2	47927.7	28431.6	6090	23963.9	4890	10.2553	10.0843	8.49515	4890	8.49515	8.71457	1	8935.48	8666.24	269.24	66	老年(60+)	4356	男	6	小学	不健康	非党员	是
3823525758	2021	南屯镇	宋家庄村	未参与	未参与	未参与非农	0	0	0	0	0	0	0	0	0	0				0	0	12264.4	9211.14	220	19430.6	16377.4	19430.6	220	16377.4	0	9.87461	9.70366	0	0	0	5.39816	1	3053.27	2483.97	569.3	75	老年(60+)	5625	女	6	小学	不健康	非党员	是
3823480709	2022	白石山镇	南石盆村	未参与	未参与	未参与非农	0	0	0	0	0	0	0	0	0	0				0	0	26772.9	20271.7	3660	41433.3	34932.1	20716.6	1830	17466	0	9.93869	9.76801	0	0	0	7.51262	1	6501.19	6406.01	95.18	84	老年(60+)	7056	男	9	初中	不健康	党员	是
3823523173	2021	上庄乡	清风沟村	参与	参与	参与非农	1	1.66667	1.66667	0	261	5.56834	5.56834	0	261	0	261		261	12	12	57380.6	45153.6	3480	78020.9	65793.9	39010.4	1740	32897	3480	10.5716	10.4011	8.15507	2430	7.79606	7.46221	1	12227	3883.58	3377.01	72	老年(60+)	5184	男	9	初中	不健康	非党员	是
3823621736	2021	乌龙沟乡	邓庄村	未参与	未参与	未参与非农	0	0	0	0	0	0	0	0	0	0				0	0	8701.88	6216.91	2400	15876.2	13391.2	15876.2	2400	13391.2	0	9.67258	9.50235	0	0	0	7.78364	1	2484.97	2484.97	0	85	老年(60+)	7225	女	9	初中	不健康	非党员	是
4301100714704413	2022	北石佛镇	南上屯村	参与	参与	未参与非农	0	0	0	0	0	0	0	0	0	0				0	0	10668.6	5723.52	3400	31600.8	26655.7	15800.4	1700	13327.9	0	9.66779	9.49761	0	4050	8.30672	7.43897	1	4945.12	0	3377.01	68	老年(60+)	4624	男	0	文盲或半文盲	不健康	党员	是
4301100708556399	2021	南马庄乡	谢家台村	参与	参与	未参与非农	0	0	0	0	0	0	0	0	0	0				0	0	9942.18	6936.58	1231.5	19216.4	16210.8	19216.4	1231.5	16210.8	0	9.86352	9.69343	0	2200	7.69667	7.1168	1	3005.6	3005.6	0	72	老年(60+)	5184	男	6	小学	不健康	非党员	是
4301100708225337	2022	金家井乡	张家庄村	参与	参与	参与非农	2	1.66667	1.66667	0	326.25	5.79072	5.79072	0	326.25	0	163.125		163.125	15	7.5	43622.3	32529.2	8844	70932.9	59839.8	35466.4	4422	29919.9	2400	10.4763	10.3063	7.78364	6150	8.72437	8.39457	1	11093.1	7359.34	3377.01	64	老年(60+)	4096	男	6	小学	不健康	非党员	是
3823538257	2021	北石佛镇	牌坊村	参与	未参与	参与非农	1	0.833333	0.833333	0	261	5.56834	5.56834	0	261	0	261		261	12	6	56524.9	44297.9	13080	78186.9	65960	39093.5	6540	32980	11480	10.5737	10.4037	9.34845	5740	8.65539	8.78585	1	12227	10830.3	198.9	71	老年(60+)	5041	男	0	文盲或半文盲	不健康	非党员	是
3823530673	2021	白石山镇	东龙虎	参与	参与	未参与非农	0	0	0	0	0	0	0	0	0	0				0	0	56524.9	44297.9	0	78215.8	65988.8	26071.9	0	21996.3	0	10.1686	9.99863	0	1500	7.31389	0	1	12227	10830.3	0	64	老年(60+)	4096	男	9	初中	不健康	非党员	是
3823520154	2021	上庄乡	上庄村	参与	参与	未参与非农	0	0	0	0	0	0	0	0	0	0				0	0	8795.39	4868.77	0	25121	21194.4	12560.5	0	10597.2	0	9.43831	9.26834	0	1000	6.90875	0	1	3926.62	3926.62	0	75	老年(60+)	5625	男	9	初中	不健康	党员	是
3823523597	2022	北石佛镇	南上屯村	参与	参与	参与非农	1	0.833333	0.833333	0	261	5.56834	5.56834	0	261	0	261		261	12	6	7340.47	3200	4000	26523.3	22382.8	13261.6	2000	11191.4	3480	9.49263	9.3229	8.15507	4440	8.39863	7.6014	1	4140.47	0	3377.01	68	老年(60+)	4624	男	9	初中	不健康	非党员	是
3823481781	2021	白石山镇	菜村岗村	参与	参与	参与非农	2	1	1	0	261	5.56834	5.56834	0	261	0	130.5		130.5	12	6	51037.6	38810.6	25600	78413.6	66186.6	26137.9	8533.33	22062.2	12800	10.1711	10.0016	9.45728	9000	9.10509	9.05185	1	12227	10830.3	17.87	51	中年(40-59)	2601	男	9	初中	健康	非党员	是
3823525746	2021	银坊镇	张家坟村	参与	参与	参与非农	1	0.625	0.625	0	261	5.56834	5.56834	0	261	0	261		261	12	6	32278.4	24462.2	16730	50144.1	42327.9	25072.1	8365	21163.9	15880	10.1295	9.96005	9.67288	8430	9.03967	9.03193	1	7816.28	7816.28	0	56	中年(40-59)	3136	男	6	小学	不健康	非党员	是
3823611320	2021	塔崖驿乡	大东沟村	参与	参与	参与非农	1	0.833333	0.833333	0	261	5.56834	5.56834	0	261	0	261		261	12	6	11125.7	6254.88	10000	31248.6	26377.8	15624.3	5000	13188.9	10000	9.65658	9.48713	9.21044	5640	8.63782	8.51739	1	4870.82	4870.82	0	56	中年(40-59)	3136	男	12	高中	不健康	非党员	是
3823464919	2022	金家井乡	南坡底村	参与	参与	未参与非农	0	0	0	0	0	0	0	0	0	0				0	0	56524.9	44757.3	8277	75557.9	63790.4	37779	4138.5	31895.2	0	10.5395	10.3702	0	1750	7.46794	8.32833	1	11767.6	10830.3	0	68	老年(60+)	4624	男	6	小学	不健康	非党员	是
4301100709047796	2021	东团堡乡	扦树底村	参与	参与	参与非农	1	0.454545	0.454545	0	217.5	5.38679	5.38679	0	217.5	0	217.5		217.5	10	3.33333	49600.4	38234.6	7962	73007.1	61641.3	24335.7	2654	20547.1	7962	10.0997	9.93048	8.98256	5627.33	8.63557	7.8842	1	11365.8	10822.2	543.55	65	老年(60+)	4225	男	0	文盲或半文盲	不健康	非党员	是
100000584377596	2021	金家井乡	周村	参与	参与	参与非农	1	0.833333	0.833333	0	217.5	5.38679	5.38679	0	217.5	0	217.5		217.5	10	5	56524.9	44297.9	6000	78602.1	66375.2	39301.1	3000	33187.6	6000	10.579	10.4099	8.69968	7450	8.9161	8.0067	1	12227	10830.3	203.09	67	老年(60+)	4489	男	6	小学	不健康	非党员	是
3823545898	2021	杨家庄镇	南李庄村	参与	未参与	参与非农	1	0.5	0.5	0	195.75	5.28193	5.28193	0	195.75	0	195.75		195.75	9	4.5	56524.9	44297.9	22000	78618.5	66391.6	26206.2	7333.33	22130.5	22000	10.1738	10.0047	9.99884	7333.33	8.90032	8.90032	1	12227	10830.3	1322.99	57	中年(40-59)	3249	男	6	小学	不健康	非党员	是
3823619516	2021	王安镇	王家庄村	参与	参与	参与非农	1	1.66667	1.66667	0	261	5.56834	5.56834	0	261	0	261		261	12	12	21488	15946.5	3480	35654.4	30112.9	17827.2	1740	15056.5	3480	9.78848	9.61956	8.15507	2660	7.88646	7.46221	1	5541.49	4267.28	1274.21	70	老年(60+)	4900	男	12	高中	不健康	党员	是
3823480872	2022	金家井乡	北坡底村	参与	参与	参与非农	1	0.333333	0.333333	0	261	5.56834	5.56834	0	261	0	261		261	12	4	56524.9	44297.9	4210	78754.9	66527.9	19688.7	1052.5	16632	4210	9.8878	9.71908	8.34546	8402.5	9.0364	6.95987	1	12227	10830.3	0	53	中年(40-59)	2809	男	6	小学	不健康	非党员	是
4301100714095297	2022	走马驿镇	松树柁	参与	未参与	参与非农	2	1	1	0	130.5	4.87901	4.87901	0	130.5	0	65.25		65.25	6	3	56524.9	44297.9	22232	78756.9	66529.9	26252.3	7410.67	22176.6	10900	10.1755	10.0068	9.29661	7266.67	8.89119	8.91081	1	12227	10830.3	0	42	中年(40-59)	1764	男	9	初中	健康	非党员	是
3823613256	2022	南屯镇	上沟村	参与	未参与	参与非农	2	1.66667	1.66667	0	522	6.25958	6.25958	0	522	0	261		261	24	12	56524.9	44297.9	8000	78767.8	66540.8	39383.9	4000	33270.4	4000	10.5811	10.4124	8.2943	4000	8.2943	8.2943	1	12227	10830.3	73	65	老年(60+)	4225	男	0	文盲或半文盲	不健康	非党员	是
4301100640886883	2021	北石佛镇	白绸村	参与	参与	参与非农	1	0.625	0.625	0	65.25	4.19344	4.19344	0	65.25	0	65.25		65.25	3	1.5	14986.3	9899.08	7000	32789	27701.8	16394.5	3500	13850.9	7000	9.7047	9.53611	8.85381	4550	8.4231	8.1608	1	5087.23	375.18	3377.01	58	中年(40-59)	3364	男	9	初中	不健康	非党员	是
3823524640	2021	走马驿镇	白道安村	未参与	未参与	未参与非农	0	0	0	0	0	0	0	0	0	0				0	0	12385	9318.31	0	19786.3	16719.5	19786.3	0	16719.5	0	9.89274	9.72433	0	0	0	0	1	3066.74	3066.74	0	87	老年(60+)	7569	男	0	文盲或半文盲	不健康	非党员	是
3823470536	2021	金家井乡	十八盘村	参与	参与	参与非农	1	0.333333	0.333333	0	261	5.56834	5.56834	0	261	0	261		261	12	4	14747.6	7851.98	5160	44501.4	37605.8	14833.8	1720	12535.3	4560	9.60466	9.4363	8.4253	10220	9.2322	7.45066	1	6895.65	6240.4	655.25	52	中年(40-59)	2704	男	6	小学	不健康	非党员	是
3823519772	2022	杨家庄镇	三道城村	参与	未参与	参与非农	1	1.66667	1.66667	0	261	5.56834	5.56834	0	261	0	261		261	12	12	27567.2	20783.4	5380	43780.9	36997.1	21890.5	2690	18498.6	5380	9.99381	9.82545	8.59063	2690	7.89767	7.89767	1	6783.77	6783.77	0	71	老年(60+)	5041	男	6	小学	不健康	非党员	是
3823461025	2022	金家井乡	金家井村	参与	参与	参与非农	1	0.384615	0.384615	0	130.5	4.87901	4.87901	0	130.5	0	130.5		130.5	6	2	18998.2	11508.2	13000	48364.2	40874.2	16121.4	4333.33	13624.7	13000	9.6879	9.51964	9.47278	7000	8.85381	8.37432	1	7489.98	7489.98	0	59	中年(40-59)	3481	男	9	初中	不健康	非党员	是
3823528904	2022	东团堡乡	东团堡村	参与	参与	参与非农	1	1.66667	1.66667	0	261	5.56834	5.56834	0	261	0	261		261	12	12	6040.74	2774.66	8750	21091.3	17825.3	21091.3	8750	17825.3	7350	9.95662	9.78837	8.90259	9850	9.19533	9.07692	1	3266.08	3266.08	0	62	老年(60+)	3844	女	6	小学	不健康	非党员	是
4301100708113757	2021	泉坊镇	甲村	参与	参与	参与非农	1	1	1	0	261	5.56834	5.56834	0	261	0	261		261	12	12	29230.3	18420.1	25160	69820.3	59010.1	23273.4	8386.67	19670	24560	10.0551	9.88685	10.1089	10353.3	9.24516	9.03452	1	10810.2	10810.2	0	87	老年(60+)	7569	男	0	文盲或半文盲	不健康	非党员	是
4301100709663204	2021	北石佛镇	艾河村	参与	参与	参与非农	1	1	1	0	108.75	4.69821	4.69821	0	108.75	0	108.75		108.75	5	5	17044.1	12107.4	5980	31885.7	26949	15942.9	2990	13474.5	3000	9.67677	9.50856	8.0067	1865	7.53155	8.00336	1	4936.71	4511.55	425.16	60	老年(60+)	3600	男	9	初中	不健康	党员	是
3823547221	2021	南马庄乡	南马庄村	参与	未参与	参与非农	1	1	1	0	261	5.56834	5.56834	0	261	0	261		261	12	12	56524.9	44297.9	10100	79068.4	66841.4	26356.1	3366.67	22280.5	10100	10.1795	10.0115	9.22039	3366.67	8.12198	8.12198	1	12227	10830.3	4.71	58	中年(40-59)	3364	男	6	小学	不健康	非党员	是
3823483067	2022	白石山镇	白石山村	参与	参与	参与非农	2	1	1	0	87	4.47734	4.47734	0	87	0	43.5		43.5	4	2	23314.1	16141	20400	46430	39257	23215	10200	19628.5	10200	10.0526	9.88474	9.23024	11400	9.34146	9.23024	1	7173.06	7173.06	0	56	中年(40-59)	3136	男	6	小学	不健康	非党员	是
3823485134	2021	走马驿镇	南城子村	参与	参与	参与非农	1	0.454545	0	0.454545	130.5	4.87901	0	4.87901	0	130.5	130.5	130.5		6	2	56524.9	44297.9	18000	79233.8	67006.8	26411.3	6000	22335.6	18000	10.1815	10.0139	9.79818	6566.67	8.78991	8.69968	1	12227	10830.3	0	64	老年(60+)	4096	男	6	小学	不健康	非党员	是
3823540291	2022	涞源镇	扯拽沟村	参与	参与	参与非农	2	1.25	1.25	0	217.5	5.38679	5.38679	0	217.5	0	108.75		108.75	10	5	56524.9	44297.9	16073	79246.9	67019.9	39623.4	8036.5	33509.9	7000	10.5872	10.4196	8.85381	10000	9.21044	8.99187	1	12227	10830.3	3377.01	59	中年(40-59)	3481	男	6	小学	不健康	非党员	是
4301100714967145	2021	北石佛镇	艾河村	参与	参与	参与非农	1	1	0	1	217.5	5.38679	0	5.38679	0	217.5	217.5	217.5		10	10	13885.3	6873.21	24900	45493.3	38481.2	11373.3	6225	9620.3	24800	9.33903	9.17163	10.1186	6935	8.84448	8.73649	1	7012.12	7012.12	0	72	老年(60+)	5184	男	0	文盲或半文盲	健康	非党员	是
3823542203	2022	乌龙沟乡	后庄村	未参与	未参与	未参与非农	0	0	0	0	0	0	0	0	0	0				0	0	38629.6	30561.5	3100	52375.2	44307.1	52375.2	3100	44307.1	0	10.8662	10.6989	0	0	0	8.03948	1	8068.01	7948.17	119.84	86	老年(60+)	7396	男	6	小学	不健康	非党员	是
4301100709719238	2022	走马驿镇	五间房村	未参与	未参与	未参与非农	0	0	0	0	0	0	0	0	0	0				0	0	17109.3	12966.4	3500	26899.3	22756.4	26899.3	3500	22756.4	0	10.1999	10.0326	0	0	0	8.1608	1	4142.94	2861.57	1281.37	85	老年(60+)	7225	女	6	小学	不健康	非党员	是
3823619529	2021	银坊镇	南道神村	参与	参与	未参与非农	0	0	0	0	0	0	0	0	0	0				0	0	18591.5	13626.9	850	32244.1	27279.5	16122	425	13639.8	0	9.68794	9.52074	0	455	6.12249	6.05444	1	4964.52	4195.62	768.9	75	老年(60+)	5625	男	9	初中	不健康	非党员	是
3823485895	2022	金家井乡	周村	参与	参与	参与非农	1	0.833333	0.833333	0	261	5.56834	5.56834	0	261	0	261		261	12	6	48289.8	36062.8	24390	79437.8	67210.8	39718.9	12195	33605.4	24000	10.5896	10.4224	10.0859	15000	9.61587	9.40886	1	12227	10830.3	621.76	53	中年(40-59)	2809	男	9	初中	不健康	非党员	是
4301100708269053	2022	泉坊镇	二道河村	参与	未参与	参与非农	1	1	1	0	261	5.56834	5.56834	0	261	0	261		261	12	12	30043	18828.3	35544	72870.6	61655.9	14574.1	7108.8	12331.2	33620	9.587	9.41989	10.4229	6724	8.81359	8.86923	1	11214.7	10830.3	104.56	76	老年(60+)	5776	男	6	小学	不健康	非党员	是
3823015735	2022	杨家庄镇	兰家庄村	参与	未参与	参与非农	1	1	1	0	195.75	5.28193	5.28193	0	195.75	0	195.75		195.75	9	9	38221.8	25994.8	40061.5	79463.3	67236.3	26487.8	13353.8	22412.1	39840	10.1844	10.0174	10.5927	13280	9.49409	9.49963	1	12227	6228.31	3377.01	47	中年(40-59)	2209	男	9	初中	不健康	非党员	是
3823481023	2022	上庄乡	横山岭村	参与	参与	参与非农	1	1.66667	1.66667	0	21.75	3.12457	3.12457	0	21.75	0	21.75		21.75	1	1	16690.8	12780.7	3600	25433.8	21523.7	25433.8	3600	21523.7	3000	10.1438	9.97691	8.0067	6400	8.76421	8.18897	1	3910.18	3889.42	20.76	71	老年(60+)	5041	女	6	小学	不健康	非党员	是
3823522056	2021	北石佛镇	南上屯村	参与	参与	参与非农	1	1.66667	1.66667	0	261	5.56834	5.56834	0	261	0	261		261	12	12	56524.9	44297.9	10880	79563.5	67336.5	39781.8	5440	33668.3	8000	10.5912	10.4243	8.98732	6750	8.81745	8.60172	1	12227	10830.3	1254.21	69	老年(60+)	4761	男	6	小学	不健康	非党员	是
4301100709556929	2022	金家井乡	孙家庄村	参与	参与	参与非农	1	0.833333	0.833333	0	261	5.56834	5.56834	0	261	0	261		261	12	6	25379.9	18237.1	4044	46495.9	39353.1	23247.9	2022	19676.6	3480	10.054	9.88718	8.15507	3240	8.08364	7.61234	1	7142.75	6925.14	217.61	64	老年(60+)	4096	男	6	小学	健康	非党员	是
3823601174	2021	塔崖驿乡	榆树台村	参与	未参与	参与非农	1	1.66667	1.66667	0	261	5.56834	5.56834	0	261	0	261		261	12	12	34273.5	26260.1	6280	52172.4	44159	26086.2	3140	22079.5	6280	10.1692	10.0024	8.74528	3140	8.0523	8.0523	1	8013.41	7183.81	829.6	62	老年(60+)	3844	男	9	初中	不健康	非党员	是
3823520699	2021	杨家庄镇	土安村	未参与	未参与	未参与非农	0	0	0	0	0	0	0	0	0	0				0	0	21103.7	15565.3	0	36059.9	30521.5	18029.9	0	15260.7	0	9.79979	9.63304	0	0	0	0	1	5538.42	5371.13	167.29	75	老年(60+)	5625	男	6	小学	不健康	非党员	是
3823606428	2022	杨家庄镇	土安村	参与	未参与	参与非农	3	1.15385	1.15385	0	522	6.25958	6.25958	0	522	0	174		174	24	8	24854.3	15641.5	33400	59990.2	50777.4	14997.6	8350	12694.4	11133.3	9.61564	9.44891	9.31779	8350	9.03014	9.03014	1	9212.8	8770.41	442.39	61	老年(60+)	3721	男	6	小学	不健康	非党员	是
3823533849	2022	走马驿镇	白道安村	未参与	未参与	未参与非农	0	0	0	0	0	0	0	0	0	0				0	0	25927.9	19377.5	0	42663.9	36113.5	21332	0	18056.7	0	9.96796	9.80127	0	0	0	0	1	6550.46	6550.46	0	71	老年(60+)	5041	男	6	小学	不健康	非党员	是
3823608428	2022	南屯镇	南屯村	参与	参与	参与非农	1	0.833333	0.833333	0	108.75	4.69821	4.69821	0	108.75	0	108.75		108.75	5	2.5	20566.2	14941.9	7047	36632.5	31008.2	18316.3	3523.5	15504.1	6000	9.81554	9.64886	8.69968	5300	8.57565	8.16749	1	5624.34	5414.09	210.25	69	老年(60+)	4761	男	6	小学	不健康	非党员	是
3822193555	2021	上庄乡	清风沟村	参与	未参与	参与非农	1	1.66667	1.66667	0	261	5.56834	5.56834	0	261	0	261		261	12	12	37484	28504.5	11000	58506	49526.5	58506	11000	49526.5	11000	10.9769	10.8103	9.30574	11000	9.30574	9.30574	1	8979.52	8941.9	37.62	67	老年(60+)	4489	男	0	文盲或半文盲	不健康	非党员	是
3823480938	2022	白石山镇	南石盆村	参与	未参与	参与非农	1	1.66667	1.66667	0	261	5.56834	5.56834	0	261	0	261		261	12	12	26447	20549.9	6090	38439	32541.8	38439	6090	32541.8	6000	10.5568	10.3903	8.69968	6000	8.69968	8.71457	1	5897.17	5841.47	55.7	72	老年(60+)	5184	男	6	小学	不健康	非党员	是
3823515736	2022	走马驿镇	松树柁	未参与	未参与	未参与非农	0	0	0	0	0	0	0	0	0	0				0	0	56524.9	45590.7	3518	71340.5	60406.3	35670.2	1759	30203.1	0	10.4821	10.3157	0	0	0	7.47307	1	10934.2	10385.2	549.02	62	老年(60+)	3844	男	12	高中	不健康	非党员	是
3823533332	2021	东团堡乡	东团堡村	参与	参与	参与非农	1	0.833333	0.833333	0	217.5	5.38679	5.38679	0	217.5	0	217.5		217.5	10	5	9931.31	5340.28	3480	29959.1	25368.1	14979.6	1740	12684	3480	9.61444	9.4481	8.15507	4740	8.464	7.46221	1	4591.03	157.41	3377.01	64	老年(60+)	4096	男	6	小学	健康	非党员	是
3823612816	2021	南马庄乡	南马庄村	参与	未参与	参与非农	2	1.66667	1.66667	0	522	6.25958	6.25958	0	522	0	261		261	24	12	8556	4991.12	11480	23267.1	19702.2	11633.5	5740	9851.11	5740	9.36165	9.19534	8.65539	5740	8.65539	8.65539	1	3564.88	3564.88	0	64	老年(60+)	4096	男	6	小学	不健康	非党员	是
4301100709802904	2021	东团堡乡	扦树底村	参与	参与	参与非农	1	0.833333	0.833333	0	87	4.47734	4.47734	0	87	0	87		87	4	2	22430.2	16601.6	3480	38049.9	32221.3	19024.9	1740	16110.6	3480	9.85351	9.68724	8.15507	4880	8.49311	7.46221	1	5828.6	2566.64	3261.96	62	老年(60+)	3844	男	6	小学	不健康	非党员	是
3823471931	2022	白石山镇	荆山口村	参与	参与	参与非农	1	0.833333	0.833333	0	108.75	4.69821	4.69821	0	108.75	0	108.75		108.75	5	2.5	12143.7	7739.34	13060	28771	24366.7	14385.5	6530	12183.3	12600	9.57398	9.40782	9.44153	6585	8.7927	8.78432	1	4404.36	1605.3	2799.06	62	老年(60+)	3844	男	6	小学	不健康	非党员	是
3823527874	2022	走马驿镇	白道安村	未参与	未参与	未参与非农	0	0	0	0	0	0	0	0	0	0				0	0	23136	18097.3	0	32926	27887.3	32926	0	27887.3	0	10.402	10.2359	0	0	0	0	1	5038.72	5038.72	0	76	老年(60+)	5776	女	6	小学	不健康	非党员	是
4301100709667049	2022	涞源镇	沿村	参与	参与	参与非农	1	1	1	0	261	5.56834	5.56834	0	261	0	261		261	12	12	17083.5	13052.9	7600	26338.4	22307.9	26338.4	7600	22307.9	7200	10.1788	10.0127	8.88198	8400	9.03611	8.93604	1	4030.52	4030.52	0	59	中年(40-59)	3481	男	6	小学	不健康	非党员	是
4301100830662174	2021	水堡镇	水堡村	参与	参与	参与非农	1	1	0	1	261	5.56834	0	5.56834	0	261	261	261		12	12	56524.9	44297.9	17160	79945.3	67718.3	39972.6	8580	33859.2	16980	10.596	10.43	9.73985	9090	9.11504	9.05731	1	12227	10830.3	3377.01	56	中年(40-59)	3136	男	9	初中	不健康	非党员	是
3823466872	2021	白石山镇	菜村岗村	参与	未参与	参与非农	2	0.769231	0.769231	0	195.75	5.28193	5.28193	0	195.75	0	97.875		97.875	9	3	56524.9	44297.9	23290	80049.9	67822.9	26683.3	7763.33	22607.6	10400	10.1918	10.026	9.24966	6933.33	8.84424	8.9573	1	12227	10830.3	0	53	中年(40-59)	2809	男	9	初中	不健康	非党员	是
4301100719725518	2022	留家庄乡	团圆村	参与	参与	未参与非农	0	0	0	0	0	0	0	0	0	0				0	0	20936.2	15273.9	950	37070.9	31408.7	18535.5	475	15704.3	0	9.82744	9.66169	0	1800	7.4961	6.16542	1	5662.29	5011.11	651.18	78	老年(60+)	6084	男	6	小学	不健康	非党员	是
3823524569	2022	东团堡乡	连巴岭村	未参与	未参与	未参与非农	0	0	0	0	0	0	0	0	0	0				0	0	4624.12	1885.94	8277	17932.6	15194.5	8966.32	4138.5	7597.23	0	9.10123	8.93554	0	0	0	8.32833	1	2738.18	2738.18	0	75	老年(60+)	5625	男	9	初中	不健康	非党员	是
4301100711001616	2022	涞源镇	香炉屯村	参与	未参与	参与非农	1	1.66667	1.66667	0	261	5.56834	5.56834	0	261	0	261		261	12	12	56524.9	44297.9	11850	80087.9	67860.9	80087.9	11850	67860.9	11000	11.2909	11.1252	9.30574	11000	9.30574	9.38017	1	12227	10830.3	0	68	老年(60+)	4624	男	6	小学	不健康	非党员	是
3823524321	2022	白石山镇	白石山村	参与	参与	参与非农	1	1	1	0	108.75	4.69821	4.69821	0	108.75	0	108.75		108.75	5	5	30731.2	23104.1	8150	50049.8	42422.7	25024.9	4075	21211.3	8150	10.1276	9.96229	9.0059	4325	8.3724	8.31287	1	7627.13	7627.13	0	35	青年(18-39)	1225	男	9	初中	不健康	非党员	是
3823514573	2022	泉坊镇	北台村	参与	未参与	参与非农	1	1.66667	1.66667	0	261	5.56834	5.56834	0	261	0	261		261	12	12	25913.7	19315.8	12080	43363.9	36766	21681.9	6040	18383	11280	9.98423	9.81918	9.33088	5640	8.63782	8.70632	1	6597.88	6446.55	151.33	70	老年(60+)	4900	男	9	初中	不健康	非党员	是
4301100710038846	2022	留家庄乡	马圈沟门村	参与	参与	参与非农	1	1.66667	1.66667	0	261	5.56834	5.56834	0	261	0	261		261	12	12	12952.8	7584.61	4230	35294.5	29926.3	17647.2	2115	14963.1	3480	9.77833	9.61334	8.15507	8815	9.08432	7.65728	1	5368.2	5281.42	86.78	68	老年(60+)	4624	男	6	小学	不健康	非党员	是
3823526426	2022	上庄乡	黄郊村	参与	参与	参与非农	1	1.66667	1.66667	0	261	5.56834	5.56834	0	261	0	261		261	12	12	11276.5	7580.23	3835	24313.5	20617.2	24313.5	3835	20617.2	3000	10.0988	9.93388	8.0067	4500	8.41205	8.25219	1	3696.29	3666.27	30.02	67	老年(60+)	4489	男	6	小学	不健康	非党员	是
4301100709211472	2021	北石佛镇	红泉村	参与	参与	参与非农	3	1.15385	0.769231	0.384615	696	6.54679	6.25958	5.56834	522	261	232	261	261	36	12	11963	6524.46	15960	35821	30382.4	11940.3	5320	10127.5	4353.33	9.38768	9.22301	8.37893	4956.67	8.50869	8.57942	1	5438.57	434.46	3377.01	54	中年(40-59)	2916	男	6	小学	不健康	非党员	是
3823531573	2021	留家庄乡	团圆村	参与	未参与	参与非农	2	0.769231	0.769231	0	261	5.56834	5.56834	0	261	0	130.5		130.5	12	4	39741.3	29888	25010	64902.9	55049.7	21634.3	8336.67	18349.9	12505	9.98204	9.81738	9.43396	8336.67	9.02854	9.02854	1	9853.26	7888.79	1964.47	59	中年(40-59)	3481	男	0	文盲或半文盲	不健康	非党员	是
3823482018	2021	东团堡乡	养老河村	参与	未参与	参与非农	2	1	0	1	217.5	5.38679	0	5.38679	0	217.5	108.75	108.75		10	5	32178.6	22268.7	29040	65290.9	55381.1	16322.7	7260	13845.3	14520	9.70031	9.5357	9.58335	7260	8.89027	8.89027	1	9909.83	9124.93	784.9	47	中年(40-59)	2209	男	6	小学	健康	非党员	是
4301100710059163	2022	金家井乡	金家井村	参与	参与	参与非农	1	1.66667	1.66667	0	261	5.56834	5.56834	0	261	0	261		261	12	12	7926.04	4423.77	2880	23084	19581.8	11542	1440	9790.89	2880	9.35375	9.18921	7.96589	4590	8.43185	7.27309	1	3502.27	3502.27	0	51	中年(40-59)	2601	男	0	文盲或半文盲	不健康	非党员	是
3823663973	2022	走马驿镇	南台村	参与	参与	参与非农	1	0.5	0.5	0	261	5.56834	5.56834	0	261	0	261		261	12	6	12954.7	7187.57	24506	38060.7	32293.6	19030.3	12253	16146.8	24200	9.85379	9.68948	10.0941	12350	9.42149	9.41361	1	5767.12	5472.35	294.77	57	中年(40-59)	3249	男	9	初中	不健康	非党员	是
4301100711834792	2022	王安镇	黄台院村	参与	未参与	参与非农	1	0.625	0.625	0	261	5.56834	5.56834	0	261	0	261		261	12	6	56524.9	44770.6	12480	77763.9	66009.6	38882	6240	33004.8	12480	10.5683	10.4044	9.43196	6240	8.7389	8.7389	1	11754.3	10830.3	0	56	中年(40-59)	3136	男	6	小学	不健康	非党员	是
3823599315	2021	南屯镇	曹家庄村	参与	未参与	参与非农	2	1	1	0	369.75	5.91553	5.91553	0	369.75	0	184.875		184.875	17	8.5	56524.9	44297.9	22560	80896.6	68669.6	26965.5	7520	22889.9	11280	10.2023	10.0384	9.33088	7520	8.92545	8.92545	1	12227	10830.3	0	53	中年(40-59)	2809	男	9	初中	不健康	非党员	是
4301100709162049	2022	北石佛镇	红泉村	参与	未参与	参与非农	1	1	0	1	65.25	4.19344	0	4.19344	0	65.25	65.25	65.25		3	3	39916	29892.8	18887	66331.2	56308	22110.4	6295.67	18769.3	15100	10.0038	9.83998	9.62252	5033.33	8.52404	8.74778	1	10023.2	10023.2	0	87	老年(60+)	7569	男	6	小学	不健康	非党员	是
3823534680	2022	走马驿镇	松树柁	未参与	未参与	未参与非农	0	0	0	0	0	0	0	0	0	0				0	0	4968.03	2976.04	2844	13201.6	11209.6	13201.6	2844	11209.6	0	9.4881	9.32453	0	0	0	7.95332	1	1991.99	1991.99	0	65	老年(60+)	4225	女	0	文盲或半文盲	不健康	非党员	是
3823475146	2021	白石山镇	白石口村	参与	未参与	参与非农	1	1.66667	1.66667	0	87	4.47734	4.47734	0	87	0	87		87	4	4	25822.7	19501.8	10120	41963.7	35642.8	20981.9	5060	17821.4	8400	9.95141	9.78816	9.03611	4200	8.34308	8.52932	1	6320.89	6320.89	0	70	老年(60+)	4900	男	0	文盲或半文盲	不健康	非党员	是
3823533049	2022	银坊镇	松树台村	未参与	未参与	未参与非农	0	0	0	0	0	0	0	0	0	0				0	0	30599.5	24503.9	2900	40525.5	34429.9	40525.5	2900	34429.9	0	10.6097	10.4467	0	0	0	7.97281	1	6095.56	6095.56	0	85	老年(60+)	7225	女	6	小学	不健康	非党员	是
3823545540	2021	乌龙沟乡	邓庄村	参与	未参与	参与非农	1	1	1	0	261	5.56834	5.56834	0	261	0	261		261	12	12	7337.46	4414.95	11600	19437.5	16515	19437.5	11600	16515	8000	9.87496	9.71202	8.98732	8000	8.98732	9.35885	1	2922.51	2672.21	250.3	56	中年(40-59)	3136	男	9	初中	不健康	非党员	是
4301100708135564	2021	杨家庄镇	兰家庄村	参与	未参与	参与非农	1	0.625	0.625	0	108.75	4.69821	4.69821	0	108.75	0	108.75		108.75	5	2.5	25886	17438.4	15000	56192.4	47744.8	18730.8	5000	15914.9	15000	9.83792	9.67501	9.61587	5000	8.51739	8.51739	1	8447.63	8302.88	144.75	84	老年(60+)	7056	女	6	小学	不健康	非党员	是
3823474778	2021	走马驿镇	花园村	参与	参与	参与非农	1	0.333333	0.333333	0	195.75	5.28193	5.28193	0	195.75	0	195.75		195.75	9	3	59508.2	47281.2	20000	81380.2	69153.2	27126.7	6666.67	23051.1	20000	10.2083	10.0455	9.90354	7199.33	8.88188	8.80503	1	12227	10830.3	0	57	中年(40-59)	3249	男	9	初中	健康	非党员	是
4301100709998516	2021	杨家庄镇	隋家庄村	参与	参与	参与非农	1	0.833333	0.833333	0	195.75	5.28193	5.28193	0	195.75	0	195.75		195.75	9	4.5	64346.9	52119.9	3480	81433.1	69206.1	40716.5	1740	34603.1	3480	10.6144	10.4517	8.15507	1940	7.57096	7.46221	1	12227	10830.3	2101.75	68	老年(60+)	4624	男	9	初中	不健康	党员	是
3823530294	2022	塔崖驿乡	西杏花村	参与	参与	参与非农	1	0.333333	0.333333	0	174	5.16479	5.16479	0	174	0	174		174	8	2.66667	34428.4	23182	36100	74975	63728.6	18743.8	9025	15932.2	36000	9.83862	9.67609	10.4913	9612.5	9.17092	9.10786	1	11246.4	10722.4	524.03	48	中年(40-59)	2304	男	9	初中	不健康	非党员	是
3823522546	2021	东团堡乡	东团堡村	未参与	未参与	未参与非农	0	0	0	0	0	0	0	0	0	0				0	0	70900.2	58673.3	0	81555.9	69328.9	81555.9	0	69328.9	0	11.309	11.1466	0	0	0	0	1	12227	10830.3	0	49	中年(40-59)	2401	男	9	初中	不健康	非党员	是
3823547221	2022	南马庄乡	南马庄村	参与	未参与	参与非农	1	1.66667	1.66667	0	261	5.56834	5.56834	0	261	0	261		261	12	12	56524.9	44297.9	21360	81558.4	69331.4	27186.1	7120	23110.5	21360	10.2105	10.048	9.96932	7120	8.8708	8.8708	1	12227	10830.3	3377.01	59	中年(40-59)	3481	男	6	小学	不健康	非党员	是
3823463640	2021	上庄乡	中庄村	参与	参与	参与非农	1	1.66667	1.66667	0	261	5.56834	5.56834	0	261	0	261		261	12	12	56524.9	44297.9	4580	81607.5	69380.5	40803.7	2290	34690.2	3480	10.6165	10.4542	8.15507	5240	8.56427	7.73674	1	12227	10830.3	2415.87	70	老年(60+)	4900	男	12	高中	不健康	非党员	是
3823477323	2021	东团堡乡	红花峪村	参与	未参与	参与非农	1	1	0	1	87	4.47734	0	4.47734	0	87	87	87		4	4	59511.3	47284.3	13494	81633.7	69406.7	27211.2	4498	23135.6	13000	10.2114	10.0491	9.47278	4333.33	8.37432	8.41161	1	12227	10830.3	0	71	老年(60+)	5041	男	0	文盲或半文盲	不健康	非党员	是
3823525724	2022	杨家庄镇	兰家庄村	未参与	未参与	未参与非农	0	0	0	0	0	0	0	0	0	0				0	0	23753.1	18376.3	2621.5	35918.8	30541.9	35918.8	2621.5	30541.9	0	10.489	10.3269	0	0	0	7.87188	1	5376.81	5151.8	225.01	78	老年(60+)	6084	女	6	小学	不健康	非党员	是
4301100707488564	2022	银坊镇	营尔村	未参与	未参与	未参与非农	0	0	0	0	0	0	0	0	0	0				0	0	9322.79	5178.24	4263.75	27707.7	23563.2	13853.9	2131.88	11781.6	0	9.53632	9.37429	0	0	0	7.66523	1	4144.55	4018.17	126.38	87	老年(60+)	7569	男	6	小学	不健康	党员	是
4301100708249894	2022	东团堡乡	梁家庄村	参与	参与	参与非农	1	1.66667	1.66667	0	261	5.56834	5.56834	0	261	0	261		261	12	12	5609.84	1700	7607.11	26150.4	22240.5	13075.2	3803.55	11120.3	3480	9.47847	9.31653	8.15507	7140	8.87361	8.24395	1	3909.84	0	3377.01	65	老年(60+)	4225	男	9	初中	不健康	非党员	是
3823521251	2021	金家井乡	北牛栏村	参与	未参与	参与非农	2	1.25	1.25	0	522	6.25958	6.25958	0	522	0	261		261	24	12	30529.4	21662.8	9267	59326.4	50459.8	19775.5	3089	16819.9	4080	9.8922	9.73032	8.3141	2720	7.90875	8.03593	1	8866.61	8546.29	320.32	54	中年(40-59)	2916	女	6	小学	健康	非党员	是
3823019133	2022	南马庄乡	狼牙口村	参与	参与	参与非农	1	1.66667	1.66667	0	261	5.56834	5.56834	0	261	0	261		261	12	12	20835.8	16429.7	3240	29483.6	25077.6	29483.6	3240	25077.6	3000	10.2916	10.1297	8.0067	5700	8.6484	8.08364	1	4406.06	4406.06	0	70	老年(60+)	4900	男	6	小学	不健康	非党员	是
3823482286	2021	留家庄乡	烧车村	参与	参与	参与非农	2	0.909091	0.909091	0	522	6.25958	6.25958	0	522	0	261		261	24	8	56524.9	44297.9	11960	81926.7	69699.7	27308.9	3986.67	23233.2	5980	10.215	10.0533	8.69634	5820	8.66923	8.29096	1	12227	10830.3	740.78	63	老年(60+)	3969	男	9	初中	健康	非党员	是
4301100650797997	2021	水堡镇	塔儿村	参与	未参与	参与非农	1	1.66667	1.66667	0	261	5.56834	5.56834	0	261	0	261		261	12	12	63294.4	51067.4	10400	82024.8	69797.8	82024.8	10400	69797.8	8000	11.3148	11.1534	8.98732	8000	8.98732	9.24966	1	12227	2082.33	3377.01	42	中年(40-59)	1764	男	9	初中	不健康	非党员	是
3823470794	2022	北石佛镇	北石佛村	参与	参与	参与非农	1	0.5	0	0.5	261	5.56834	0	5.56834	0	261	261	261		12	6	20664.6	8437.58	58000	82043.7	69816.7	16408.7	11600	13963.3	58000	9.70557	9.54419	10.9682	12200	9.40927	9.35885	1	12227	0	3377.01	47	中年(40-59)	2209	男	6	小学	健康	非党员	是
3823484754	2021	白石山镇	西龙虎村	参与	参与	参与非农	1	0.625	0	0.625	152.25	5.03207	0	5.03207	0	152.25	152.25	152.25		7	3.5	56524.9	44297.9	21200	82052.9	69825.9	27351	7066.67	23275.3	21200	10.2165	10.0551	9.9618	8250	9.01809	8.86329	1	12227	10830.3	3377.01	54	中年(40-59)	2916	男	9	初中	不健康	非党员	是
3823527094	2021	上庄乡	上老芳村	参与	参与	参与非农	1	1	1	0	261	5.56834	5.56834	0	261	0	261		261	12	12	42580.3	32146	9200	70034.5	59600.2	23344.8	3066.67	19866.7	8000	10.0581	9.8968	8.98732	4200	8.34308	8.02867	1	10434.3	10434.3	0	77	老年(60+)	5929	男	6	小学	不健康	非党员	是
3823462384	2022	水堡镇	水堡村	参与	参与	未参与非农	0	0	0	0	0	0	0	0	0	0				0	0	41987.4	33156.2	3480	59291.3	50460.1	29645.6	1740	25230	0	10.2971	10.1358	0	350	5.86079	7.46221	1	8831.21	5312.48	3377.01	71	老年(60+)	5041	男	6	小学	不健康	非党员	是
3823462964	2022	北石佛镇	赵家井村	参与	未参与	参与非农	2	1.25	1.25	0	108.75	4.69821	4.69821	0	108.75	0	54.375		54.375	5	2.5	37255.9	27720.5	19100	64027.8	54492.4	21342.6	6366.67	18164.1	9300	9.96846	9.8072	9.13788	6200	8.73247	8.75899	1	9535.36	9040.86	494.5	67	老年(60+)	4489	男	6	小学	不健康	非党员	是
3823515572	2021	上庄乡	东泉头村	参与	未参与	参与非农	2	1.25	1.25	0	369.75	5.91553	5.91553	0	369.75	0	184.875		184.875	17	8.5	56524.9	44297.9	23960	82134.1	69907.1	27378	7986.67	23302.4	11280	10.2175	10.0563	9.33088	7520	8.92545	8.98565	1	12227	10830.3	907.47	50	中年(40-59)	2500	男	6	小学	不健康	非党员	是
3823525725	2022	杨家庄镇	支家庄村	参与	未参与	参与非农	2	1	1	0	456.75	6.12632	6.12632	0	456.75	0	228.375		228.375	21	10.5	57133.1	44906.1	24080	82160.8	69933.8	41080.4	12040	34966.9	10040	10.6233	10.4622	9.21443	10040	9.21443	9.39607	1	12227	10830.3	2617.18	57	中年(40-59)	3249	男	9	初中	不健康	非党员	是
3823469988	2021	金家井乡	金家井村	未参与	未参与	未参与非农	0	0	0	0	0	0	0	0	0	0				0	0	15119.7	11211	0	26269.7	22361	13134.9	0	11180.5	0	9.48303	9.32193	0	0	0	0	1	3908.7	3737.85	170.85	66	老年(60+)	4356	男	6	小学	不健康	非党员	是
3823527236	2022	白石山镇	白石口村	参与	参与	参与非农	1	1	1	0	261	5.56834	5.56834	0	261	0	261		261	12	12	25607.7	17715.3	21720	53045.7	45153.3	17681.9	7240	15051.1	14500	9.7803	9.61921	9.58197	5300	8.57565	8.88751	1	7892.45	7860.65	31.8	60	老年(60+)	3600	女	0	文盲或半文盲	不健康	非党员	是
3823535130	2022	走马驿镇	葛沟村	参与	未参与	参与非农	1	1.66667	1.66667	0	195.75	5.28193	5.28193	0	195.75	0	195.75		195.75	9	9	56524.9	44297.9	23400	82214.3	69987.3	41107.1	11700	34993.6	22300	10.6239	10.4629	10.0124	11150	9.31928	9.36743	1	12227	10830.3	295.74	62	老年(60+)	3844	男	12	高中	不健康	党员	是
3823475049	2021	白石山镇	西龙虎村	参与	参与	参与非农	2	0.833333	0.833333	0	174	5.16479	5.16479	0	174	0	87		87	8	2.66667	34029.5	23896	27800	68216.5	58083	17054.1	6950	14520.8	13900	9.74415	9.58333	9.53972	7562.5	8.93109	8.84664	1	10133.5	9930.19	203.34	62	老年(60+)	3844	男	9	初中	不健康	非党员	是
3823462264	2021	金家井乡	谭家庄村	参与	参与	参与非农	1	1	1	0	21.75	3.12457	3.12457	0	21.75	0	21.75		21.75	1	1	56524.9	44297.9	18800	82322	70095.1	27440.7	6266.67	23365	18800	10.2198	10.059	9.84167	7933.33	8.97895	8.74316	1	12227	10830.3	0	57	中年(40-59)	3249	男	9	初中	健康	非党员	是
4301100708189704	2021	北石佛镇	南上屯村	参与	参与	未参与非农	0	0	0	0	0	0	0	0	0	0				0	0	18048.7	13188.3	5340	32725.2	27864.9	16362.6	2670	13932.4	0	9.70275	9.54197	0	2450	7.80425	7.89021	1	4860.37	4513.62	346.75	74	老年(60+)	5476	男	0	文盲或半文盲	不健康	非党员	是
3823521185	2022	南马庄乡	焦树庄村	未参与	未参与	未参与非农	0	0	0	0	0	0	0	0	0	0				0	0	9770.79	7111.44	2400	17906.8	15247.4	17906.8	2400	15247.4	0	9.79294	9.63217	0	0	0	7.78364	1	2659.35	2659.35	0	76	老年(60+)	5776	女	6	小学	不健康	非党员	是
3823522174	2021	东团堡乡	大道沟村	参与	未参与	参与非农	2	0.769231	0.384615	0.384615	391.5	5.97254	5.28193	5.28193	195.75	195.75	195.75	195.75	195.75	18	6	56524.9	44297.9	22859	82352.9	70125.9	20588.2	5714.75	17531.5	10000	9.93247	9.77175	9.21044	5000	8.51739	8.65098	1	12227	10830.3	190.33	62	老年(60+)	3844	男	6	小学	不健康	非党员	是
3823483882	2021	金家井乡	窝坨村	参与	未参与	参与非农	1	1.66667	1.66667	0	43.5	3.79549	3.79549	0	43.5	0	43.5		43.5	2	2	57269.2	46416.7	2100	73102	62249.4	36551	1050	31124.7	2100	10.5065	10.3458	7.65017	1050	6.9575	6.9575	1	10852.5	10350.6	501.88	72	老年(60+)	5184	男	6	小学	不健康	党员	是
3823613648	2022	塔崖驿乡	东二道河村	参与	参与	参与非农	2	1	0.5	0.5	304.5	5.72195	5.03207	5.03207	152.25	152.25	152.25	152.25	152.25	14	7	9995.95	3000	35850	47133.6	40137.6	23566.8	17925	20068.8	17450	10.0676	9.90692	9.76715	18000.6	9.79822	9.79401	1	6995.95	0	3377.01	52	中年(40-59)	2704	男	12	高中	不健康	非党员	是
4301100710073437	2022	金家井乡	泉峪村	未参与	未参与	未参与非农	0	0	0	0	0	0	0	0	0	0				0	0	12502.6	9408.91	1128	20850.6	17756.9	20850.6	1128	17756.9	0	9.94514	9.78453	0	0	0	7.02909	1	3093.71	2666.44	427.27	81	老年(60+)	6561	男	9	初中	不健康	党员	是
3823485003	2022	东团堡乡	养老河村	参与	未参与	参与非农	1	0.833333	0.833333	0	261	5.56834	5.56834	0	261	0	261		261	12	6	25094.5	19092.2	5759	40478.1	34475.8	20239	2879.5	17237.9	2279	9.91537	9.75487	7.73193	1139.5	7.03922	7.96572	1	6002.29	6002.29	0	70	老年(60+)	4900	男	6	小学	不健康	非党员	是
3823464250	2021	白石山镇	白石口村	参与	未参与	参与非农	1	1	0	1	130.5	4.87901	0	4.87901	0	130.5	130.5	130.5		6	6	56524.9	44297.9	24377	82474.5	70247.5	41237.2	12188.5	35123.7	16100	10.6271	10.4666	9.68664	8050	8.99355	9.40833	1	12227	10830.3	0	67	老年(60+)	4489	女	0	文盲或半文盲	不健康	非党员	是
4301100715310238	2021	南马庄乡	范家台村	参与	未参与	参与非农	3	0.75	0	0.75	391.5	5.97254	0	5.93489	0	377	130.5	125.667		18	4.5	49609.9	37383	27000	82479.9	70253	20620	6750	17563.2	9000	9.93402	9.77356	9.10509	6750	8.81745	8.81745	1	12227	10830.3	0	54	中年(40-59)	2916	男	6	小学	健康	非党员	是
3823483427	2021	走马驿镇	南城子村	参与	未参与	参与非农	2	1	1	0	108.75	4.69821	4.69821	0	108.75	0	54.375		54.375	5	2.5	16242.1	11635.3	13500	31081.3	26474.5	15540.6	6750	13237.2	6750	9.65121	9.49079	8.81745	6750	8.81745	8.81745	1	4606.81	4606.81	0	54	中年(40-59)	2916	男	9	初中	不健康	非党员	是
3823539658	2022	北石佛镇	艾河村	参与	参与	参与非农	2	0.769231	0.769231	0	522	6.25958	6.25958	0	522	0	261		261	24	8	24770.5	14748.2	29020	67746.5	57724.2	13549.3	5804	11544.8	11750	9.51409	9.35399	9.37169	5348	8.58466	8.66647	1	10022.4	10022.4	0	45	中年(40-59)	2025	男	12	高中	不健康	非党员	是
3823515253	2021	白石山镇	东龙虎	未参与	未参与	未参与非农	0	0	0	0	0	0	0	0	0	0				0	0	5875.27	3904.62	0	13322.7	11352	13322.7	0	11352	0	9.49722	9.33715	0	0	0	0	1	1970.65	1497.08	473.57	71	老年(60+)	5041	女	9	初中	不健康	非党员	是
3823531129	2022	东团堡乡	西团堡村	参与	参与	参与非农	1	1.66667	1.66667	0	261	5.56834	5.56834	0	261	0	261		261	12	12	12570.9	7009.8	15184	37612.4	32051.3	18806.2	7592	16025.6	13000	9.84194	9.68194	9.47278	7850	8.9684	8.93498	1	5561.13	5561.13	0	69	老年(60+)	4761	男	9	初中	不健康	非党员	是
4301100709071457	2022	留家庄乡	黑石沟村	参与	参与	参与非农	2	0.666667	0.333333	0.333333	478.5	6.17274	5.48168	5.48168	239.25	239.25	239.25	239.25	239.25	22	7.33333	16577.2	9325.55	11400	49054.8	41803.1	16351.6	3800	13934.4	5250	9.70208	9.54211	8.56617	10550	9.26398	8.24302	1	7251.7	7220.2	31.5	57	中年(40-59)	3249	男	9	初中	健康	非党员	是
3823463332	2021	走马驿镇	葛沟村	参与	未参与	参与非农	2	0.555556	0.555556	0	369.75	5.91553	5.91553	0	369.75	0	184.875		184.875	17	4.25	33061	20834.1	48100	82828.4	70601.4	13804.7	8016.67	11766.9	24050	9.53277	9.37305	10.0879	8016.67	8.9894	8.9894	1	12227	10830.3	1999.01	63	老年(60+)	3969	男	9	初中	不健康	党员	是
3823616539	2022	杨家庄镇	东张家庄村	参与	未参与	参与非农	1	1.66667	1.66667	0	261	5.56834	5.56834	0	261	0	261		261	12	12	7503.27	3200	10879.9	29174.5	24871.2	14587.2	5439.96	12435.6	10879.9	9.5879	9.42832	9.29477	5439.96	8.60171	8.60171	1	4303.27	0	3377.01	75	老年(60+)	5625	男	9	初中	不健康	非党员	是
3823538660	2021	东团堡乡	袁家村	未参与	未参与	未参与非农	0	0	0	0	0	0	0	0	0	0				0	0	14702.1	10872.9	0	25981.6	22152.4	25981.6	0	22152.4	0	10.1651	10.0057	0	0	0	0	1	3829.25	3220.23	609.02	65	老年(60+)	4225	男	9	初中	不健康	非党员	是
3823541340	2021	金家井乡	南坡底村	参与	未参与	参与非农	2	0.769231	0.769231	0	261	5.56834	5.56834	0	261	0	130.5		130.5	12	4	36012.8	24244.6	40000	79854.2	68086	15970.8	8000	13617.2	20000	9.67852	9.51909	9.90354	8000	8.98732	8.98732	1	11768.2	9074.97	2693.23	73	老年(60+)	5329	女	9	初中	不健康	非党员	是
3823525044	2021	银坊镇	张家坟村	参与	参与	未参与非农	0	0	0	0	0	0	0	0	0	0				0	0	32929.7	25846	850	48073	40989.3	24036.5	425	20494.6	0	10.0873	9.92792	0	490	6.19644	6.05444	1	7083.7	5688.44	1395.26	76	老年(60+)	5776	男	12	高中	健康	非党员	是
3823521270	2021	金家井乡	谭家庄村	参与	未参与	参与非农	2	1	1	0	130.5	4.87901	4.87901	0	130.5	0	65.25		65.25	6	3	9039.32	4188.08	23000	32923.3	28072.1	10974.4	7666.67	9357.36	11500	9.30332	9.14392	9.35019	7666.67	8.94477	8.94477	1	4851.24	530.38	3377.01	56	中年(40-59)	3136	男	9	初中	健康	非党员	是
3823612327	2021	塔崖驿乡	北铺村	参与	未参与	参与非农	1	0.555556	0.555556	0	130.5	4.87901	4.87901	0	130.5	0	130.5		130.5	6	3	8933.59	4656.21	5633.7	29032.7	24755.3	14516.3	2816.85	12377.7	3480	9.58303	9.42365	8.15507	1740	7.46221	7.94373	1	4277.38	0	3377.01	41	中年(40-59)	1681	女	0	文盲或半文盲	不健康	非党员	是
4301100713426830	2021	金家井乡	周村	参与	参与	未参与非农	0	0	0	0	0	0	0	0	0	0				0	0	18416.1	13396.6	0	34071.3	29051.9	17035.7	0	14525.9	0	9.74306	9.58369	0	3430	8.14061	0	1	5019.47	4928.54	90.93	65	老年(60+)	4225	男	9	初中	不健康	非党员	是
4301100709681256	2021	南马庄乡	狼牙口村	参与	参与	参与非农	1	1.66667	1.66667	0	261	5.56834	5.56834	0	261	0	261		261	12	12	9975.47	7426.94	3600	17312.8	14764.2	17312.8	3600	14764.2	3600	9.7592	9.59996	8.18897	5600	8.6307	8.18897	1	2548.53	2154.35	394.18	61	老年(60+)	3721	男	6	小学	不健康	党员	是
3823481178	2022	白石山镇	菜村岗村	参与	未参与	参与非农	1	1.66667	1.66667	0	261	5.56834	5.56834	0	261	0	261		261	12	12	56629.6	44402.6	17930	83066.8	70839.8	41533.4	8965	35419.9	11480	10.6343	10.475	9.34845	5740	8.65539	9.10119	1	12227	10830.3	2429.66	72	老年(60+)	5184	男	0	文盲或半文盲	不健康	非党员	是
3823532998	2022	上庄乡	西泉头村	参与	参与	参与非农	1	0.833333	0.833333	0	217.5	5.38679	5.38679	0	217.5	0	217.5		217.5	10	5	50247.6	40484.7	4160	66334.6	56571.7	33167.3	2080	28285.9	3480	10.4093	10.2501	8.15507	4690	8.4534	7.6406	1	9762.85	9419.75	343.1	67	老年(60+)	4489	男	0	文盲或半文盲	不健康	非党员	是
3823620349	2022	东团堡乡	杨庄村	参与	未参与	参与非农	1	1.66667	1.66667	0	261	5.56834	5.56834	0	261	0	261		261	12	12	50624.4	41467.5	6170	62305.7	53148.8	62305.7	6170	53148.8	5900	11.0398	10.8809	8.68288	5900	8.68288	8.72762	1	9156.91	9119.63	37.28	52	中年(40-59)	2704	男	6	小学	不健康	非党员	是
3823483682	2021	白石山镇	草厂村	参与	未参与	参与非农	1	1	1	0	261	5.56834	5.56834	0	261	0	261		261	12	12	39564.6	30960.7	12910	58570.1	49966.1	29285	6455	24983	12910	10.2848	10.126	9.46583	6455	8.77277	8.77277	1	8603.98	7914.41	689.57	74	老年(60+)	5476	女	0	文盲或半文盲	不健康	非党员	是
3823481129	2021	北石佛镇	艾河村	参与	参与	参与非农	1	0.625	0.625	0	261	5.56834	5.56834	0	261	0	261		261	12	6	36390.8	27838.1	13660	58235.8	49683.1	19411.9	4553.33	16561	13560	9.87364	9.71481	9.51495	4763.33	8.46891	8.42383	1	8552.76	8552.76	0	64	老年(60+)	4096	女	6	小学	不健康	非党员	是
3823481734	2021	走马驿镇	泉厂背村	参与	未参与	参与非农	2	1	1	0	217.5	5.38679	5.38679	0	217.5	0	108.75		108.75	10	5	20727.5	11465.1	42440	63254.2	53991.8	12650.9	8488	10798.4	21220	9.44548	9.28715	9.96275	8488	9.04653	9.04653	1	9262.45	9210.37	52.08	52	中年(40-59)	2704	男	9	初中	健康	非党员	是
4301100714619951	2022	北石佛镇	刘家嘴村	参与	参与	参与非农	1	1	1	0	261	5.56834	5.56834	0	261	0	261		261	12	12	7488.7	4662.58	4600	19300.5	16474.4	19300.5	4600	16474.4	2900	9.86789	9.70956	7.97281	5360	8.58691	8.43403	1	2826.12	1211.84	1614.28	54	中年(40-59)	2916	男	6	小学	不健康	非党员	是
3823465225	2021	金家井乡	谭家庄村	参与	参与	未参与非农	0	0	0	0	0	0	0	0	0	0				0	0	36028.2	27649.7	0	57235.1	48856.5	28617.5	0	24428.3	0	10.2618	10.1035	0	3000	8.0067	0	1	8378.55	6608.86	1769.69	73	老年(60+)	5329	男	6	小学	不健康	非党员	是
3823471495	2021	塔崖驿乡	榆树台村	参与	未参与	参与非农	2	1.25	1.25	0	391.5	5.97254	5.97254	0	391.5	0	195.75		195.75	18	9	31627.1	22080	31840	65237.9	55690.9	16309.5	7960	13922.7	15920	9.6995	9.54128	9.67539	7960	8.98231	8.98231	1	9547.1	7787.32	1759.78	64	老年(60+)	4096	男	6	小学	不健康	非党员	是
4301100708824871	2021	南马庄乡	范家台村	参与	参与	未参与非农	0	0	0	0	0	0	0	0	0	0				0	0	68680.3	56453.4	0	83628.3	71401.4	41814.2	0	35700.7	0	10.641	10.4829	0	1100	7.00397	0	1	12227	8085.45	3377.01	69	老年(60+)	4761	男	9	初中	不健康	非党员	是
3823059159	2022	南屯镇	马圈村	参与	未参与	参与非农	1	0.5	0.5	0	261	5.56834	5.56834	0	261	0	261		261	12	6	23970	14422.6	41360	65330	55782.6	16332.5	10340	13945.7	38520	9.70091	9.54292	10.559	9630	9.17274	9.24387	1	9547.36	4839.16	3377.01	51	中年(40-59)	2601	男	9	初中	不健康	非党员	是
3823526660	2021	白石山镇	东龙虎	参与	未参与	参与非农	2	1.25	1.25	0	478.5	6.17274	6.17274	0	478.5	0	239.25		239.25	22	11	20604.1	13153.3	16860	50985.1	43534.3	16995	5620	14511.4	7980	9.74068	9.58269	8.98482	5320	8.57942	8.63426	1	7450.82	7029.29	421.53	73	老年(60+)	5329	女	6	小学	不健康	非党员	是
4301100707481789	2022	水堡镇	井子会村	参与	参与	参与非农	2	1.25	1.25	0	522	6.25958	6.25958	0	522	0	261		261	24	12	23433.1	15040.3	11880	57440.6	49047.8	28720.3	5940	24523.9	4885	10.2654	10.1074	8.49413	13385	9.50196	8.68963	1	8392.77	8392.77	0	62	老年(60+)	3844	男	0	文盲或半文盲	不健康	非党员	是
3823540441	2022	白石山镇	西龙虎村	参与	参与	参与非农	1	1.66667	1.66667	0	130.5	4.87901	4.87901	0	130.5	0	130.5		130.5	6	6	20727.5	15531.1	3180	35570.8	30374.4	17785.4	1590	15187.2	1740	9.78613	9.62821	7.46221	1230	7.11558	7.37212	1	5196.38	5133	63.38	79	老年(60+)	6241	男	6	小学	不健康	非党员	是
4301100709520528	2022	金家井乡	王家井村	未参与	未参与	未参与非农	0	0	0	0	0	0	0	0	0	0				0	0	27400.1	20556.1	564	46859.4	40015.5	23429.7	282	20007.7	0	10.0618	9.90387	0	0	0	5.64545	1	6843.96	6843.96	0	79	老年(60+)	6241	男	9	初中	不健康	党员	是
3823485556	2022	北石佛镇	赵家井村	参与	未参与	参与非农	2	1.25	0.625	0.625	195.75	5.28193	4.59386	4.59386	97.875	97.875	97.875	97.875	97.875	9	4.5	15865.3	9713.01	16500	42154.4	36002.1	14051.5	5500	12000.7	6800	9.55048	9.39272	8.82482	4533.33	8.41943	8.61269	1	6152.29	5643.63	508.66	67	老年(60+)	4489	男	6	小学	不健康	非党员	是
3823469018	2022	金家井乡	东沟村	参与	未参与	参与非农	1	1.66667	1.66667	0	108.75	4.69821	4.69821	0	108.75	0	108.75		108.75	5	5	17675.8	13301.7	12300	29975.8	25601.7	29975.8	12300	25601.7	11300	10.3081	10.1504	9.33265	11300	9.33265	9.41744	1	4374.04	4114.71	259.33	58	中年(40-59)	3364	男	12	高中	不健康	非党员	是
3823482351	2021	白石山镇	荆山口村	参与	参与	未参与非农	0	0	0	0	0	0	0	0	0	0				0	0	17616.5	12697.9	0	33708.8	28790.2	16854.4	0	14395.1	0	9.73237	9.57464	0	2750	7.91972	0	1	4918.6	477.52	3377.01	65	老年(60+)	4225	男	6	小学	不健康	非党员	是
4301100782598244	2022	乌龙沟乡	后庄村	参与	未参与	参与非农	1	1.66667	1.66667	0	261	5.56834	5.56834	0	261	0	261		261	12	12	22889.3	16125	19980	46438.1	39673.8	23219	9990	19836.9	14800	10.0527	9.8953	9.60245	7400	8.90937	9.20944	1	6764.28	6314.73	449.55	62	老年(60+)	3844	男	9	初中	不健康	党员	是
3823529632	2021	涞源镇	小西庄村	参与	未参与	参与非农	1	1	1	0	217.5	5.38679	5.38679	0	217.5	0	217.5		217.5	10	10	46600.8	37097.2	12080	65246.7	55743.1	32623.3	6040	27871.5	12080	10.3928	10.2354	9.39939	6040	8.70632	8.70632	1	9503.62	9503.62	0	43	中年(40-59)	1849	男	6	小学	健康	非党员	是
3823479161	2022	白石山镇	石窝村	参与	参与	参与非农	1	0.833333	0.833333	0	261	5.56834	5.56834	0	261	0	261		261	12	6	17197.4	10863.6	18510	43490.6	37156.9	21745.3	9255	18578.4	18510	9.98715	9.82976	9.82612	11005	9.3062	9.13303	1	6333.73	6333.73	0	71	老年(60+)	5041	男	6	小学	不健康	党员	是
4301100709654207	2022	金家井乡	孙家庄村	参与	未参与	参与非农	1	1.66667	1.66667	0	261	5.56834	5.56834	0	261	0	261		261	12	12	11094.4	7795.48	2964	22657.4	19358.5	22657.4	2964	19358.5	2400	10.0282	9.87089	7.78364	2400	7.78364	7.99463	1	3298.92	2798.92	500	77	老年(60+)	5929	男	6	小学	不健康	非党员	是
4301100710039547	2021	留家庄乡	马圈沟门村	参与	参与	参与非农	2	0.588235	0.294118	0.294118	522	6.25958	5.56834	5.56834	261	261	261	261	261	24	8	20858.9	13033.1	17040	53756.2	45930.3	13439	4260	11482.6	8520	9.50592	9.34859	9.05029	9760	9.18615	8.35726	1	7825.84	5074.49	2751.35	49	中年(40-59)	2401	男	6	小学	不健康	非党员	是
4301100708343747	2022	南屯镇	小炉沟村	参与	未参与	参与非农	1	1.66667	1.66667	0	261	5.56834	5.56834	0	261	0	261		261	12	12	33820.1	26630.3	3480	49391.3	42201.5	24695.7	1740	21100.7	3480	10.1144	9.95706	8.15507	1740	7.46221	7.46221	1	7189.84	6962.77	227.07	68	老年(60+)	4624	男	9	初中	不健康	非党员	是
3823337718	2021	王安镇	五十亩地村	参与	未参与	参与非农	1	1.66667	1.66667	0	261	5.56834	5.56834	0	261	0	261		261	12	12	47085.6	38586.1	5913	58406	49906.5	58406	5913	49906.5	3000	10.9752	10.8179	8.0067	3000	8.0067	8.68508	1	8499.5	7948	551.5	62	老年(60+)	3844	男	9	初中	不健康	非党员	是
3823520983	2022	留家庄乡	郑草沟村	参与	未参与	参与非农	1	1	1	0	261	5.56834	5.56834	0	261	0	261		261	12	12	24085.4	18153.9	6030	40796.4	34864.9	20398.2	3015	17432.5	5580	9.9232	9.76609	8.62712	2790	7.93416	8.01169	1	5931.43	5431.43	500	57	中年(40-59)	3249	男	6	小学	不健康	非党员	是
3823479724	2022	白石山镇	斗军湾村	参与	参与	参与非农	2	0.666667	0.666667	0	391.5	5.97254	5.97254	0	391.5	0	195.75		195.75	18	6	31785.7	21121.2	39460	73375.7	62711.2	18343.9	9865	15677.8	18730	9.81705	9.66	9.83794	9615	9.17118	9.19685	1	10664.5	10664.5	0	58	中年(40-59)	3364	女	9	初中	不健康	非党员	是
4301100709391515	2022	上庄乡	中庄村	参与	未参与	参与非农	1	1.66667	1.66667	0	261	5.56834	5.56834	0	261	0	261		261	12	12	12615.3	9605.88	3000	20711.3	17701.9	20711.3	3000	17701.9	3000	9.93844	9.78143	8.0067	3000	8.0067	8.0067	1	3009.44	3009.44	0	70	老年(60+)	4900	女	0	文盲或半文盲	不健康	非党员	是
3823471690	2022	上庄乡	上庄村	参与	参与	参与非农	1	1.66667	1.66667	0	261	5.56834	5.56834	0	261	0	261		261	12	12	21070.5	14360	5992	46294.5	39584	23147.2	2996	19792	2480	10.0496	9.89303	7.81642	3240	8.08364	8.00537	1	6710.51	6710.51	0	71	老年(60+)	5041	男	6	小学	不健康	非党员	是
4301101042131101	2022	王安镇	闫家庄村	参与	参与	参与非农	1	1.66667	1.66667	0	261	5.56834	5.56834	0	261	0	261		261	12	12	56524.9	46000.9	3190	72609	62085.1	36304.5	1595	31042.5	3190	10.4997	10.3431	8.06809	2595	7.86173	7.37526	1	10523.9	9275.81	1248.13	65	老年(60+)	4225	男	9	初中	不健康	非党员	是
3823523597	2021	北石佛镇	南上屯村	参与	参与	参与非农	1	0.833333	0.833333	0	261	5.56834	5.56834	0	261	0	261		261	12	6	29333.9	22725.8	4740	45594.3	38986.2	22797.1	2370	19493.1	1860	10.0344	9.87781	7.52887	3730	8.22443	7.77107	1	6608.11	1094.24	3377.01	67	老年(60+)	4489	男	9	初中	不健康	非党员	是
3823480902	2022	白石山镇	菜村岗村	参与	未参与	参与非农	2	0.666667	0.333333	0.333333	456.75	6.12632	5.43536	5.43536	228.375	228.375	228.375	228.375	228.375	21	7	25953.2	17479.4	27160	58470.2	49996.4	19490.1	9053.33	16665.5	13580	9.87766	9.72109	9.51643	9053.33	9.111	9.111	1	8473.82	8056.95	416.87	58	中年(40-59)	3364	男	9	初中	不健康	非党员	是
3822588935	2021	南屯镇	马圈村	参与	参与	参与非农	1	0.5	0.5	0	261	5.56834	5.56834	0	261	0	261		261	12	6	34786	22948.5	22380	81696	69858.5	13616	3730	11643.1	22000	9.519	9.36247	9.99884	4500	8.41205	8.22443	1	11837.5	10613.1	1224.4	69	老年(60+)	4761	男	9	初中	不健康	非党员	是
4301100708546903	2022	北石佛镇	西道沟村	参与	未参与	参与非农	1	1	1	0	261	5.56834	5.56834	0	261	0	261		261	12	12	42966.9	30739.9	27550	84405	72178	21101.2	6887.5	18044.5	25550	9.95709	9.8006	10.1484	6387.5	8.76225	8.83761	1	12227	10830.3	258.52	35	青年(18-39)	1225	男	9	初中	不健康	非党员	是
3823534475	2022	金家井乡	北坡底村	参与	参与	参与非农	1	0.5	0.5	0	130.5	4.87901	4.87901	0	130.5	0	130.5		130.5	6	3	15045	9027.73	3500	41584.4	35567.1	13861.5	1166.67	11855.7	3500	9.53687	9.38056	8.1608	8333.33	9.02814	7.06276	1	6017.27	5400.07	617.2	38	青年(18-39)	1444	男	6	小学	健康	非党员	是
4301100708795007	2021	留家庄乡	水石塘村	参与	未参与	参与非农	1	1	1	0	261	5.56834	5.56834	0	261	0	261		261	12	12	67416	56272.4	3900	77082.5	65938.9	77082.5	3900	65938.9	3000	11.2526	11.0965	8.0067	3000	8.0067	8.26899	1	11143.7	330.59	3377.01	29	青年(18-39)	841	男	9	初中	不健康	非党员	是
3823482102	2022	上庄乡	狮子峪村	参与	参与	参与非农	1	1.66667	1.66667	0	261	5.56834	5.56834	0	261	0	261		261	12	12	6607.61	3100	11750	24269.6	20762	12134.8	5875	10381	9810	9.40383	9.24773	9.19126	6355	8.75715	8.67863	1	3507.61	0	3377.01	68	老年(60+)	4624	男	9	初中	不健康	非党员	是
4301100719534961	2022	银坊镇	牛栏村	未参与	未参与	未参与非农	0	0	0	0	0	0	0	0	0	0				0	0	17202.9	12025.8	4673.8	35845.5	30668.4	17922.7	2336.9	15334.2	0	9.79383	9.63784	0	0	0	7.75701	1	5177.13	4677.13	500	71	老年(60+)	5041	男	6	小学	不健康	非党员	是
4301100719571177	2022	金家井乡	北坡底村	参与	参与	参与非农	1	1.66667	1.66667	0	261	5.56834	5.56834	0	261	0	261		261	12	12	35403.9	26507.9	4377	61670.1	52774.1	30835.1	2188.5	26387	2880	10.3364	10.1806	7.96589	7690	8.94781	7.69143	1	8896.03	8896.03	0	63	老年(60+)	3969	男	12	高中	不健康	非党员	是
3823534953	2022	南屯镇	曹家庄村	参与	未参与	参与非农	2	0.5	0.25	0.25	391.5	5.97254	5.28193	5.28193	195.75	195.75	195.75	195.75	195.75	18	4.5	19942.8	11462.9	36220	58830.4	50350.6	11766.1	7244	10070.1	18110	9.37298	9.21733	9.80427	7244	8.88807	8.88807	1	8479.85	8371.38	108.47	53	中年(40-59)	2809	男	9	初中	不健康	非党员	是
3823519066	2021	杨家庄镇	隋家庄村	参与	参与	参与非农	2	1.66667	1.66667	0	522	6.25958	6.25958	0	522	0	261		261	24	12	16205.2	9614.6	16000	45726.1	39135.5	22863.1	8000	19567.8	8000	10.0373	9.88164	8.98732	8200	9.01201	8.98732	1	6590.6	1351.2	3377.01	70	老年(60+)	4900	男	6	小学	不健康	党员	是
3823525724	2021	杨家庄镇	兰家庄村	未参与	未参与	未参与非农	0	0	0	0	0	0	0	0	0	0				0	0	13109.8	9475.03	0	25224	21589.2	25224	0	21589.2	0	10.1355	9.97995	0	0	0	0	1	3634.8	3504.84	129.96	77	老年(60+)	5929	女	6	小学	不健康	非党员	是
4301100707108531	2022	杨家庄镇	小河村	参与	未参与	参与非农	1	1	1	0	195.75	5.28193	5.28193	0	195.75	0	195.75		195.75	9	9	20767.2	15915.1	8400	33678.8	28826.7	33678.8	8400	28826.7	8400	10.4246	10.2691	9.03611	8400	9.03611	9.03611	1	4852.12	4852.12	0	59	中年(40-59)	3481	男	6	小学	不健康	非党员	是
3823526187	2022	白石山镇	菜村岗村	参与	未参与	参与非农	1	0.5	0.5	0	130.5	4.87901	4.87901	0	130.5	0	130.5		130.5	6	3	56524.9	44297.9	28100	84872.9	72645.9	28291	9366.67	24215.3	25500	10.2503	10.0947	10.1465	8500	9.04794	9.14502	1	12227	10830.3	17.5	52	中年(40-59)	2704	男	6	小学	健康	非党员	是
3822503527	2022	南屯镇	马圈村	参与	参与	参与非农	1	1	1	0	261	5.56834	5.56834	0	261	0	261		261	12	12	19935.6	13169.2	20300	46992.8	40226.4	15664.3	6766.67	13408.8	17780	9.65914	9.50367	9.78589	6860	8.83361	8.81991	1	6766.4	3638.83	3127.57	57	中年(40-59)	3249	男	9	初中	不健康	非党员	是
4301100708177984	2022	银坊镇	玉皇沟村	参与	未参与	参与非农	1	1	1	0	261	5.56834	5.56834	0	261	0	261		261	12	12	51194.8	41763.7	9500	65549.4	56118.3	65549.4	9500	56118.3	8400	11.0906	10.9352	9.03611	8400	9.03611	9.15915	1	9431.13	9431.13	0	42	中年(40-59)	1764	男	6	小学	不健康	非党员	是
3823461247	2021	北石佛镇	张家峪村	参与	参与	参与非农	2	1.25	0.625	0.625	369.75	5.91553	5.22507	5.22507	184.875	184.875	184.875	184.875	184.875	17	8.5	32066.4	24375.3	4110	53461.7	45770.6	17820.6	1370	15256.9	2055	9.78811	9.63278	7.62852	2496.67	7.82311	7.2233	1	7691.08	7691.08	0	74	老年(60+)	5476	男	0	文盲或半文盲	健康	非党员	是
3823621495	2021	银坊镇	张家坟村	参与	未参与	参与非农	1	1.66667	1.66667	0	261	5.56834	5.56834	0	261	0	261		261	12	12	22365	16887.6	4930	38088.3	32610.9	19044.1	2465	16305.4	4080	9.85451	9.69925	8.3141	2040	7.6212	7.81035	1	5477.38	5477.38	0	63	老年(60+)	3969	男	9	初中	不健康	非党员	是
4301100708659523	2022	乌龙沟乡	大庄村	参与	未参与	参与非农	1	0.833333	0.833333	0	261	5.56834	5.56834	0	261	0	261		261	12	6	10131.2	6468.88	8480	25479.2	21816.9	12739.6	4240	10908.4	5000	9.45247	9.29729	8.51739	2500	7.82445	8.35255	1	3662.3	530.57	3131.73	68	老年(60+)	4624	男	6	小学	不健康	非党员	是
4301100763410318	2022	南马庄乡	范家台村	参与	参与	参与非农	2	1.25	1.25	0	326.25	5.79072	5.79072	0	326.25	0	163.125		163.125	15	7.5	6538.73	2917.16	14789	25218.7	21597.2	12609.4	7394.5	10798.6	7394.5	9.4422	9.28717	8.90863	8894.5	9.0933	8.90863	1	3621.57	3499.05	122.52	60	老年(60+)	3600	男	9	初中	不健康	非党员	是
3823475041	2022	白石山镇	杨家川村	参与	参与	参与非农	1	1	1	0	130.5	4.87901	4.87901	0	130.5	0	130.5		130.5	6	6	10191.8	5355.1	17650	33684.1	28847.4	11228	5883.33	9615.8	17650	9.32617	9.17116	9.77855	6666.67	8.80503	8.68005	1	4836.73	4796.18	40.55	68	老年(60+)	4624	男	9	初中	不健康	非党员	是
3823599950	2022	杨家庄镇	南李庄村	参与	未参与	参与非农	2	0.769231	0.384615	0.384615	522	6.25958	5.56834	5.56834	261	261	261	261	261	24	8	47400.5	35173.6	32550	85180	72953	21295	8137.5	18238.3	15900	9.96623	9.81128	9.67414	7950	8.98105	9.00436	1	12227	10830.3	643.16	64	老年(60+)	4096	女	6	小学	不健康	非党员	是
3823484736	2021	北石佛镇	红泉村	参与	参与	参与非农	1	0.833333	0.833333	0	261	5.56834	5.56834	0	261	0	261		261	12	6	26341.6	20364.7	8480	41650.1	35673.2	20825.1	4240	17836.6	8480	9.94391	9.78901	9.04558	5350	8.58504	8.35255	1	5976.92	5014.73	962.19	72	老年(60+)	5184	男	6	小学	不健康	非党员	是
3823537795	2021	杨家庄镇	牛沟掌村	未参与	未参与	未参与非农	0	0	0	0	0	0	0	0	0	0				0	0	10205.3	7652.87	348.8	17799.8	15247.3	17799.8	348.8	15247.3	0	9.78694	9.63216	0	0	0	5.85736	1	2552.48	2552.48	0	85	老年(60+)	7225	女	0	文盲或半文盲	不健康	非党员	是
3823478572	2022	上庄乡	黄郊村	未参与	未参与	未参与非农	0	0	0	0	0	0	0	0	0	0				0	0	11935	9245.68	3100	18757	16067.7	18757	3100	16067.7	0	9.83932	9.68457	0	0	0	8.03948	1	2689.36	2689.36	0	84	老年(60+)	7056	男	6	小学	不健康	非党员	是
4301100707606038	2021	王安镇	祁家沟村	参与	参与	参与非农	1	1.66667	1.66667	0	261	5.56834	5.56834	0	261	0	261		261	12	12	22038.4	16794.2	3480	36601.2	31356.9	18300.6	1740	15678.5	3480	9.81469	9.66004	8.15507	3362	8.12059	7.46221	1	5244.22	4524.14	720.08	61	老年(60+)	3721	男	12	高中	不健康	非党员	是
3823524550	2021	白石山镇	菜村岗村	参与	参与	参与非农	2	1.25	1.25	0	217.5	5.38679	5.38679	0	217.5	0	108.75		108.75	10	5	56524.9	44297.9	27230	85358.7	73131.7	21339.7	6807.5	18282.9	12800	9.96832	9.81372	9.45728	6443.75	8.77102	8.82593	1	12227	10830.3	3377.01	36	青年(18-39)	1296	男	12	高中	不健康	非党员	是
3824050610	2021	走马驿镇	北大沟村	参与	未参与	参与非农	1	0.357143	0.357143	0	130.5	4.87901	4.87901	0	130.5	0	130.5		130.5	6	2	27026.9	17744.3	34800	64840.9	55558.3	12968.2	6960	11111.7	34800	9.47025	9.31575	10.4574	6960	8.84808	8.84808	1	9282.6	9282.6	0	68	老年(60+)	4624	男	9	初中	健康	非党员	是
4301100708145130	2021	泉坊镇	甲村	参与	未参与	参与非农	1	1.66667	1.66667	0	261	5.56834	5.56834	0	261	0	261		261	12	12	68745.2	56518.2	8600	85415.2	73188.2	42707.6	4300	36594.1	8000	10.6621	10.5076	8.98732	4000	8.2943	8.3666	1	12227	10830.3	0	71	老年(60+)	5041	男	0	文盲或半文盲	不健康	非党员	是
3823521703	2021	金家井乡	岳家庄村	未参与	未参与	未参与非农	0	0	0	0	0	0	0	0	0	0				0	0	8485.55	6028	564	17185.2	14727.6	17185.2	564	14727.6	0	9.7518	9.59748	0	0	0	6.33683	1	2457.55	1857.95	599.6	63	老年(60+)	3969	女	6	小学	不健康	非党员	是
4301100708835575	2022	走马驿镇	燕窝村	参与	参与	参与非农	1	1.66667	1.66667	0	261	5.56834	5.56834	0	261	0	261		261	12	12	29368.1	22399.8	9326	48734.1	41765.8	24367.1	4663	20882.9	8390	10.101	9.94669	9.03491	4595	8.43294	8.44763	1	6968.34	6701.45	266.89	63	老年(60+)	3969	男	6	小学	不健康	非党员	是
3823483352	2021	留家庄乡	四角台村	未参与	未参与	未参与非农	0	0	0	0	0	0	0	0	0	0				0	0	20212.5	15301.8	0	34348.5	29437.8	17174.3	0	14718.9	0	9.75117	9.59689	0	0	0	0	1	4910.76	4813	97.76	70	老年(60+)	4900	男	6	小学	不健康	非党员	是
3823525821	2022	北石佛镇	冀家会村	未参与	未参与	未参与非农	0	0	0	0	0	0	0	0	0	0				0	0	24179.8	18557.7	3880	39361.8	33739.7	19680.9	1940	16869.8	0	9.8874	9.73328	0	0	0	7.57096	1	5622.13	5248.3	373.83	69	老年(60+)	4761	男	0	文盲或半文盲	不健康	非党员	是
3823519479	2021	走马驿镇	花园村	参与	参与	参与非农	1	0.625	0.625	0	195.75	5.28193	5.28193	0	195.75	0	195.75		195.75	9	4.5	17703.1	13037.6	10000	32682.1	28016.6	16341	5000	14008.3	10000	9.70143	9.5474	9.21044	6598	8.79467	8.51739	1	4665.49	2520.03	2145.46	62	老年(60+)	3844	男	9	初中	不健康	非党员	是
4301100635433081	2021	北石佛镇	牌坊村	参与	未参与	参与非农	1	1.66667	1.66667	0	261	5.56834	5.56834	0	261	0	261		261	12	12	8744.59	6233.53	4200	17597.5	15086.4	17597.5	4200	15086.4	3000	9.77551	9.62155	8.0067	3000	8.0067	8.34308	1	2511.06	2511.06	0	58	中年(40-59)	3364	男	6	小学	不健康	非党员	是
3823480627	2021	水堡镇	井子会村	参与	参与	未参与非农	0	0	0	0	0	0	0	0	0	0				0	0	12845.2	8892.34	1150	27703.6	23750.7	13851.8	575	11875.3	0	9.53617	9.38222	0	3750	8.22978	6.35611	1	3952.9	2850.8	1102.1	75	老年(60+)	5625	男	6	小学	不健康	非党员	是
4301100713385276	2021	王安镇	芦草湾村	参与	未参与	参与非农	1	1	1	0	174	5.16479	5.16479	0	174	0	174		174	8	8	5446.5	1849.41	11480	25211.7	21614.6	12605.8	5740	10807.3	11080	9.44192	9.28798	9.31299	5540	8.61993	8.65539	1	3597.09	0	3377.01	46	中年(40-59)	2116	女	12	高中	不健康	非党员	是
3823530862	2021	走马驿镇	南城子村	参与	未参与	参与非农	2	1.25	1.25	0	195.75	5.28193	5.28193	0	195.75	0	97.875		97.875	9	4.5	63218.4	50991.4	7501.23	85720.5	73493.5	28573.5	2500.41	24497.8	3750.61	10.2602	10.1063	8.22994	2500.41	7.82461	7.82461	1	12227	3223.28	3377.01	62	老年(60+)	3844	男	9	初中	不健康	非党员	是
3823533416	2022	白石山镇	东龙虎	参与	参与	参与非农	1	1.66667	1.66667	0	261	5.56834	5.56834	0	261	0	261		261	12	12	23096.7	18519	3400	32096.7	27519	32096.7	3400	27519	3400	10.3765	10.2226	8.13182	6000	8.69968	8.13182	1	4577.73	4577.73	0	58	中年(40-59)	3364	男	6	小学	不健康	非党员	是
4301100708622818	2021	泉坊镇	二道河村	参与	参与	参与非农	2	1.25	1.25	0	456.75	6.12632	6.12632	0	456.75	0	228.375		228.375	21	10.5	61744.4	49517.4	18960	85731	73504	28577	6320	24501.3	9480	10.2604	10.1065	9.15705	6820	8.82776	8.75163	1	12227	6319.92	3377.01	50	中年(40-59)	2500	男	6	小学	不健康	非党员	是
4301100638773308	2022	北石佛镇	石道沟村	未参与	未参与	未参与非农	0	0	0	0	0	0	0	0	0	0				0	0	12237.4	9062.23	2400	22277	19101.8	22277	2400	19101.8	0	10.0113	9.85754	0	0	0	7.78364	1	3175.14	3102.99	72.15	87	老年(60+)	7569	男	0	文盲或半文盲	不健康	非党员	是
4301100707926758	2022	北石佛镇	南上屯村	参与	参与	参与非农	1	1.66667	1.66667	0	261	5.56834	5.56834	0	261	0	261		261	12	12	6423.27	3100	9040	23326.6	20003.4	11663.3	4520	10001.7	5480	9.3642	9.21051	8.60904	4690	8.4534	8.41649	1	3323.27	0	3323.27	64	老年(60+)	4096	男	0	文盲或半文盲	健康	非党员	是
3823531530	2022	东团堡乡	大道沟村	参与	未参与	参与非农	1	1	0	1	261	5.56834	0	5.56834	0	261	261	261		12	12	36360.7	25730.2	35652	74656	64025.5	37328	17826	32012.7	30200	10.5275	10.3739	10.3156	15100	9.62252	9.78847	1	10630.5	10630.5	0	79	老年(60+)	6241	女	6	小学	不健康	非党员	是
4301100719997222	2022	金家井乡	金家井村	参与	未参与	参与非农	1	1.66667	1.66667	0	130.5	4.87901	4.87901	0	130.5	0	130.5		130.5	6	6	14630.5	9438.79	9800	36465.3	31273.6	18232.7	4900	15636.8	3000	9.81097	9.65738	8.0067	1500	7.31389	8.49719	1	5191.76	5191.76	0	60	老年(60+)	3600	男	12	高中	不健康	非党员	是
4301100715130049	2022	留家庄乡	水石塘村	未参与	未参与	未参与非农	0	0	0	0	0	0	0	0	0	0				0	0	9408.64	6958.16	450	17214.9	14764.5	17214.9	450	14764.5	0	9.75353	9.59998	0	0	0	6.11147	1	2450.48	1883.85	566.63	77	老年(60+)	5929	男	6	小学	不健康	非党员	是
3823522929	2021	乌龙沟乡	邓庄村	参与	参与	参与非农	3	1	0.666667	0.333333	522	6.25958	5.85507	5.16479	348	174	174	174	174	24	8	32732.3	21571.2	41200	78423.3	67262.2	13070.5	6866.67	11210.4	11733.3	9.47812	9.32459	9.37027	6076	8.71227	8.83458	1	11161.1	10830.3	242.37	51	中年(40-59)	2601	男	6	小学	不健康	非党员	是
4301100714236891	2022	王安镇	南赵家庄村	参与	未参与	参与非农	1	1	1	0	261	5.56834	5.56834	0	261	0	261		261	12	12	56524.9	44297.9	21660	85958.5	73731.5	42979.2	10830	36865.7	20080	10.6685	10.515	9.90753	10040	9.21443	9.29017	1	12227	10830.3	0	51	中年(40-59)	2601	男	6	小学	健康	非党员	是
3823600295	2021	杨家庄镇	土安村	参与	未参与	参与非农	1	0.833333	0.833333	0	108.75	4.69821	4.69821	0	108.75	0	108.75		108.75	5	2.5	28891.9	20684.6	18840	57712.7	49505.4	14428.2	4710	12376.3	18840	9.57694	9.42354	9.84379	4710	8.45766	8.45766	1	8207.32	3698.71	3377.01	62	老年(60+)	3844	男	6	小学	不健康	党员	是
3823524321	2021	白石山镇	白石山村	参与	参与	未参与非农	0	0	0	0	0	0	0	0	0	0				0	0	6881.65	3404.31	2000	24478.9	21001.6	12239.5	1000	10500.8	0	9.41242	9.25921	0	2760	7.92335	6.90875	1	3477.34	3477.34	0	34	青年(18-39)	1156	男	9	初中	不健康	非党员	是
3823469368	2021	白石山镇	西龙虎村	未参与	未参与	未参与非农	0	0	0	0	0	0	0	0	0	0				0	0	17406.7	13056.3	8277	30626.7	26276.3	15313.4	4138.5	13138.2	0	9.63648	9.48328	0	0	0	8.32833	1	4350.42	4323.24	27.18	74	老年(60+)	5476	男	6	小学	不健康	非党员	是
4301100709980045	2022	金家井乡	南坡底村	参与	未参与	参与非农	1	0.5	0.5	0	130.5	4.87901	4.87901	0	130.5	0	130.5		130.5	6	3	56524.9	44297.9	24000	86108.8	73881.8	28702.9	8000	24627.3	24000	10.2648	10.1116	10.0859	8000	8.98732	8.98732	1	12227	10830.3	0	48	中年(40-59)	2304	男	9	初中	不健康	非党员	是
4301100709946876	2022	杨家庄镇	隋家庄村	参与	参与	参与非农	1	0.833333	0.833333	0	195.75	5.28193	5.28193	0	195.75	0	195.75		195.75	9	4.5	27674.7	21338.3	6360	44694.7	38358.3	22347.3	3180	19179.1	3480	10.0145	9.86158	8.15507	1840	7.51806	8.06495	1	6336.4	6290.1	46.3	68	老年(60+)	4624	男	9	初中	不健康	非党员	是
3823604264	2022	银坊镇	张家坟村	参与	未参与	参与非农	2	1.66667	1.66667	0	326.25	5.79072	5.79072	0	326.25	0	163.125		163.125	15	7.5	56524.9	44297.9	20990	86257.6	74030.6	43128.8	10495	37015.3	8780	10.6719	10.5191	9.08035	8780	9.08035	9.25875	1	12227	9372.5	3377.01	55	中年(40-59)	3025	男	9	初中	不健康	非党员	是
3824048730	2022	走马驿镇	泉厂背村	参与	未参与	参与非农	1	0.5	0	0.5	108.75	4.69821	0	4.69821	0	108.75	108.75	108.75		5	2.5	10460.7	5525.83	24250	34826.4	29891.5	17413.2	12125	14945.8	24250	9.76498	9.61218	10.0962	12125	9.40311	9.40311	1	4934.88	4934.88	0	57	中年(40-59)	3249	男	9	初中	不健康	非党员	是
4301100710073057	2022	金家井乡	泉峪村	参与	未参与	参与非农	1	0.833333	0.833333	0	130.5	4.87901	4.87901	0	130.5	0	130.5		130.5	6	3	31572	24717.5	5404	48413.6	41559.1	24206.8	2702	20779.5	4800	10.0944	9.94172	8.47658	2400	7.78364	7.90212	1	6854.51	4865.62	1988.89	71	老年(60+)	5041	男	6	小学	不健康	非党员	是
3823482967	2022	白石山镇	斗军湾村	参与	参与	参与非农	1	1	1	0	195.75	5.28193	5.28193	0	195.75	0	195.75		195.75	9	9	10484.8	4550	21280	41951.8	36017	20975.9	10640	18008.5	20080	9.95113	9.7986	9.90753	11140	9.31839	9.27247	1	5934.83	1184.94	3377.01	84	老年(60+)	7056	女	0	文盲或半文盲	不健康	非党员	是
4301100762761486	2022	走马驿镇	西村	参与	未参与	参与非农	1	0.5	0.5	0	261	5.56834	5.56834	0	261	0	261		261	12	6	16092.3	8936.12	27880	50587.9	43431.7	12647	6970	10857.9	23040	9.44517	9.29265	10.045	5760	8.65887	8.84951	1	7156.2	6514.7	641.5	56	中年(40-59)	3136	男	6	小学	健康	非党员	是
3823547226	2022	乌龙沟乡	邓庄村	参与	参与	参与非农	1	1.66667	1.66667	0	261	5.56834	5.56834	0	261	0	261		261	12	12	26517.1	20441.3	4480	42972.7	36896.9	21486.4	2240	18448.4	4480	9.97517	9.82273	8.4076	3645	8.20139	7.71468	1	6075.86	6031.65	44.21	66	老年(60+)	4356	男	12	高中	不健康	非党员	是
3823485770	2022	东团堡乡	东坡村	未参与	未参与	未参与非农	0	0	0	0	0	0	0	0	0	0				0	0	33424.6	26478.9	5249.6	49128.5	42182.8	24564.3	2624.8	21091.4	0	10.109	9.95662	0	0	0	7.87314	1	6945.7	5903.36	1042.34	64	老年(60+)	4096	男	6	小学	不健康	非党员	是
4301100708223143	2021	东团堡乡	西团堡村	参与	未参与	参与非农	1	0.625	0	0.625	87	4.47734	0	4.47734	0	87	87	87		4	2	56524.9	44297.9	26406	86505.9	74278.9	21626.5	6601.5	18569.7	25000	9.98167	9.82929	10.1267	6250	8.7405	8.7952	1	12227	10830.3	0	45	中年(40-59)	2025	男	9	初中	健康	非党员	是
4301100707479172	2022	杨家庄镇	铁岭村	参与	未参与	参与非农	1	1	1	0	195.75	5.28193	5.28193	0	195.75	0	195.75		195.75	9	9	15020.3	6416.59	29680	60873.9	52270.2	20291.3	9893.33	17423.4	29680	9.91795	9.76557	10.2983	9893.33	9.19972	9.19972	1	8603.67	285.92	3377.01	50	中年(40-59)	2500	男	9	初中	不健康	非党员	是
3823614645	2021	东团堡乡	红花峪村	参与	未参与	参与非农	2	0.769231	0.769231	0	152.25	5.03207	5.03207	0	152.25	0	76.125		76.125	7	2.33333	14251.1	8877.8	20054	38028.2	32654.9	12676.1	6684.67	10885	9780	9.44747	9.29514	9.1882	6520	8.78278	8.80772	1	5373.27	4678.93	694.34	59	中年(40-59)	3481	男	6	小学	健康	非党员	是
4301100635355165	2021	北石佛镇	牌坊村	参与	未参与	参与非农	1	0.833333	0.833333	0	261	5.56834	5.56834	0	261	0	261		261	12	6	12129.8	6592.82	15080	39199.4	33662.3	19599.7	7540	16831.2	15080	9.88327	9.73099	9.62119	7540	8.92811	8.92811	1	5537.01	98.54	3377.01	64	老年(60+)	4096	男	6	小学	不健康	非党员	是
3823482102	2021	上庄乡	狮子峪村	参与	参与	参与非农	1	1.66667	1.66667	0	261	5.56834	5.56834	0	261	0	261		261	12	12	19286.3	14128.8	10680	36538.3	31380.8	18269.2	5340	15690.4	10680	9.81297	9.6608	9.27622	6610	8.79649	8.58317	1	5157.54	3438.66	1718.88	67	老年(60+)	4489	男	9	初中	不健康	非党员	是
4301100708398379	2021	金家井乡	张家庄村	参与	未参与	参与非农	2	1.66667	1.66667	0	43.5	3.79549	3.79549	0	43.5	0	21.75		21.75	2	1	15799.1	11400.7	1564	31164.8	26766.4	15582.4	782	13383.2	500	9.6539	9.50176	6.21661	500	6.21661	6.66313	1	4398.38	3311.36	1087.02	63	老年(60+)	3969	男	9	初中	不健康	非党员	是
3823614645	2022	东团堡乡	红花峪村	参与	未参与	参与非农	2	1.25	1.25	0	348	5.85507	5.85507	0	348	0	174		174	16	8	13455.7	7958.12	21524	38962.3	33464.7	12987.4	7174.67	11154.9	10205	9.47174	9.31964	9.23073	6803.33	8.82531	8.87845	1	5497.55	5075.57	421.98	60	老年(60+)	3600	男	6	小学	健康	非党员	是
3823532369	2022	留家庄乡	黑石沟村	参与	未参与	参与非农	1	0.5	0.5	0	217.5	5.38679	5.38679	0	217.5	0	217.5		217.5	10	5	32355.1	25256.5	17970	50325.1	43226.5	25162.5	8985	21613.2	17970	10.1331	9.98106	9.79651	8985	9.10342	9.10342	1	7098.56	6957.18	141.38	49	中年(40-59)	2401	男	9	初中	不健康	非党员	是
3823531537	2021	南屯镇	黑山村	参与	未参与	参与非农	3	1	0.666667	0.333333	500.25	6.2171	5.81264	5.12247	333.5	166.75	166.75	166.75	166.75	23	7.66667	56524.9	44297.9	29560	86684.9	74457.9	28895	9853.33	24819.3	9853.33	10.2714	10.1194	9.19567	9853.33	9.19567	9.19567	1	12227	10830.3	0	54	中年(40-59)	2916	男	12	高中	不健康	党员	是
4301100714704413	2021	北石佛镇	南上屯村	参与	参与	未参与非农	0	0	0	0	0	0	0	0	0	0				0	0	17831.7	12407.2	2880	38458.8	33034.4	19229.4	1440	16517.2	0	9.8642	9.71216	0	3555	8.17639	7.27309	1	5424.45	174.44	3377.01	67	老年(60+)	4489	男	0	文盲或半文盲	不健康	党员	是
3823530094	2022	金家井乡	谭家庄村	参与	未参与	参与非农	2	0.769231	0.384615	0.384615	174	5.16479	4.47734	4.47734	87	87	87	87	87	8	2.66667	56524.9	44297.9	27740	86789.8	74562.8	28929.9	9246.67	24854.3	13870	10.2726	10.1208	9.53756	9246.67	9.13213	9.13213	1	12227	10830.3	0	63	老年(60+)	3969	男	12	高中	不健康	非党员	是
4301100708673466	2022	北石佛镇	南石佛村	参与	参与	参与非农	2	1	1	0	522	6.25958	6.25958	0	522	0	261		261	24	12	56524.9	44297.9	10000	86814.4	74587.4	17362.9	2000	14917.5	5000	9.76209	9.61029	8.51739	2151.9	7.67457	7.6014	1	12227	10830.3	308.01	46	中年(40-59)	2116	男	9	初中	不健康	非党员	是
3823016399	2022	南马庄乡	狼牙口村	参与	参与	参与非农	1	1.66667	1.66667	0	261	5.56834	5.56834	0	261	0	261		261	12	12	12696	8726.88	7960	28200.4	24231.3	14100.2	3980	12115.6	7480	9.55394	9.40225	8.92012	4390	8.38731	8.28929	1	3969.1	1749.07	2220.03	68	老年(60+)	4624	男	6	小学	不健康	非党员	是
3823673384	2021	王安镇	五十亩地村	参与	未参与	参与非农	2	1.66667	1.66667	0	522	6.25958	6.25958	0	522	0	261		261	24	12	17625.3	11783.7	13957	41509.6	35667.9	20754.8	6978.5	17834	5740	9.94053	9.78886	8.65539	5740	8.65539	8.85073	1	5841.62	5239.07	602.55	63	老年(60+)	3969	男	9	初中	不健康	非党员	是
3823484754	2022	白石山镇	西龙虎村	参与	未参与	参与非农	2	1.25	0.625	0.625	391.5	5.97254	5.28193	5.28193	195.75	195.75	195.75	195.75	195.75	18	9	56524.9	44297.9	29480	86889.4	74662.5	28963.1	9826.67	24887.5	14740	10.2738	10.1221	9.59839	9826.67	9.19296	9.19296	1	12227	10830.3	3377.01	55	中年(40-59)	3025	男	9	初中	不健康	非党员	是
3823474104	2021	留家庄乡	坡水村	参与	未参与	参与非农	2	1.66667	0	1	217.5	5.38679	0	5.38679	0	217.5	108.75	108.75		10	5	8316.68	4263.02	16250	28825.3	24771.6	14412.6	8125	12385.8	8125	9.57586	9.42431	9.00282	8125	9.00282	9.00282	1	4053.66	4053.66	0	62	老年(60+)	3844	男	6	小学	不健康	非党员	是
3823481063	2021	上庄乡	峨头村	参与	未参与	参与非农	1	1	0	1	108.75	4.69821	0	4.69821	0	108.75	108.75	108.75		5	5	5810.31	2820.75	13080	21268.3	18278.8	10634.2	6540	9139.38	13080	9.27183	9.12035	9.47892	6540	8.78585	8.78585	1	2989.56	2989.56	0	56	中年(40-59)	3136	女	6	小学	不健康	非党员	是
4301100709019448	2022	北石佛镇	红泉村	参与	未参与	参与非农	2	0.666667	0.666667	0	326.25	5.79072	5.79072	0	326.25	0	163.125		163.125	15	5	24741.9	16322.5	32447	59966.9	51547.5	14991.7	8111.75	12886.9	15985	9.61525	9.46396	9.67947	7992.5	8.98638	9.00119	1	8419.43	8368.15	51.28	53	中年(40-59)	2809	男	12	高中	不健康	党员	是
3823475158	2021	白石山镇	菜村岗村	参与	参与	参与非农	1	1	1	0	195.75	5.28193	5.28193	0	195.75	0	195.75		195.75	9	9	56524.9	44297.9	26480	87105.9	74878.9	29035.3	8826.67	24959.6	26000	10.2763	10.125	10.1659	9016.67	9.10694	9.08565	1	12227	10830.3	0	70	老年(60+)	4900	男	6	小学	不健康	非党员	是
3823533232	2022	王安镇	祁家沟村	参与	参与	参与非农	1	1.66667	1.66667	0	261	5.56834	5.56834	0	261	0	261		261	12	12	16558.5	11824	7280	33739.4	29005	16869.7	3640	14502.5	4400	9.73328	9.58208	8.38959	5200	8.55661	8.20001	1	4734.46	4734.46	0	77	老年(60+)	5929	男	9	初中	不健康	非党员	是
3823484618	2022	上庄乡	毕家庄村	参与	参与	参与非农	1	1.66667	1.66667	0	261	5.56834	5.56834	0	261	0	261		261	12	12	30877.2	24147	5310	47964.3	41234.1	23982.1	2655	20617	3360	10.0851	9.93387	8.11999	6130	8.72111	7.88458	1	6730.18	6730.18	0	76	老年(60+)	5776	男	9	初中	不健康	非党员	是
3823518763	2021	白石山镇	灵吉村	参与	参与	参与非农	1	1.66667	1.66667	0	261	5.56834	5.56834	0	261	0	261		261	12	12	12778.4	8995.37	4800	26967.4	23184.4	13483.7	2400	11592.2	1800	9.50924	9.35809	7.4961	1250	7.1317	7.78364	1	3783	3783	0	65	老年(60+)	4225	男	6	小学	不健康	非党员	是
4301100708613855	2021	泉坊镇	二道河村	参与	参与	参与非农	1	1	1	0	195.75	5.28193	5.28193	0	195.75	0	195.75		195.75	9	9	23391.9	17792.1	11130	39938.5	34338.7	19969.3	5565	17169.4	11130	9.90195	9.75088	9.31749	5915	8.68542	8.62443	1	5599.82	5551.35	48.47	70	老年(60+)	4900	女	0	文盲或半文盲	不健康	非党员	是
3822426032	2021	北石佛镇	牌坊村	参与	未参与	参与非农	1	0.625	0.625	0	65.25	4.19344	4.19344	0	65.25	0	65.25		65.25	3	1.5	64368.6	52141.6	11160	87252.2	75025.2	29084.1	3720	25008.4	11160	10.2779	10.127	9.32018	3720	8.22175	8.22175	1	12227	10830.3	0	44	中年(40-59)	1936	男	6	小学	健康	非党员	是
4301100641308023	2021	北石佛镇	张家峪村	参与	未参与	参与非农	3	1	0.666667	0.333333	413.25	6.02647	5.62221	4.93267	275.5	137.75	137.75	137.75	137.75	19	6.33333	56524.9	44297.9	29940	87321.9	75095	29107.3	9980	25031.7	9820	10.2787	10.1279	9.19228	9820	9.19228	9.20844	1	12227	9232.55	3377.01	59	中年(40-59)	3481	男	6	小学	健康	非党员	是
4301100709132793	2021	东团堡乡	扦树底村	未参与	未参与	未参与非农	0	0	0	0	0	0	0	0	0	0				0	0	14863.9	10689.8	0	29837.3	25663.2	14918.6	0	12831.6	0	9.61037	9.45966	0	0	0	0	1	4174.11	4142.91	31.2	68	老年(60+)	4624	男	6	小学	不健康	非党员	是
3823464325	2022	上庄乡	下老芳村	参与	未参与	参与非农	2	0.666667	0.333333	0.333333	478.5	6.17274	5.48168	5.48168	239.25	239.25	239.25	239.25	239.25	22	7.33333	30259.4	20500.8	39050	69814	60055.4	17453.5	9762.5	15013.9	19020	9.7673	9.61673	9.8533	9510	9.1602	9.18641	1	9758.59	9707.06	51.53	46	中年(40-59)	2116	男	9	初中	不健康	非党员	是
4301100708506659	2022	水堡镇	大台峨村	未参与	未参与	未参与非农	0	0	0	0	0	0	0	0	0	0				0	0	30444.4	24556.6	2840	42137	36249.2	42137	2840	36249.2	0	10.6487	10.4982	0	0	0	7.95191	1	5887.8	5701.01	186.79	63	老年(60+)	3969	男	0	文盲或半文盲	不健康	非党员	是
3823541837	2022	东团堡乡	五节崖村	参与	参与	参与非农	2	1.66667	1.66667	0	522	6.25958	6.25958	0	522	0	261		261	24	12	23039.9	17195.9	11850	41839.1	35995	20919.5	5925	17997.5	5740	9.94844	9.79799	8.65539	7340	8.90123	8.6871	1	5844.04	4926.14	917.9	70	老年(60+)	4900	男	6	小学	不健康	非党员	是
4301100762971824	2021	留家庄乡	水石塘村	参与	未参与	参与非农	1	1	1	0	174	5.16479	5.16479	0	174	0	174		174	8	8	56524.9	45220.1	20900	80944.3	69639.6	40472.2	10450	34819.8	20000	10.6084	10.4579	9.90354	10000	9.21044	9.25445	1	11304.7	10830.3	117.2	42	中年(40-59)	1764	女	6	小学	不健康	非党员	是
3823485775	2021	涞源镇	扯拽沟村	参与	未参与	参与非农	1	1	1	0	130.5	4.87901	4.87901	0	130.5	0	130.5		130.5	6	6	14109.9	11033.6	7700	22032.3	18956	22032.3	7700	18956	7500	10.0003	9.84987	8.92279	7500	8.92279	8.94911	1	3076.31	2987.39	88.92	51	中年(40-59)	2601	女	9	初中	不健康	非党员	是
3823461355	2021	上庄乡	南阳峪村	参与	参与	参与非农	2	0.5	0.5	0	478.5	6.17274	6.17274	0	478.5	0	239.25		239.25	22	5.5	13187.1	7047.58	25040	43977.8	37838.3	10994.5	6260	9459.57	12520	9.30515	9.15478	9.43516	7005.25	8.85456	8.7421	1	6139.53	6139.53	0	53	中年(40-59)	2809	男	6	小学	不健康	非党员	是
4301100714211229	2022	白石山镇	菜村岗村	参与	未参与	参与非农	1	1.66667	1.66667	0	261	5.56834	5.56834	0	261	0	261		261	12	12	32820.5	27146.4	3900	40674.2	35000.1	40674.2	3900	35000.1	3000	10.6133	10.4631	8.0067	3000	8.0067	8.26899	1	5674.09	5674.09	0	53	中年(40-59)	2809	男	6	小学	不健康	非党员	是
3823485518	2021	北石佛镇	艾河村	参与	参与	参与非农	2	0.769231	0.769231	0	391.5	5.97254	5.97254	0	391.5	0	195.75		195.75	18	6	46485	35706.9	26460	77286	66507.9	25762	8820	22169.3	13180	10.1567	10.0065	9.48653	9516.67	9.1609	9.08489	1	10778	10715.7	62.33	60	老年(60+)	3600	男	6	小学	健康	非党员	是
4301100708223143	2022	东团堡乡	西团堡村	参与	未参与	参与非农	1	0.384615	0	0.384615	261	5.56834	0	5.56834	0	261	261	261		12	4	56524.9	44297.9	27328	87717.2	75490.2	21929.3	6832	18872.5	26050	9.99558	9.84546	10.1678	6512.5	8.78163	8.82952	1	12227	10830.3	1128.98	46	中年(40-59)	2116	男	9	初中	健康	非党员	是
3823530809	2022	东团堡乡	卸甲沟村	参与	未参与	参与非农	2	0.909091	0.454545	0.454545	500.25	6.2171	5.52595	5.52595	250.125	250.125	250.125	250.125	250.125	23	11.5	16907.3	9472.5	29524	53372.2	45937.4	13343.1	7381	11484.3	13970	9.49875	9.34874	9.54474	6985	8.85166	8.9068	1	7434.84	7142.8	292.04	50	中年(40-59)	2500	男	9	初中	不健康	非党员	是
4301100707980145	2021	王安镇	王安镇村	参与	参与	参与非农	1	1.66667	1.66667	0	261	5.56834	5.56834	0	261	0	261		261	12	12	57481.7	47234.2	3480	73574.3	63326.8	36787.2	1740	31663.4	3480	10.5129	10.3629	8.15507	2105	7.65255	7.46221	1	10247.5	9487.81	759.68	69	老年(60+)	4761	男	6	小学	不健康	非党员	是
4301100713358216	2021	金家井乡	周村	未参与	未参与	未参与非农	0	0	0	0	0	0	0	0	0	0				0	0	16233	12389.6	0	27596.6	23753.2	13798.3	0	11876.6	0	9.5323	9.38233	0	0	0	0	1	3843.43	2845.25	998.18	43	中年(40-59)	1849	男	6	小学	不健康	非党员	是
3823476649	2022	上庄乡	中庄村	参与	参与	参与非农	1	1.66667	1.66667	0	261	5.56834	5.56834	0	261	0	261		261	12	12	17330.5	12293.7	4160	36190.5	31153.7	18095.2	2080	15576.9	3480	9.8034	9.65354	8.15507	4740	8.464	7.6406	1	5036.77	4122.14	914.63	66	老年(60+)	4356	男	6	小学	不健康	党员	是
3823481857	2021	涞源镇	扯拽沟村	参与	未参与	参与非农	1	1	1	0	195.75	5.28193	5.28193	0	195.75	0	195.75		195.75	9	9	35421.5	23194.5	50200	87867.2	75640.2	21966.8	12550	18910.1	50000	9.99729	9.84745	10.8198	12500	9.43356	9.43756	1	12227	10830.3	1030.81	47	中年(40-59)	2209	男	0	文盲或半文盲	不健康	非党员	是
3823476983	2021	金家井乡	谭家庄村	参与	参与	参与非农	2	1.66667	1.66667	0	478.5	6.17274	6.17274	0	478.5	0	239.25		239.25	22	11	26190.8	17910.7	18480	59508.2	51228.1	29754.1	9240	25614	9240	10.3007	10.1509	9.13141	13780	9.53105	9.13141	1	8280.06	4716.7	3377.01	62	老年(60+)	3844	男	12	高中	不健康	非党员	是
3823529860	2022	白石山镇	菜村岗村	参与	参与	参与非农	1	1.66667	1.66667	0	130.5	4.87901	4.87901	0	130.5	0	130.5		130.5	6	6	9045.65	6541.61	2170	18014.8	15510.8	18014.8	2170	15510.8	1500	9.79895	9.64929	7.31389	2500	7.82445	7.68294	1	2504.04	2448.54	55.5	69	老年(60+)	4761	女	0	文盲或半文盲	不健康	非党员	是
3823011575	2022	南马庄乡	狼牙口村	参与	参与	参与非农	4	1	0.5	0.5	652.5	6.48234	5.79072	5.79072	326.25	326.25	163.125	163.125	163.125	30	7.5	7975.84	1600	36000	45878.8	39503	11469.7	9000	9875.75	8760	9.34746	9.19784	9.07807	9185	9.12544	9.10509	1	6375.84	0	3377.01	55	中年(40-59)	3025	男	6	小学	不健康	非党员	是
3823471383	2021	白石山镇	西龙虎村	未参与	未参与	未参与非农	0	0	0	0	0	0	0	0	0	0				0	0	4657.19	2541.41	0	15231.3	13115.5	7615.66	0	6557.77	0	8.93796	8.78841	0	0	0	0	1	2115.78	641.4	1474.38	78	老年(60+)	6084	男	9	初中	不健康	非党员	是
3823485387	2021	白石山镇	雀儿林村	参与	未参与	参与非农	1	1.66667	1.66667	0	261	5.56834	5.56834	0	261	0	261		261	12	12	9765.87	5948.01	14000	27490.8	23672.9	13745.4	7000	11836.4	14000	9.52846	9.37894	9.54688	7000	8.85381	8.85381	1	3817.86	3817.86	0	65	老年(60+)	4225	男	9	初中	不健康	非党员	是
3823598157	2021	塔崖驿乡	东二道河村	参与	未参与	参与非农	1	1	0	1	130.5	4.87901	0	4.87901	0	130.5	130.5	130.5		6	6	36763.6	27347.9	26900	67823.6	58407.9	22607.9	8966.67	19469.3	26000	10.0261	9.87659	10.1659	8666.67	9.06735	9.10138	1	9415.69	9415.69	0	41	中年(40-59)	1681	女	6	小学	健康	非党员	是
4301100715293425	2022	东团堡乡	红花峪村	参与	未参与	参与非农	3	0.75	0.5	0.25	609	6.41346	6.00881	5.31812	406	203	203	203	203	28	7	16165.5	6887.19	50160	66919.5	57641.1	11153.2	8360	9606.86	16066.7	9.31949	9.17023	9.68456	8033.33	8.99148	9.03133	1	9278.35	8837.69	440.66	50	中年(40-59)	2500	男	6	小学	不健康	非党员	是
4301100708965560	2021	涞源镇	沿村	参与	未参与	参与非农	1	1	1	0	65.25	4.19344	4.19344	0	65.25	0	65.25		65.25	3	3	55791.8	43564.9	21240	88198.2	75971.2	22049.5	5310	18992.8	21040	10.001	9.85181	9.95423	5260	8.56808	8.57754	1	12227	10830.3	176.93	74	老年(60+)	5476	女	6	小学	不健康	非党员	是
4301100714129770	2021	杨家庄镇	井家滩村	参与	未参与	参与非农	1	1.66667	1.66667	0	261	5.56834	5.56834	0	261	0	261		261	12	12	18128.3	13491.8	4080	33446.5	28810	16723.2	2040	14405	3480	9.72456	9.57533	8.15507	1740	7.46221	7.6212	1	4636.47	4128.11	508.36	87	老年(60+)	7569	女	6	小学	不健康	非党员	是
3823542187	2022	南马庄乡	向阳会村	参与	参与	参与非农	1	1.66667	1.66667	0	261	5.56834	5.56834	0	261	0	261		261	12	12	21582.5	14730.6	13472	49453.7	42601.8	24726.8	6736	21300.9	13472	10.1156	9.9665	9.50844	8739.5	9.07572	8.81537	1	6851.92	5181.21	1670.71	64	老年(60+)	4096	男	9	初中	不健康	非党员	是
4301100708507572	2021	王安镇	二十亩地村	参与	参与	参与非农	2	1	1	0	326.25	5.79072	5.79072	0	326.25	0	163.125		163.125	15	7.5	56524.9	44297.9	26874	88252.3	76025.4	22063.1	6718.5	19006.3	12987	10.0017	9.85253	9.47178	6618.5	8.79778	8.81277	1	12227	10830.3	0	46	中年(40-59)	2116	女	9	初中	健康	非党员	是
3823536319	2022	东团堡乡	东团堡村	参与	参与	参与非农	1	0.5	0.5	0	261	5.56834	5.56834	0	261	0	261		261	12	6	56524.9	44297.9	25806	88264.4	76037.4	44132.2	12903	38018.7	24080	10.6949	10.5458	10.0892	14615	9.58987	9.46529	1	12227	10830.3	0	58	中年(40-59)	3364	男	9	初中	不健康	非党员	是
3823481991	2021	上庄乡	黄郊村	参与	参与	未参与非农	0	0	0	0	0	0	0	0	0	0				0	0	5649.08	3880.42	3000	12774.4	11005.8	12774.4	3000	11005.8	0	9.4552	9.30617	0	1600	7.37838	8.0067	1	1768.66	1768.66	0	66	老年(60+)	4356	男	6	小学	不健康	党员	是
3822426032	2022	北石佛镇	牌坊村	参与	未参与	参与非农	2	1.25	1.25	0	522	6.25958	6.25958	0	522	0	261		261	24	12	23523.2	16768.8	15640	48832.9	42078.5	16277.6	5213.33	14026.2	6420	9.69755	9.54868	8.76733	4280	8.36194	8.55917	1	6754.4	6703.15	51.25	45	中年(40-59)	2025	男	6	小学	健康	非党员	是
3823407730	2021	走马驿镇	花园村	参与	参与	未参与非农	0	0	0	0	0	0	0	0	0	0				0	0	22278.7	17185	0	36826.7	31733	18413.4	0	15866.5	0	9.82083	9.67196	0	799	6.68461	0	1	5093.75	4958.69	135.06	71	老年(60+)	5041	男	6	小学	不健康	非党员	是
3823524550	2022	白石山镇	菜村岗村	参与	未参与	参与非农	2	1.25	1.25	0	456.75	6.12632	6.12632	0	456.75	0	228.375		228.375	21	10.5	56524.9	44297.9	15950	88408.5	76181.5	22102.1	3987.5	19045.4	7160	10.0034	9.85458	8.8764	3580	8.1834	8.29117	1	12227	1569.27	3377.01	37	青年(18-39)	1369	男	12	高中	不健康	非党员	是
3823476363	2022	金家井乡	周村	参与	参与	参与非农	2	0.625	0.625	0	522	6.25958	6.25958	0	522	0	261		261	24	8	51902.3	39675.3	33160	88416.3	76189.3	22104.1	8290	19047.3	16350	10.0035	9.85468	9.70204	8925	9.09672	9.02293	1	12227	10830.3	0	48	中年(40-59)	2304	男	6	小学	健康	非党员	是
3823534736	2021	东团堡乡	袁家村	参与	未参与	参与非农	1	0.277778	0.277778	0	217.5	5.38679	5.38679	0	217.5	0	217.5		217.5	10	2.5	19318.3	10519.5	38040	63628.3	54829.4	15907.1	9510	13707.4	38040	9.67452	9.52569	10.5464	9510	9.1602	9.1602	1	8798.82	6736.84	2061.98	57	中年(40-59)	3249	男	6	小学	不健康	党员	是
3823539398	2022	北石佛镇	艾河村	参与	未参与	参与非农	1	0.5	0.5	0	261	5.56834	5.56834	0	261	0	261		261	12	6	29748	20541.1	29200	66695	57488.1	16673.8	7300	14372	24160	9.72159	9.57304	10.0925	6040	8.70632	8.89577	1	9206.85	6470.09	2736.76	78	老年(60+)	6084	女	9	初中	不健康	非党员	是
4301100709462597	2021	上庄乡	跃子沟村	参与	参与	参与非农	1	0.5	0	0.5	108.75	4.69821	0	4.69821	0	108.75	108.75	108.75		5	2.5	12635.2	7271.39	23700	38867.4	33503.6	12955.8	7900	11167.9	18000	9.4693	9.3208	9.79818	6675	8.80627	8.97474	1	5363.78	5363.78	0	52	中年(40-59)	2704	女	6	小学	不健康	非党员	是
4301100899345043	2022	留家庄乡	团圆村	参与	未参与	参与非农	1	0.5	0.5	0	195.75	5.28193	5.28193	0	195.75	0	195.75		195.75	9	4.5	58535.8	46308.8	30110	88645.8	76418.8	29548.6	10036.7	25472.9	30110	10.2938	10.1454	10.3126	10036.7	9.2141	9.2141	1	12227	10657.3	3100.45	41	中年(40-59)	1681	女	6	小学	不健康	非党员	是
4301100707577261	2021	杨家庄镇	烟煤洞村	参与	未参与	参与非农	2	1.66667	1.66667	0	369.75	5.91553	5.91553	0	369.75	0	184.875		184.875	17	8.5	16041	11307.3	9480	34327.3	29593.6	17163.6	4740	14796.8	4290	9.75055	9.60217	8.36428	4290	8.36428	8.464	1	4733.71	3718.3	1015.41	57	中年(40-59)	3249	男	9	初中	不健康	非党员	是
3823539375	2021	塔崖驿乡	北铺村	参与	参与	参与非农	1	1	1	0	261	5.56834	5.56834	0	261	0	261		261	12	12	7219.9	2898.48	17940	31347.1	27025.7	7836.78	4485	6756.43	15240	8.96658	8.81825	9.63174	4290	8.36428	8.40872	1	4321.42	0	3377.01	59	中年(40-59)	3481	男	6	小学	不健康	非党员	是
3823475265	2021	水堡镇	独山城村	参与	参与	参与非农	1	0.833333	0.833333	0	65.25	4.19344	4.19344	0	65.25	0	65.25		65.25	3	1.5	12878.5	8305.12	6300	33178.3	28604.8	16589.1	3150	14302.4	5000	9.7165	9.56818	8.51739	3300	8.10198	8.05548	1	4573.42	4573.42	0	67	老年(60+)	4489	男	6	小学	不健康	非党员	是
4301100730241875	2022	银坊镇	松树台村	未参与	未参与	未参与非农	0	0	0	0	0	0	0	0	0	0				0	0	17215.7	13120.4	2900	29719.7	25624.4	29719.7	2900	25624.4	0	10.2996	10.1513	0	0	0	7.97281	1	4095.27	4095.27	0	87	老年(60+)	7569	女	0	文盲或半文盲	不健康	非党员	是
3823524569	2021	东团堡乡	连巴岭村	未参与	未参与	未参与非农	0	0	0	0	0	0	0	0	0	0				0	0	5154.45	2400.42	847.76	19987.9	17233.9	9993.94	423.88	8616.93	0	9.20973	9.06148	0	0	0	6.05181	1	2754.03	2754.03	0	74	老年(60+)	5476	男	9	初中	不健康	非党员	是
3823480277	2022	走马驿镇	白道安村	参与	未参与	参与非农	1	0.277778	0	0.277778	108.75	4.69821	0	4.69821	0	108.75	108.75	108.75		5	1.25	24859	14909.2	46000	72215	62265.2	12035.8	7666.67	10377.5	46000	9.39564	9.2474	10.7364	7666.67	8.94477	8.94477	1	9949.8	9562.18	387.62	61	老年(60+)	3721	男	9	初中	健康	非党员	是
3823514843	2022	东团堡乡	五节崖村	未参与	未参与	未参与非农	0	0	0	0	0	0	0	0	0	0				0	0	5020.61	3100	2770	13956.2	12035.6	13956.2	2770	12035.6	0	9.54368	9.39562	0	0	0	7.92696	1	1920.61	0	1920.61	85	老年(60+)	7225	女	0	文盲或半文盲	不健康	非党员	是
3823531387	2021	上庄乡	横山岭村	参与	参与	参与非农	1	0.277778	0.277778	0	195.75	5.28193	5.28193	0	195.75	0	195.75		195.75	9	2.25	12545.3	6676.77	20000	42656.3	36787.8	10664.1	5000	9196.94	20000	9.27464	9.12663	9.90354	7000	8.85381	8.51739	1	5868.58	5868.58	0	63	老年(60+)	3969	男	6	小学	不健康	非党员	是
4301100635436748	2021	北石佛镇	石道沟村	参与	未参与	参与非农	2	0.769231	0	0.769231	304.5	5.72195	0	5.72195	0	304.5	152.25	152.25		14	4.66667	12287.5	6285.07	11840	43657.5	37655.1	10914.4	2960	9413.77	4000	9.29784	9.14993	8.2943	2000	7.6014	7.99328	1	6002.4	5509.38	493.02	56	中年(40-59)	3136	男	9	初中	不健康	非党员	是
3823019141	2022	南马庄乡	古道村	参与	参与	参与非农	2	1.25	1.25	0	522	6.25958	6.25958	0	522	0	261		261	24	12	38763.1	30899.3	12980	57230.7	49366.9	28615.3	6490	24683.5	6040	10.2617	10.1139	8.70632	6990	8.85238	8.77817	1	7863.74	7863.74	0	65	老年(60+)	4225	男	6	小学	不健康	非党员	是
3823483643	2021	涞源镇	小西庄村	未参与	未参与	未参与非农	0	0	0	0	0	0	0	0	0	0				0	0	8957.09	6510.97	0	17802.7	15356.6	17802.7	0	15356.6	0	9.7871	9.6393	0	0	0	0	1	2446.12	2446.12	0	84	老年(60+)	7056	女	0	文盲或半文盲	不健康	非党员	是
3823469551	2021	北石佛镇	马庄村	参与	参与	参与非农	2	1.66667	1.66667	0	522	6.25958	6.25958	0	522	0	261		261	24	12	56524.9	44297.9	16000	89033.6	76806.6	44516.8	8000	38403.3	7700	10.7036	10.5559	8.94911	10750	9.28275	8.98732	1	12227	10830.3	914.43	68	老年(60+)	4624	男	6	小学	不健康	非党员	是
4301100709990859	2022	留家庄乡	团圆村	参与	未参与	参与非农	1	1	1	0	261	5.56834	5.56834	0	261	0	261		261	12	12	17220.2	11860.6	13800	39039.8	33680.2	19519.9	6900	16840.1	12850	9.87919	9.73152	9.46118	6425	8.76811	8.83942	1	5359.64	5359.64	0	46	中年(40-59)	2116	男	6	小学	不健康	非党员	是
4301100782942025	2022	乌龙沟乡	后庄村	参与	参与	未参与非农	0	0	0	0	0	0	0	0	0	0				0	0	20318	15482.8	3580	35266.4	30431.1	17633.2	1790	15215.5	0	9.77754	9.63007	0	1050	6.9575	7.49053	1	4835.29	4835.29	0	71	老年(60+)	5041	男	0	文盲或半文盲	不健康	非党员	是
3823460676	2021	金家井乡	金家井村	参与	参与	参与非农	1	1.66667	0	1	130.5	4.87901	0	4.87901	0	130.5	130.5	130.5		6	6	22070.1	16878.9	7300	37869.8	32678.5	18934.9	3650	16339.3	6000	9.84876	9.70133	8.69968	3600	8.18897	8.20276	1	5191.24	3543.98	1647.26	57	中年(40-59)	3249	男	9	初中	不健康	非党员	是
3823514818	2022	水堡镇	龙家庄村	参与	参与	未参与非农	0	0	0	0	0	0	0	0	0	0				0	0	16005.2	11654.6	1294	31742.9	27392.3	15871.5	647	13696.1	0	9.67228	9.52487	0	1300	7.17089	6.47389	1	4350.66	3350.66	1000	73	老年(60+)	5329	男	9	初中	不健康	非党员	是
3823522935	2022	白石山镇	荆山口村	参与	参与	参与非农	1	1	0	1	108.75	4.69821	0	4.69821	0	108.75	108.75	108.75		5	5	21012.4	13689.9	6000	53472.4	46149.9	13368.1	1500	11537.5	6000	9.50063	9.35336	8.69968	3232.5	8.08132	7.31389	1	7322.5	7303.19	19.31	67	老年(60+)	4489	男	6	小学	不健康	非党员	是
4301100714628809	2021	北石佛镇	石道沟村	参与	参与	参与非农	1	0.625	0.625	0	261	5.56834	5.56834	0	261	0	261		261	12	6	29589.5	22416.9	15480	52424.3	45251.7	26212.1	7740	22625.9	15480	10.174	10.0268	9.64737	9490	9.1581	8.95429	1	7172.57	7172.57	0	63	老年(60+)	3969	男	0	文盲或半文盲	健康	非党员	是
3823590636	2021	南马庄乡	狼牙口村	参与	参与	参与非农	2	1	0.5	0.5	217.5	5.38679	4.69821	4.69821	108.75	108.75	108.75	108.75	108.75	10	5	11012.6	5390.81	28787	41110.8	35489	10277.7	7196.75	8872.25	14393.5	9.23773	9.09068	9.5746	7346.75	8.90215	8.88152	1	5621.79	5469.4	152.39	39	青年(18-39)	1521	男	6	小学	不健康	非党员	是
3823475282	2022	留家庄乡	郑草沟村	参与	未参与	参与非农	1	1	1	0	217.5	5.38679	5.38679	0	217.5	0	217.5		217.5	10	10	7926.29	4850.12	14330	22502.4	19426.2	11251.2	7165	9713.1	14330	9.32823	9.18123	9.57018	7165	8.8771	8.8771	1	3076.17	3076.17	0	49	中年(40-59)	2401	男	6	小学	健康	非党员	是
3823481198	2022	白石山镇	白石山村	参与	参与	参与非农	2	0.909091	0.909091	0	152.25	5.03207	5.03207	0	152.25	0	76.125		76.125	7	3.5	56524.9	44297.9	19170	89447.6	77220.6	44723.8	9585	38610.3	7420	10.7083	10.5613	8.91207	14170	9.55895	9.16806	1	12227	10830.3	43.47	55	中年(40-59)	3025	男	6	小学	不健康	非党员	是
4301100714125748	2021	上庄乡	南阳峪村	参与	参与	参与非农	1	0.625	0.625	0	261	5.56834	5.56834	0	261	0	261		261	12	6	16789.7	12398.3	8080	32140.3	27748.9	16070.1	4040	13874.5	8080	9.68472	9.53781	8.99727	4990	8.51539	8.30425	1	4391.32	2842.07	1549.25	57	中年(40-59)	3249	男	9	初中	不健康	非党员	是
4301100708218246	2022	东团堡乡	王家湾村	参与	未参与	参与非农	1	1	1	0	261	5.56834	5.56834	0	261	0	261		261	12	12	56524.9	44297.9	32240.4	89502.5	77275.5	29834.2	10746.8	25758.5	31560	10.3034	10.1565	10.3597	10520	9.26113	9.28246	1	12227	10684	3377.01	53	中年(40-59)	2809	男	6	小学	不健康	非党员	是
3823536019	2022	银坊镇	松树台村	参与	参与	参与非农	1	1.66667	1.66667	0	261	5.56834	5.56834	0	261	0	261		261	12	12	27590.5	20355	9980	52971.5	45736	26485.8	4990	22868	9480	10.1844	10.0375	9.15705	5454	8.60429	8.51539	1	7235.52	7235.52	0	66	老年(60+)	4356	男	9	初中	不健康	非党员	是
4301100709202533	2021	北石佛镇	红泉村	参与	未参与	参与非农	1	0.3125	0.3125	0	261	5.56834	5.56834	0	261	0	261		261	12	3	57782.9	45555.9	27480	89547.1	77320.1	22386.8	6870	19330	23040	10.0162	9.86941	10.045	5760	8.65887	8.83506	1	12227	10830.3	0	64	老年(60+)	4096	男	12	高中	不健康	非党员	是
3823529175	2021	金家井乡	土巷口村	未参与	未参与	未参与非农	0	0	0	0	0	0	0	0	0	0				0	0	8568.8	5579.94	0	21890.8	18901.9	21890.8	0	18901.9	0	9.99382	9.84702	0	0	0	0	1	2988.86	2289.7	699.16	87	老年(60+)	7569	女	0	文盲或半文盲	不健康	非党员	是
3823530734	2022	东团堡乡	东团堡村	参与	未参与	参与非农	1	0.5	0.5	0	261	5.56834	5.56834	0	261	0	261		261	12	6	10511.3	3695.62	37912	49923.3	43107.6	16641.1	12637.3	14369.2	35860	9.71963	9.57284	10.4874	11953.3	9.38885	9.44449	1	6815.68	6250.26	565.42	54	中年(40-59)	2916	男	6	小学	不健康	非党员	是
3823527885	2021	走马驿镇	南城子村	参与	参与	参与非农	2	0.666667	0	0.666667	217.5	5.38679	0	5.38679	0	217.5	108.75	108.75		10	3.33333	60477.2	48250.2	28000	89635.5	77408.5	22408.9	7000	19352.1	14000	10.0172	9.87056	9.54688	7250	8.88889	8.85381	1	12227	10830.3	0	53	中年(40-59)	2809	女	9	初中	健康	非党员	是
3823460441	2021	白石山镇	白石山村	参与	参与	参与非农	1	1.66667	1.66667	0	261	5.56834	5.56834	0	261	0	261		261	12	12	33554.1	25845.3	8217	56540.8	48832	28270.4	4108.5	24416	3480	10.2496	10.103	8.15507	2480	7.81642	8.32106	1	7708.79	4840.4	2868.39	67	老年(60+)	4489	男	6	小学	不健康	非党员	是
3823478474	2022	白石山镇	白石口村	参与	参与	参与非农	2	0.555556	0	0.555556	391.5	5.97254	0	5.93489	0	377	195.75	188.5		18	4.5	34850.1	23027.4	50500	86774.1	74951.4	14462.3	8416.67	12491.9	25250	9.5793	9.43284	10.1366	8591.67	9.05866	9.03809	1	11822.7	10830.3	113.44	58	中年(40-59)	3364	男	9	初中	不健康	非党员	是
4301100709367660	2021	东团堡乡	扦树底村	参与	参与	参与非农	1	0.625	0.625	0	195.75	5.28193	5.28193	0	195.75	0	195.75		195.75	9	4.5	59709.8	48190.4	3480	84707.6	73188.2	42353.8	1740	36594.1	3480	10.6538	10.5076	8.15507	8420	9.03848	7.46221	1	11519.4	10495.7	1023.65	66	老年(60+)	4356	男	6	小学	不健康	非党员	是
3823480614	2022	金家井乡	南坡底村	未参与	未参与	未参与非农	0	0	0	0	0	0	0	0	0	0				0	0	10760.4	8036.9	0	20043.5	17320	20043.5	0	17320	0	9.90566	9.75962	0	0	0	0	1	2723.49	2721.02	2.47	74	老年(60+)	5476	女	6	小学	不健康	非党员	是
4301100724751729	2021	上庄乡	横山岭村	参与	未参与	参与非农	1	1.66667	1.66667	0	261	5.56834	5.56834	0	261	0	261		261	12	12	8043.18	5488.09	3000	18804.2	16249.1	18804.2	3000	16249.1	3000	9.84183	9.69579	8.0067	3000	8.0067	8.0067	1	2555.09	1977.75	577.34	70	老年(60+)	4900	男	9	初中	不健康	非党员	是
4301100724716278	2022	上庄乡	清风沟村	参与	未参与	参与非农	1	1.66667	1.66667	0	261	5.56834	5.56834	0	261	0	261		261	12	12	25413.4	19698	6930	42087.4	36372	21043.7	3465	18186	4080	9.95436	9.80841	8.3141	2040	7.6212	8.15076	1	5715.34	0	3377.01	59	中年(40-59)	3481	女	6	小学	不健康	非党员	是
3823534464	2022	白石山镇	菜村岗村	参与	未参与	参与非农	2	0.769231	0.769231	0	522	6.25958	6.25958	0	522	0	261		261	24	8	13037.9	7142.14	29960	43427.2	37531.4	14475.7	9986.67	12510.5	14980	9.58023	9.43432	9.61454	9986.67	9.20911	9.20911	1	5895.78	5883.54	12.24	54	中年(40-59)	2916	男	12	高中	不健康	非党员	是
4301100707854652	2022	东团堡乡	东团堡村	参与	参与	未参与非农	0	0	0	0	0	0	0	0	0	0				0	0	8971.2	4953.31	6226	29597	25579.2	14798.5	3113	12789.6	0	9.60228	9.45639	0	1860	7.52887	8.04366	1	4017.89	3999.16	18.73	75	老年(60+)	5625	男	6	小学	不健康	党员	是
3823515152	2022	东团堡乡	红花峪村	参与	参与	参与非农	1	0.625	0.625	0	261	5.56834	5.56834	0	261	0	261		261	12	6	64315.3	52088.3	20574	90077.2	77850.2	30025.7	6858	25950.1	19460	10.3098	10.1639	9.87617	7820	8.96457	8.83332	1	12227	10830.3	596.83	56	中年(40-59)	3136	男	12	高中	不健康	非党员	是
4301100709547381	2022	银坊镇	长祥沟村	参与	参与	参与非农	1	1.66667	1.66667	0	261	5.56834	5.56834	0	261	0	261		261	12	12	6698.16	3173.42	11380	25967.8	22443	12983.9	5690	11221.5	3480	9.47146	9.32559	8.15507	2160	7.67833	8.64664	1	3524.74	3437.94	86.8	73	老年(60+)	5329	男	6	小学	不健康	党员	是
3823617004	2021	银坊镇	张家坟村	参与	参与	参与非农	1	1.66667	1.66667	0	261	5.56834	5.56834	0	261	0	261		261	12	12	44241.2	35295	8900	65916.7	56970.5	21972.2	2966.67	18990.2	8000	9.99753	9.85168	8.98732	3156.67	8.05759	7.99553	1	8946.2	8946.2	0	68	老年(60+)	4624	男	6	小学	不健康	非党员	是
3823536365	2022	乌龙沟乡	北赵庄村	未参与	未参与	未参与非农	0	0	0	0	0	0	0	0	0	0				0	0	14411.9	10652.5	4090	27706.3	23946.9	13853.2	2045	11973.5	0	9.53627	9.39045	0	0	0	7.62364	1	3759.41	3759.41	0	69	老年(60+)	4761	男	9	初中	不健康	非党员	是
4301100707298634	2022	金家井乡	北牛栏村	参与	参与	参与非农	1	1.66667	1.66667	0	261	5.56834	5.56834	0	261	0	261		261	12	12	17173.5	12207.4	12107	36637.1	31671	36637.1	12107	31671	11000	10.5088	10.3632	9.30574	13500	9.51052	9.40162	1	4966.08	4966.08	0	31	青年(18-39)	961	男	9	初中	不健康	非党员	是
3823529106	2021	杨家庄镇	南李庄村	参与	未参与	参与非农	2	0.666667	0.666667	0	326.25	5.79072	5.79072	0	326.25	0	163.125		163.125	15	5	11788.3	7196.09	22000	33881.9	29289.8	11294	7333.33	9763.25	11000	9.33203	9.18638	9.30574	7333.33	8.90032	8.90032	1	4592.19	3875.52	716.67	52	中年(40-59)	2704	男	6	小学	健康	非党员	是
4301100709666048	2022	泉坊镇	三甲村	参与	未参与	参与非农	1	1	1	0	261	5.56834	5.56834	0	261	0	261		261	12	12	49198.4	36971.4	35196	90234.4	78007.4	45117.2	17598	39003.7	32080	10.717	10.5714	10.376	16040	9.6829	9.7756	1	12227	8427.3	3377.01	58	中年(40-59)	3364	男	9	初中	不健康	非党员	是
4301100724794024	2022	上庄乡	清风沟村	参与	参与	参与非农	1	1	1	0	261	5.56834	5.56834	0	261	0	261		261	12	12	23062.8	18055.2	12900	36962.8	31955.2	36962.8	12900	31955.2	9000	10.5177	10.3721	9.10509	10000	9.21044	9.46506	1	5007.59	4741.24	266.35	57	中年(40-59)	3249	女	6	小学	不健康	非党员	是
3823618189	2022	杨家庄镇	土安村	参与	未参与	参与非农	3	0.833333	0.277778	0.555556	587.25	6.37715	5.28193	5.93489	195.75	377	195.75	188.5	195.75	27	6.75	21322.8	12245.2	45000	67056.5	57979	13411.3	9000	11595.8	15000	9.50385	9.3584	9.61587	9000	9.10509	9.10509	1	9077.58	8881.3	196.28	59	中年(40-59)	3481	男	6	小学	不健康	非党员	是
3823516214	2021	东团堡乡	北辛庄村	参与	未参与	参与非农	2	1	0.5	0.5	435	6.07764	5.38679	5.38679	217.5	217.5	217.5	217.5	217.5	20	10	36906.8	26783.9	37580	74820.4	64697.5	18705.1	9395	16174.4	17520	9.83655	9.69118	9.77116	8760	9.07807	9.14804	1	10122.9	8122.91	2000	47	中年(40-59)	2209	男	6	小学	健康	非党员	是
3823526319	2022	水堡镇	泉塘村	参与	未参与	参与非农	1	1	1	0	261	5.56834	5.56834	0	261	0	261		261	12	12	17612.1	13043.7	14160	33799.8	29231.4	16899.9	7080	14615.7	12420	9.73506	9.58985	9.42714	6210	8.73408	8.86517	1	4568.39	4518.39	50	77	老年(60+)	5929	女	6	小学	不健康	非党员	是
4301100708273133	2022	王安镇	马家屯村	参与	参与	参与非农	1	1.66667	1.66667	0	261	5.56834	5.56834	0	261	0	261		261	12	12	31541.7	23948.2	12080	56202.3	48608.7	28101.1	6040	24304.4	11480	10.2436	10.0984	9.34845	6290	8.74688	8.70632	1	7593.57	7092.56	501.01	65	老年(60+)	4225	男	6	小学	不健康	非党员	是
4301100830662174	2022	水堡镇	水堡村	参与	未参与	参与非农	1	1	0	1	217.5	5.38679	0	5.38679	0	217.5	217.5	217.5		10	10	56524.9	44297.9	28780	90525.5	78298.5	45262.7	14390	39149.2	28420	10.7202	10.5751	10.2549	14210	9.56177	9.57436	1	12227	6081.98	3377.01	57	中年(40-59)	3249	男	9	初中	不健康	非党员	是
3823483103	2021	北石佛镇	西道沟村	参与	未参与	参与非农	1	1.66667	1.66667	0	130.5	4.87901	4.87901	0	130.5	0	130.5		130.5	6	6	10401.7	6285.2	12171	30481.1	26364.6	15240.6	6085.5	13182.3	5000	9.63172	9.48663	8.51739	2500	7.82445	8.71383	1	4116.47	743.04	3373.43	79	老年(60+)	6241	男	0	文盲或半文盲	不健康	非党员	是
3823605977	2022	杨家庄镇	隋家庄村	参与	参与	参与非农	1	1.66667	1.66667	0	195.75	5.28193	5.28193	0	195.75	0	195.75		195.75	9	9	8175.35	5592.61	4400	19127.3	16544.6	19127.3	4400	16544.6	4400	9.85887	9.71382	8.38959	4600	8.43403	8.38959	1	2582.74	2079.64	503.1	63	老年(60+)	3969	男	6	小学	不健康	非党员	是
4301100713377051	2022	金家井乡	周村	参与	参与	参与非农	1	0.555556	0.555556	0	261	5.56834	5.56834	0	261	0	261		261	12	6	20883.7	15463.7	3579	40144.7	34724.7	20072.3	1789.5	17362.3	2880	9.9071	9.76206	7.96589	2940	7.9865	7.49025	1	5419.96	3738.03	1681.93	59	中年(40-59)	3481	男	6	小学	不健康	非党员	是
4301100635877136	2022	王安镇	王家庄村	参与	未参与	参与非农	1	1	1	0	261	5.56834	5.56834	0	261	0	261		261	12	12	30672.4	24050.1	13200	49072.4	42450.1	24536.2	6600	21225	13000	10.1079	9.96294	9.47278	6500	8.77971	8.79498	1	6622.36	6622.36	0	82	老年(60+)	6724	女	0	文盲或半文盲	不健康	非党员	是
3823535167	2022	北石佛镇	张家峪村	参与	参与	参与非农	2	0.909091	0.454545	0.454545	369.75	5.91553	5.22507	5.22507	184.875	184.875	184.875	184.875	184.875	17	5.66667	6771.04	1600	19200	38363.3	33192.3	12787.8	6400	11064.1	9600	9.45624	9.31146	9.16962	8898.33	9.09373	8.76421	1	5171.04	0	3377.01	64	老年(60+)	4096	男	0	文盲或半文盲	健康	非党员	是
3823484441	2022	北石佛镇	赵家井村	未参与	未参与	未参与非农	0	0	0	0	0	0	0	0	0	0				0	0	24358.1	18588.4	500	42818.1	37048.4	21409.1	250	18524.2	0	9.97157	9.82683	0	0	0	5.52545	1	5769.7	4905.95	863.75	72	老年(60+)	5184	男	6	小学	不健康	非党员	是
4301100708487443	2022	银坊镇	银坊村	未参与	未参与	未参与非农	0	0	0	0	0	0	0	0	0	0				0	0	14257.7	11120.4	2400	23286.9	20149.6	23286.9	2400	20149.6	0	10.0556	9.91094	0	0	0	7.78364	1	3137.34	3137.34	0	87	老年(60+)	7569	女	6	小学	不健康	非党员	是
4301100709944016	2022	杨家庄镇	隋家庄村	未参与	未参与	未参与非农	0	0	0	0	0	0	0	0	0	0				0	0	21737.1	16825.8	2880	36481.9	31570.6	18241	1440	15785.3	0	9.81142	9.66683	0	0	0	7.27309	1	4911.31	4861.06	50.25	74	老年(60+)	5476	男	9	初中	不健康	党员	是
3823604367	2022	东团堡乡	养老河村	未参与	未参与	未参与非农	0	0	0	0	0	0	0	0	0	0				0	0	19373.2	14488.7	6509	36284.1	31399.6	18142	3254.5	15699.8	0	9.80599	9.6614	0	0	0	8.0881	1	4884.48	4709.33	175.15	83	老年(60+)	6889	男	6	小学	不健康	非党员	是
4301100640394836	2022	北石佛镇	北石佛村	参与	参与	参与非农	1	0.833333	0.833333	0	261	5.56834	5.56834	0	261	0	261		261	12	12	9386.25	4789.49	19160	34153.2	29556.5	11384.4	6386.67	9852.16	15800	9.34	9.19545	9.66783	6066.67	8.71073	8.76212	1	4596.76	443.51	3377.01	71	老年(60+)	5041	女	6	小学	不健康	非党员	是
3823461813	2021	走马驿镇	南城子村	参与	参与	参与非农	1	0.625	0.625	0	130.5	4.87901	4.87901	0	130.5	0	130.5		130.5	6	3	8789.71	4500.87	22000	31875.4	27586.6	10625.1	7333.33	9195.53	22000	9.27098	9.12647	9.99884	7633.33	8.94041	8.90032	1	4288.84	4288.84	0	60	老年(60+)	3600	男	9	初中	健康	非党员	是
3823474664	2022	王安镇	孙家泉村	参与	参与	参与非农	1	1.66667	1.66667	0	261	5.56834	5.56834	0	261	0	261		261	12	12	15336.8	11863.6	3000	25821.1	22347.9	25821.1	3000	22347.9	3000	10.1589	10.0145	8.0067	3900	8.26899	8.0067	1	3473.27	3228.77	244.5	68	老年(60+)	4624	女	0	文盲或半文盲	不健康	非党员	是
3823520893	2022	金家井乡	周村	参与	参与	未参与非农	0	0	0	0	0	0	0	0	0	0				0	0	6150.49	3062.71	3200	22957.5	19869.7	11478.7	1600	9934.85	0	9.34825	9.2038	0	2000	7.6014	7.37838	1	3087.78	0	3087.78	64	老年(60+)	4096	女	0	文盲或半文盲	不健康	非党员	是
4301100708266788	2021	银坊镇	上下台村	参与	参与	参与非农	1	1.66667	1.66667	0	65.25	4.19344	4.19344	0	65.25	0	65.25		65.25	3	3	13022.6	9834.36	4520	23714.9	20526.7	23714.9	4520	20526.7	800	10.0739	9.92948	6.68586	1220	7.10743	8.41649	1	3188.2	3188.2	0	50	中年(40-59)	2500	男	6	小学	不健康	非党员	是
3823516282	2022	南屯镇	亚家庄村	参与	参与	参与非农	1	0.625	0.625	0	261	5.56834	5.56834	0	261	0	261		261	12	6	17217.1	12709.9	4080	33530.1	29023	16765.1	2040	14511.5	4080	9.72705	9.5827	8.3141	3790	8.24039	7.6212	1	4507.15	3350.05	1157.1	59	中年(40-59)	3481	男	6	小学	不健康	非党员	是
3823528913	2021	走马驿镇	白道安村	参与	未参与	参与非农	2	0.625	0.625	0	152.25	5.03207	5.03207	0	152.25	0	76.125		76.125	7	1.75	19210.5	10623.9	42000	63922.5	55335.9	10653.8	7000	9222.64	21000	9.27367	9.12942	9.95233	7000	8.85381	8.85381	1	8586.65	8373.07	213.58	61	老年(60+)	3721	男	9	初中	不健康	非党员	是
4301100780706232	2022	杨家庄镇	烟煤洞村	参与	未参与	参与非农	1	1	1	0	261	5.56834	5.56834	0	261	0	261		261	12	12	30279.7	23917.8	12328.2	47361.8	40999.8	23680.9	6164.12	20499.9	10080	10.0724	9.92818	9.21841	5040	8.52536	8.72666	1	6361.95	5861.95	500	70	老年(60+)	4900	女	6	小学	不健康	非党员	是
4301100707792375	2022	乌龙沟乡	后庄村	参与	参与	未参与非农	0	0	0	0	0	0	0	0	0	0				0	0	17883.6	12462.3	3580	40371.5	34950.2	20185.7	1790	17475.1	0	9.91273	9.76853	0	500	6.21661	7.49053	1	5421.26	5380.55	40.71	75	老年(60+)	5625	男	9	初中	不健康	非党员	是
3823540470	2021	东团堡乡	北辛庄村	参与	未参与	参与非农	1	0.5	0.5	0	261	5.56834	5.56834	0	261	0	261		261	12	6	22198.4	15364.4	28740	50938.4	44104.4	12734.6	7185	11026.1	27040	9.45208	9.30802	10.2051	6760	8.81893	8.87989	1	6833.99	6683.04	150.95	43	中年(40-59)	1849	男	6	小学	不健康	非党员	是
3823481072	2022	水堡镇	井子会村	未参与	未参与	未参与非农	0	0	0	0	0	0	0	0	0	0				0	0	4320.55	2571.86	3715	13040.1	11291.4	13040.1	3715	11291.4	0	9.47578	9.3318	0	0	0	8.2204	1	1748.69	1090.47	658.22	87	老年(60+)	7569	男	0	文盲或半文盲	不健康	非党员	是
4301100710423467	2022	上庄乡	万子沟村	参与	参与	参与非农	1	0.833333	0.833333	0	261	5.56834	5.56834	0	261	0	261		261	12	6	8850.85	4679.46	11680	31114.8	26943.5	15557.4	5840	13471.7	4080	9.65229	9.50835	8.3141	6540	8.78585	8.67266	1	4171.39	4143.46	27.93	61	老年(60+)	3721	男	6	小学	不健康	非党员	是
3823518039	2022	白石山镇	雀儿林村	未参与	未参与	未参与非农	0	0	0	0	0	0	0	0	0	0				0	0	11242.4	8662.76	0	19249.8	16670.2	19249.8	0	16670.2	0	9.86526	9.72138	0	0	0	0	1	2579.68	2545.82	33.86	87	老年(60+)	7569	女	0	文盲或半文盲	不健康	非党员	是
3823472617	2022	王安镇	孙家泉村	未参与	未参与	未参与非农	0	0	0	0	0	0	0	0	0	0				0	0	38003.9	30735.9	3480	54356.1	47088	27178.1	1740	23544	0	10.2102	10.0666	0	0	0	7.46221	1	7268.09	7268.09	0	71	老年(60+)	5041	男	6	小学	不健康	非党员	是
3823533009	2022	南屯镇	南屯村	未参与	未参与	未参与非农	0	0	0	0	0	0	0	0	0	0				0	0	11545.6	8919.87	600	19637.6	17011.9	19637.6	600	17011.9	0	9.8852	9.74167	0	0	0	6.39859	1	2625.77	2625.77	0	85	老年(60+)	7225	男	9	初中	不健康	非党员	是
4301100708449270	2021	乌龙沟乡	柱角石村	未参与	未参与	未参与非农	0	0	0	0	0	0	0	0	0	0				0	0	15047.9	10039.8	2880	37457.9	32449.8	18729	1440	16224.9	0	9.83783	9.6943	0	0	0	7.27309	1	5008.16	5008.16	0	75	老年(60+)	5625	男	9	初中	健康	非党员	是
4301100707926758	2021	北石佛镇	南上屯村	参与	参与	参与非农	1	1.66667	1.66667	0	261	5.56834	5.56834	0	261	0	261		261	12	12	6076.93	3150.96	6520	21887.2	18961.2	10943.6	3260	9480.59	3480	9.30051	9.157	8.15507	3540	8.17216	8.08979	1	2925.97	0	2925.97	63	老年(60+)	3969	男	0	文盲或半文盲	健康	非党员	是
4301100714673863	2021	北石佛镇	南上屯村	参与	参与	参与非农	1	1.66667	1.66667	0	261	5.56834	5.56834	0	261	0	261		261	12	12	9041.52	5901.54	3480	23493.8	20353.8	11746.9	1740	10176.9	3480	9.37134	9.22787	8.15507	3640	8.20001	7.46221	1	3139.98	339.29	2800.69	65	老年(60+)	4225	男	6	小学	不健康	党员	是
3823544455	2022	东团堡乡	养老河村	参与	未参与	参与非农	1	0.625	0.625	0	261	5.56834	5.56834	0	261	0	261		261	12	6	16235.9	9966.03	11977	46913.6	40643.8	11728.4	2994.25	10160.9	3700	9.36977	9.22631	8.21636	925	6.83087	8.00478	1	6269.82	1883.74	3377.01	55	中年(40-59)	3025	男	6	小学	不健康	非党员	是
3823479827	2021	上庄乡	黄郊村	参与	参与	参与非农	2	1	0.5	0.5	261	5.56834	4.87901	4.87901	130.5	130.5	130.5	130.5	130.5	12	6	26133.1	19820.2	17080	47258.4	40945.5	15752.8	5693.33	13648.5	6500	9.66477	9.52139	8.77971	4733.33	8.4626	8.64723	1	6312.88	6312.88	0	55	中年(40-59)	3025	男	6	小学	不健康	非党员	是
3823485211	2022	白石山镇	白石山村	参与	参与	参与非农	4	1.11111	1.11111	0	304.5	5.72195	5.72195	0	304.5	0	76.125		76.125	14	3.5	38531.6	26623.6	46300	89234.6	77326.5	17846.9	9260	15465.3	11575	9.78959	9.64635	9.35669	9740	9.1841	9.13357	1	11908	10830.3	788	61	老年(60+)	3721	男	6	小学	不健康	非党员	是
4301100710028914	2021	留家庄乡	马圈沟门村	参与	参与	未参与非农	0	0	0	0	0	0	0	0	0	0				0	0	10162.3	6840.98	3480	24896.7	21575.3	12448.3	1740	10787.7	0	9.42934	9.28616	0	2825	7.94662	7.46221	1	3321.36	704.05	2617.31	68	老年(60+)	4624	男	6	小学	不健康	非党员	是
3823537621	2022	乌龙沟乡	小庄村	参与	参与	参与非农	3	1.36364	1.36364	0	565.5	6.33948	6.33948	0	565.5	0	188.5		188.5	26	8.66667	56524.9	44297.9	29524	91708.9	79481.9	22927.2	7381	19870.5	8000	10.0401	9.89699	8.98732	6750	8.81745	8.9068	1	12227	10830.3	0	67	老年(60+)	4489	男	9	初中	不健康	非党员	是
3823526582	2022	银坊镇	银炉台村	参与	参与	未参与非农	0	0	0	0	0	0	0	0	0	0				0	0	21965.1	16763.4	3480	39023.4	33821.7	19511.7	1740	16910.9	0	9.87877	9.73571	0	700	6.55251	7.46221	1	5201.69	5201.69	0	77	老年(60+)	5929	男	0	文盲或半文盲	不健康	非党员	是
4301100709484366	2021	杨家庄镇	三道城村	未参与	未参与	未参与非农	0	0	0	0	0	0	0	0	0	0				0	0	7970.88	5755.04	760	16646.5	14430.6	16646.5	760	14430.6	0	9.71995	9.57711	0	0	0	6.63463	1	2215.84	2215.84	0	77	老年(60+)	5929	女	0	文盲或半文盲	不健康	非党员	是
4301100708460959	2022	王安镇	王安镇村	未参与	未参与	未参与非农	0	0	0	0	0	0	0	0	0	0				0	0	25198.3	19850.8	8157.63	40222.6	34875	40222.6	8157.63	34875	0	10.6022	10.4595	0	0	0	9.00683	1	5347.59	5347.59	0	87	老年(60+)	7569	男	6	小学	不健康	非党员	是
4301100709920354	2022	金家井乡	王家井村	未参与	未参与	未参与非农	0	0	0	0	0	0	0	0	0	0				0	0	22226	17011.9	564	39266.7	34052.6	19633.3	282	17026.3	0	9.88498	9.74251	0	0	0	5.64545	1	5214.08	5214.08	0	78	老年(60+)	6084	男	9	初中	不健康	非党员	是
3823481964	2021	留家庄乡	石片村	参与	未参与	参与非农	2	0.769231	0.769231	0	282.75	5.64809	5.64809	0	282.75	0	141.375		141.375	13	4.33333	18358.4	12451.3	25600	44489.2	38582.1	14829.7	8533.33	12860.7	12800	9.60439	9.46193	9.45728	8533.33	9.05185	9.05185	1	5907.06	5512.94	394.12	55	中年(40-59)	3025	男	6	小学	不健康	非党员	是
4301100762921935	2022	南马庄乡	向阳会村	参与	参与	参与非农	1	1	1	0	261	5.56834	5.56834	0	261	0	261		261	12	12	23987.2	18567.6	9783	40822.6	35403	20411.3	4891.5	17701.5	6660	9.92384	9.7814	8.80402	4040	8.30425	8.49546	1	5419.65	5383.11	36.54	57	中年(40-59)	3249	男	9	初中	不健康	非党员	是
4301100708225337	2021	金家井乡	张家庄村	参与	参与	参与非农	2	1.25	1.25	0	326.25	5.79072	5.79072	0	326.25	0	163.125		163.125	15	7.5	23848.4	17666.9	4926	46562.5	40380.9	23281.3	2463	20190.5	2040	10.0554	9.91297	7.6212	6040	8.70632	7.80954	1	6181.57	3660.6	2520.97	63	老年(60+)	3969	男	6	小学	不健康	非党员	是
3823514727	2021	南屯镇	宋家庄村	参与	参与	参与非农	1	0.5	0.5	0	217.5	5.38679	5.38679	0	217.5	0	217.5		217.5	10	5	23529	14588.2	33400	67353.8	58413.1	11225.6	5566.67	9735.51	32600	9.32595	9.18354	10.3921	6100	8.71621	8.62473	1	8940.71	8910.74	29.97	72	老年(60+)	5184	女	9	初中	不健康	非党员	是
4301100710008508	2021	留家庄乡	马圈沟门村	参与	参与	未参与非农	0	0	0	0	0	0	0	0	0	0				0	0	33865	27396.6	2880	48772.1	42303.6	24386	1440	21151.8	0	10.1018	9.95948	0	2125	7.662	7.27309	1	6468.44	5377.29	1091.15	76	老年(60+)	5776	男	6	小学	不健康	非党员	是
3823487828	2021	白石山镇	白石口村	参与	未参与	参与非农	1	0.625	0.625	0	261	5.56834	5.56834	0	261	0	261		261	12	6	56524.9	44297.9	32410	92329	80102	30776.3	10803.3	26700.7	30600	10.3345	10.1924	10.3288	10200	9.23024	9.2877	1	12227	10830.3	961.75	65	老年(60+)	4225	男	9	初中	不健康	非党员	是
3823477785	2021	白石山镇	斗军湾村	参与	参与	参与非农	1	0.625	0.625	0	130.5	4.87901	4.87901	0	130.5	0	130.5		130.5	6	3	5079.41	2357.07	12240	20574.2	17851.9	10287.1	6120	8925.93	10000	9.23865	9.09672	9.21044	5500	8.61269	8.71948	1	2722.34	2722.34	0	65	老年(60+)	4225	男	9	初中	不健康	非党员	是
3823475502	2021	上庄乡	峨头村	参与	未参与	参与非农	1	1.66667	1.66667	0	65.25	4.19344	4.19344	0	65.25	0	65.25		65.25	3	3	7338.16	5435.36	3000	14383.2	12480.4	14383.2	3000	12480.4	3000	9.57381	9.43191	8.0067	3000	8.0067	8.0067	1	1902.8	1845.86	56.94	67	老年(60+)	4489	男	6	小学	不健康	非党员	是
3823546741	2021	南马庄乡	范家台村	参与	参与	未参与非农	0	0	0	0	0	0	0	0	0	0				0	0	18057.2	13590.6	0	33766.2	29299.6	16883.1	0	14649.8	0	9.73407	9.59218	0	525	6.2653	0	1	4466.6	4466.6	0	57	中年(40-59)	3249	男	9	初中	不健康	非党员	是
3823614016	2022	银坊镇	松树台村	未参与	未参与	未参与非农	0	0	0	0	0	0	0	0	0	0				0	0	7592.23	5225.43	0	17893.2	15526.4	17893.2	0	15526.4	0	9.79218	9.6503	0	0	0	0	1	2366.8	1133.43	1233.37	69	老年(60+)	4761	男	9	初中	不健康	非党员	是
4301100708253773	2021	东团堡乡	梁家庄村	参与	参与	参与非农	1	0.833333	0.833333	0	261	5.56834	5.56834	0	261	0	261		261	12	6	25664.1	19268.1	17305	48391.5	41995.6	24195.8	8652.5	20997.8	15180	10.0939	9.95217	9.6278	8590	9.05847	9.06572	1	6395.91	4862.57	1533.34	64	老年(60+)	4096	男	12	高中	健康	党员	是
3823526834	2022	白石山镇	大草滩村	参与	参与	参与非农	1	1	1	0	261	5.56834	5.56834	0	261	0	261		261	12	12	17158	11293	5460	44379.8	38514.8	14793.3	1820	12838.3	4560	9.60193	9.46019	8.4253	2853.33	7.95659	7.50714	1	5864.94	3373.93	2491.01	79	老年(60+)	6241	男	9	初中	不健康	非党员	是
3823463509	2021	王安镇	闫家庄村	参与	参与	参与非农	1	1.66667	1.66667	0	261	5.56834	5.56834	0	261	0	261		261	12	12	9324.1	6162.78	3480	23949.5	20788.2	11974.8	1740	10394.1	3480	9.39056	9.24899	8.15507	2440	7.80016	7.46221	1	3161.32	0	3161.32	65	老年(60+)	4225	男	6	小学	不健康	党员	是
3823481869	2022	留家庄乡	留家庄村	参与	参与	参与非农	1	0.384615	0.384615	0	261	5.56834	5.56834	0	261	0	261		261	12	4	56524.9	44297.9	19160	92684.9	80457.9	23171.2	4790	20114.5	18960	10.0507	9.90919	9.85014	8790	9.08148	8.47449	1	12227	10830.3	2407.16	52	中年(40-59)	2704	男	9	初中	不健康	非党员	是
3823520875	2021	白石山镇	白石山村	参与	未参与	参与非农	1	1.66667	1.66667	0	261	5.56834	5.56834	0	261	0	261		261	12	12	16168.7	10960.3	11652	39486.7	34278.3	19743.3	5826	17139.1	3480	9.89057	9.74912	8.15507	1740	7.46221	8.67026	1	5208.4	3856.16	1352.24	56	中年(40-59)	3136	男	6	小学	不健康	非党员	是
3823524764	2022	白石山镇	菜村岗村	参与	未参与	参与非农	2	1	1	0	348	5.85507	5.85507	0	348	0	174		174	16	8	34191.6	23454.9	43233	81497	70760.3	16299.4	8646.6	14152.1	18205	9.69888	9.55762	9.80951	7282	8.8933	9.06504	1	10736.7	10736.7	0	76	老年(60+)	5776	男	6	小学	不健康	非党员	是
3823481098	2021	走马驿镇	白道安村	参与	未参与	参与非农	1	0.384615	0	0.384615	130.5	4.87901	0	4.87901	0	130.5	130.5	130.5		6	2	22951.6	15803.8	30000	54319.6	47171.8	13579.9	7500	11792.9	30000	9.51635	9.37526	10.309	7500	8.92279	8.92279	1	7147.88	1746.08	3377.01	71	老年(60+)	5041	女	9	初中	不健康	非党员	是
3823521946	2022	南屯镇	亚家庄村	参与	未参与	参与非农	2	0.555556	0.555556	0	478.5	6.17274	6.17274	0	478.5	0	239.25		239.25	22	5.5	55736.8	43509.8	33840	92941.8	80714.8	23235.4	8460	20178.7	16920	10.0534	9.91238	9.73631	8460	9.04322	9.04322	1	12227	10830.3	61.2	68	老年(60+)	4624	男	12	高中	健康	党员	是
3823059159	2021	南屯镇	马圈村	参与	参与	参与非农	1	0.5	0.5	0	261	5.56834	5.56834	0	261	0	261		261	12	6	56524.9	44297.9	32340	92950.3	80723.3	23237.6	8085	20180.8	31040	10.0535	9.91249	10.3431	8260	9.0193	8.99789	1	12227	10830.3	800.61	50	中年(40-59)	2500	男	9	初中	不健康	非党员	是
3823535316	2022	东团堡乡	红花峪村	参与	未参与	参与非农	1	1	0	1	217.5	5.38679	0	5.38679	0	217.5	217.5	217.5		10	10	14877.3	9570.52	16332	40347.1	35040.3	20173.6	8166	17520.2	15500	9.91213	9.77111	9.64866	7750	8.95558	9.00786	1	5306.81	5306.81	0	68	老年(60+)	4624	女	0	文盲或半文盲	不健康	非党员	是
4301100708572078	2022	乌龙沟乡	大庄村	参与	未参与	参与非农	2	1	0.5	0.5	326.25	5.79072	5.10063	5.10063	163.125	163.125	163.125	163.125	163.125	15	7.5	56524.9	44297.9	20540	92998.5	80771.5	23249.6	5135	20192.9	7750	10.054	9.91308	8.95558	3875	8.26256	8.54403	1	12227	10830.3	634.68	58	中年(40-59)	3364	男	6	小学	不健康	非党员	是
4301100709639815	2022	东团堡乡	扦树底村	参与	参与	未参与非农	0	0	0	0	0	0	0	0	0	0				0	0	24450.3	18975.8	0	41642.4	36167.9	20821.2	0	18083.9	0	9.94373	9.80278	0	3980	8.28929	0	1	5474.52	5474.52	0	73	老年(60+)	5329	男	6	小学	不健康	非党员	是
3823480941	2022	走马驿镇	北大沟村	未参与	未参与	未参与非农	0	0	0	0	0	0	0	0	0	0				0	0	17758.9	13355	0	33500.2	29096.4	16750.1	0	14548.2	0	9.72616	9.58522	0	0	0	0	1	4403.87	3955.22	448.65	70	老年(60+)	4900	男	6	小学	不健康	非党员	是
3823532676	2021	白石山镇	十八堰村	参与	未参与	参与非农	1	1.66667	1.66667	0	21.75	3.12457	3.12457	0	21.75	0	21.75		21.75	1	1	7862.87	5906.17	1900	14887	12930.3	14887	1900	12930.3	1000	9.60824	9.46733	6.90875	1000	6.90875	7.55014	1	1956.7	1904.41	52.29	69	老年(60+)	4761	女	0	文盲或半文盲	不健康	非党员	是
3823619925	2021	东团堡乡	东团堡村	参与	未参与	参与非农	1	1	1	0	108.75	4.69821	4.69821	0	108.75	0	108.75		108.75	5	5	62017.6	49790.6	30100	93056.6	80829.6	46528.3	15050	40414.8	30100	10.7478	10.607	10.3123	15050	9.6192	9.6192	1	12227	10830.3	0	47	中年(40-59)	2209	男	6	小学	不健康	非党员	是
3823011575	2021	南马庄乡	狼牙口村	参与	参与	参与非农	3	0.75	0.5	0.25	522	6.25958	5.85507	5.16479	348	174	174	174	174	24	6	56524.9	44297.9	34040	93096.1	80869.2	23274	8510	20217.3	11346.7	10.0551	9.91429	9.33677	8935	9.09784	9.04911	1	12227	10830.3	0	54	中年(40-59)	2916	男	6	小学	不健康	非党员	是
3823601137	2021	杨家庄镇	井家滩村	参与	未参与	参与非农	1	1.66667	1.66667	0	195.75	5.28193	5.28193	0	195.75	0	195.75		195.75	9	9	6024.27	4298.02	3550	13154.9	11428.7	13154.9	3550	11428.7	3000	9.48455	9.34388	8.0067	3000	8.0067	8.17498	1	1726.25	0	1726.25	58	中年(40-59)	3364	女	9	初中	不健康	党员	是
4301100708343747	2021	南屯镇	小炉沟村	参与	参与	参与非农	1	1.66667	1.66667	0	261	5.56834	5.56834	0	261	0	261		261	12	12	13448.5	9645.25	7530	28989.3	25186	14494.6	3765	12593	6980	9.58153	9.4409	8.85095	3990	8.2918	8.23377	1	3803.24	2392.99	1410.25	67	老年(60+)	4489	男	9	初中	不健康	非党员	是
4301100845484213	2021	金家井乡	泉峪村	未参与	未参与	未参与非农	0	0	0	0	0	0	0	0	0	0				0	0	11166.5	8645.16	564	19220.9	16699.6	19220.9	564	16699.6	0	9.86376	9.72314	0	0	0	6.33683	1	2521.37	2521.37	0	70	老年(60+)	4900	女	9	初中	不健康	非党员	是
3823596048	2022	南马庄乡	小关城村	参与	未参与	参与非农	1	1	1	0	261	5.56834	5.56834	0	261	0	261		261	12	12	16414.3	11784.8	12260	35303.9	30674.3	17652	6130	15337.2	12080	9.7786	9.63803	9.39939	6040	8.70632	8.72111	1	4629.59	3700.26	929.33	83	老年(60+)	6889	男	6	小学	不健康	非党员	是
4301100708361875	2021	杨家庄镇	三道城村	参与	未参与	参与非农	1	1	1	0	195.75	5.28193	5.28193	0	195.75	0	195.75		195.75	9	9	16343.6	13169.8	7860	24203.6	21029.8	24203.6	7860	21029.8	7000	10.0943	9.9537	8.85381	7000	8.85381	8.96967	1	3173.79	603.92	2569.87	57	中年(40-59)	3249	男	0	文盲或半文盲	不健康	非党员	是
3823523062	2022	白石山镇	荆山口村	参与	参与	参与非农	1	1	1	0	130.5	4.87901	4.87901	0	130.5	0	130.5		130.5	6	6	27056.5	18389.6	33645	66103.3	57436.4	16525.8	8411.25	14359.1	33645	9.71268	9.57214	10.4236	8911.25	9.09518	9.03744	1	8666.95	8659.78	7.17	80	老年(60+)	6400	男	6	小学	不健康	非党员	是
4301100709639498	2022	金家井乡	岳家庄村	参与	参与	参与非农	1	1.66667	1.66667	0	261	5.56834	5.56834	0	261	0	261		261	12	12	10285.9	6952.24	3444	25435.5	22101.8	12717.7	1722	11050.9	2880	9.45075	9.31027	7.96589	4040	8.30425	7.45182	1	3333.63	2573.53	760.1	72	老年(60+)	5184	男	6	小学	不健康	党员	是
3822585598	2021	南屯镇	马圈村	参与	未参与	参与非农	1	1.66667	0	1	261	5.56834	0	5.56834	0	261	261	261		12	12	13234.3	9871.99	10500	25672.7	22310.3	25672.7	10500	22310.3	10500	10.1532	10.0128	9.25923	10500	9.25923	9.25923	1	3362.33	3362.33	0	60	老年(60+)	3600	男	9	初中	不健康	非党员	是
3823483194	2021	涞源镇	辛庄村	参与	未参与	参与非农	1	1	1	0	108.75	4.69821	4.69821	0	108.75	0	108.75		108.75	5	5	17195.2	13283.3	7280	29869.7	25957.8	14934.9	3640	12978.9	7080	9.61145	9.47108	8.86517	3540	8.17216	8.20001	1	3911.93	1154.19	2757.74	58	中年(40-59)	3364	男	12	高中	不健康	非党员	是
3823528335	2022	东团堡乡	大道沟村	未参与	未参与	未参与非农	0	0	0	0	0	0	0	0	0	0				0	0	15976.8	12507.9	4452	26492.4	23023.5	13246.2	2226	11511.7	0	9.49146	9.35112	0	0	0	7.70841	1	3468.9	3468.9	0	73	老年(60+)	5329	男	6	小学	健康	非党员	是
3823516257	2021	南马庄乡	南马庄村	参与	参与	参与非农	1	1.66667	1.66667	0	261	5.56834	5.56834	0	261	0	261		261	12	12	12561.8	9270.75	4900	25144.9	21853.8	25144.9	4900	21853.8	4900	10.1324	9.99213	8.49719	5200	8.55661	8.49719	1	3291.09	3291.09	0	62	老年(60+)	3844	女	12	高中	不健康	非党员	是
3823597435	2021	塔崖驿乡	西杏花村	参与	参与	参与非农	1	0.5	0.5	0	43.5	3.79549	3.79549	0	43.5	0	43.5		43.5	2	1	57513.5	45286.5	30100	93424.5	81197.5	18684.9	6020	16239.5	30000	9.83547	9.6952	10.309	6799.2	8.82471	8.70301	1	12227	10830.3	0	47	中年(40-59)	2209	男	9	初中	不健康	非党员	是
3823541099	2021	北石佛镇	西道沟村	参与	未参与	参与非农	1	1	1	0	43.5	3.79549	3.79549	0	43.5	0	43.5		43.5	2	2	13812	9978.88	7740	29292.5	25459.3	14646.2	3870	12729.7	860	9.59194	9.45169	6.75809	430	6.06611	8.26127	1	3833.15	2394.65	1438.5	87	老年(60+)	7569	男	0	文盲或半文盲	不健康	非党员	是
3823521226	2021	泉坊镇	王家湾村	参与	参与	参与非农	2	0.769231	0.769231	0	326.25	5.79072	5.79072	0	326.25	0	163.125		163.125	15	5	26675.3	19067.3	17760	58148.9	50540.9	19383	5920	16847	8580	9.87215	9.73193	9.05731	6320	8.75163	8.68626	1	7608.01	6886.34	721.67	57	中年(40-59)	3249	男	9	初中	不健康	非党员	是
3823523492	2022	乌龙沟乡	小庄村	参与	参与	参与非农	1	1.66667	1.66667	0	261	5.56834	5.56834	0	261	0	261		261	12	12	49285.8	40478.6	10112	67329.8	58522.6	33664.9	5056	29261.3	6000	10.4242	10.284	8.69968	3500	8.1608	8.52853	1	8807.18	8775.37	31.81	66	老年(60+)	4356	男	0	文盲或半文盲	不健康	非党员	是
3823536177	2022	上庄乡	峨头村	参与	参与	参与非农	2	1	0	1	435	6.07764	0	5.93489	0	377	217.5	188.5		20	10	46105.1	33878.1	31050	93477.1	81250.1	15579.5	5175	13541.7	12500	9.65371	9.51353	9.43356	5000	8.51739	8.55179	1	12227	10830.3	5.58	72	老年(60+)	5184	男	9	初中	不健康	非党员	是
3823615126	2022	塔崖驿乡	卜荷村	参与	参与	参与非农	1	0.833333	0.833333	0	261	5.56834	5.56834	0	261	0	261		261	12	6	35675.6	27155.7	5390	65149.2	56629.3	16287.3	1347.5	14157.3	4440	9.69814	9.55799	8.39863	2270	7.72798	7.20675	1	8519.96	7460.94	1059.02	45	中年(40-59)	2025	男	9	初中	不健康	非党员	是
3822432540	2021	王安镇	东刘家庄村	参与	参与	参与非农	1	1.66667	1.66667	0	261	5.56834	5.56834	0	261	0	261		261	12	12	22021	16694.8	3480	40728.9	35402.7	20364.5	1740	17701.4	3480	9.92155	9.7814	8.15507	2540	7.84031	7.46221	1	5326.2	2720.29	2605.91	72	老年(60+)	5184	男	6	小学	不健康	党员	是
3823488193	2021	王安镇	南赵家庄村	参与	未参与	参与非农	2	1.25	0.625	0.625	369.75	5.91553	5.22507	5.22507	184.875	184.875	184.875	184.875	184.875	17	8.5	25317.1	18687.8	16260	50695	44065.7	16898.3	5420	14688.6	7980	9.73497	9.59482	8.98482	5320	8.57942	8.59804	1	6629.3	6629.3	0	61	老年(60+)	3721	男	0	文盲或半文盲	不健康	非党员	是
3823522486	2021	白石山镇	大草滩村	参与	参与	参与非农	2	1	1	0	304.5	5.72195	5.72195	0	304.5	0	152.25		152.25	14	7	56524.9	45500.8	20000	84329.9	73305.8	28110	6666.67	24435.3	10000	10.2439	10.1038	9.21044	7367.67	8.90499	8.80503	1	11024.1	9104.31	1919.77	59	中年(40-59)	3481	男	9	初中	不健康	非党员	是
4301100708745186	2022	南屯镇	小炉沟村	参与	参与	参与非农	1	0.625	0.625	0	261	5.56834	5.56834	0	261	0	261		261	12	6	24682.7	16776.2	25040	60485.3	52578.8	15121.3	6260	13144.7	25040	9.62386	9.48377	10.1283	7260	8.89027	8.7421	1	7906.48	5167.1	2739.38	83	老年(60+)	6889	男	6	小学	不健康	党员	是
3823482573	2022	东团堡乡	箭杆河村	参与	未参与	参与非农	2	0.5	0.5	0	326.25	5.79072	5.79072	0	326.25	0	163.125		163.125	15	3.75	20284.8	12048.6	42428.4	63036.6	54800.4	15759.1	10607.1	13700.1	20220	9.66518	9.52516	9.91448	10110	9.22138	9.26937	1	8236.18	7317.61	918.57	52	中年(40-59)	2704	男	6	小学	不健康	非党员	是
3823520633	2022	北石佛镇	南上屯村	参与	参与	参与非农	1	1.66667	1.66667	0	261	5.56834	5.56834	0	261	0	261		261	12	12	15939.4	11470.6	4000	34227.9	29759	17114	2000	14879.5	3480	9.74765	9.60774	8.15507	3380	8.12593	7.6014	1	4468.87	3956.25	512.62	65	老年(60+)	4225	男	6	小学	不健康	非党员	是
3823522945	2022	白石山镇	大草滩村	参与	参与	参与非农	3	1.15385	1.15385	0	348	5.85507	5.85507	0	348	0	116		116	16	5.33333	19359.9	12235.8	29800	54584.7	47460.6	13646.2	7450	11865.1	9933.33	9.52122	9.38136	9.20375	8700	9.07119	8.9161	1	7124.18	6771.88	352.3	58	中年(40-59)	3364	男	9	初中	不健康	非党员	是
3823611227	2021	杨家庄镇	周家庄村	参与	未参与	参与非农	1	1.66667	1.66667	0	195.75	5.28193	5.28193	0	195.75	0	195.75		195.75	9	9	11606.2	7945.38	3480	28058.1	24397.3	14029.1	1740	12198.6	3480	9.54889	9.40908	8.15507	1740	7.46221	7.46221	1	3660.83	2202.65	1458.18	77	老年(60+)	5929	男	9	初中	不健康	非党员	是
3823458857	2022	白石山镇	草厂村	参与	未参与	参与非农	2	0.625	0.625	0	522	6.25958	6.25958	0	522	0	261		261	24	6	21172.3	12205.9	44387.8	68752.3	59785.9	13750.5	8877.57	11957.2	22193.9	9.52883	9.38909	10.0076	8877.57	9.0914	9.0914	1	8966.43	8966.43	0	60	老年(60+)	3600	男	12	专科及以上	健康	非党员	是
3823469360	2022	白石山镇	荆山口村	参与	参与	参与非农	2	0.666667	0.666667	0	348	5.85507	5.85507	0	348	0	174		174	16	5.33333	56736.2	44661.4	17890	92631.5	80556.7	23157.9	4472.5	20139.2	8945	10.0501	9.91042	9.09896	7047.5	8.86057	8.40593	1	12074.8	10380.9	1693.89	50	中年(40-59)	2500	男	6	小学	不健康	非党员	是
3823522972	2022	水堡镇	井子会村	未参与	未参与	未参与非农	0	0	0	0	0	0	0	0	0	0				0	0	8215.57	5709.41	1750	19226.8	16720.6	9613.4	875	8360.32	0	9.17091	9.03125	0	0	0	6.77537	1	2506.16	2276.3	229.86	76	老年(60+)	5776	男	0	文盲或半文盲	不健康	非党员	是
4301100635891376	2021	王安镇	王家庄村	参与	参与	参与非农	2	1.66667	1.66667	0	522	6.25958	6.25958	0	522	0	261		261	24	12	15342.5	11395.1	3980	30290.7	26343.3	15145.4	1990	13171.7	1990	9.62545	9.48582	7.59639	3600	8.18897	7.59639	1	3947.4	3107.2	840.2	61	老年(60+)	3721	男	9	初中	不健康	党员	是
4301100714117704	2021	杨家庄镇	井家滩村	参与	未参与	参与非农	3	1	0.333333	0.666667	500.25	6.2171	5.12247	5.81264	166.75	333.5	166.75	166.75	166.75	23	7.66667	56524.9	44297.9	26320	93869.8	81642.9	18774	5264	16328.6	8506.67	9.84023	9.70067	9.04872	5104	8.53798	8.56884	1	12227	4274.01	3377.01	52	中年(40-59)	2704	男	9	初中	健康	非党员	是
3823539398	2021	北石佛镇	艾河村	参与	未参与	参与非农	1	0.5	0.5	0	261	5.56834	5.56834	0	261	0	261		261	12	6	32029.1	23583.9	25100	65016.7	56571.5	16254.2	6275	14142.9	25000	9.6961	9.55697	10.1267	6250	8.7405	8.74449	1	8445.15	8302.66	142.49	83	老年(60+)	6889	男	0	文盲或半文盲	不健康	非党员	是
4301100708154577	2022	东团堡乡	杨庄村	参与	未参与	参与非农	2	1	1	0	522	6.25958	6.25958	0	522	0	261		261	24	12	13948.6	7249.1	36380	51583.6	44884	25791.8	18190	22442	18040	10.1578	10.0187	9.8004	18040	9.8004	9.80868	1	6699.53	6652.77	46.76	54	中年(40-59)	2916	男	6	小学	不健康	非党员	是
3823532174	2022	杨家庄镇	南李庄村	参与	未参与	参与非农	2	0.769231	0.769231	0	304.5	5.72195	5.72195	0	304.5	0	152.25		152.25	14	4.66667	9382.58	4620.52	25500	36689.1	31927	12229.7	8500	10642.3	12200	9.41162	9.2726	9.40927	8133.33	9.00385	9.04794	1	4762.06	4550.81	211.25	64	老年(60+)	4096	男	12	高中	不健康	非党员	是
3823672752	2021	涞源镇	水云乡村	参与	参与	参与非农	1	1.66667	1.66667	0	261	5.56834	5.56834	0	261	0	261		261	12	12	18051.1	13585.9	3480	34408.7	29943.5	17204.4	1740	14971.8	3480	9.75292	9.61392	8.15507	1940	7.57096	7.46221	1	4465.17	4465.17	0	68	老年(60+)	4624	男	9	初中	不健康	非党员	是
3823531606	2022	水堡镇	塔儿村	未参与	未参与	未参与非农	0	0	0	0	0	0	0	0	0	0				0	0	6807.7	4719.84	2020	16094.5	14006.7	16094.5	2020	14006.7	0	9.68623	9.54729	0	0	0	7.61135	1	2087.86	2087.86	0	75	老年(60+)	5625	女	0	文盲或半文盲	不健康	非党员	是
3823605417	2022	南屯镇	上沟村	未参与	未参与	未参与非农	0	0	0	0	0	0	0	0	0	0				0	0	27672.4	21549.6	0	47202.4	41079.6	15734.1	0	13693.2	0	9.66359	9.52465	0	0	0	0	1	6122.81	6109.51	13.3	83	老年(60+)	6889	男	0	文盲或半文盲	不健康	非党员	是
3823515338	2022	南屯镇	金家庄村	参与	未参与	参与非农	1	1.66667	1.66667	0	261	5.56834	5.56834	0	261	0	261		261	12	12	9636.72	7003.23	4270	20307.6	17674.1	20307.6	4270	17674.1	3000	9.91875	9.77986	8.0067	3000	8.0067	8.3596	1	2633.49	2633.49	0	57	中年(40-59)	3249	男	9	初中	不健康	非党员	是
3823611320	2022	塔崖驿乡	大东沟村	参与	参与	参与非农	1	0.833333	0.833333	0	261	5.56834	5.56834	0	261	0	261		261	12	6	8447.59	4207.27	14460	32700.2	28459.9	16350.1	7230	14229.9	13910	9.70199	9.5631	9.54044	7655	8.94324	8.88613	1	4240.32	4070.32	170	57	中年(40-59)	3249	男	12	高中	不健康	非党员	是
4301100709312501	2021	金家井乡	岳家庄村	参与	未参与	参与非农	1	1.66667	1.66667	0	130.5	4.87901	4.87901	0	130.5	0	130.5		130.5	6	6	8996.41	5648.71	3564	25853.1	22505.4	12926.6	1782	11252.7	3000	9.46704	9.32836	8.0067	1500	7.31389	7.48605	1	3347.7	1282.91	2064.79	65	老年(60+)	4225	男	6	小学	不健康	非党员	是
4301100635803798	2022	王安镇	银山口村	参与	参与	参与非农	1	0.833333	0.833333	0	261	5.56834	5.56834	0	261	0	261		261	12	6	24511.9	18765.5	14670	44378.1	38631.6	22189	7335	19315.8	14670	10.0074	9.86868	9.59363	8367.5	9.03223	8.90055	1	5746.43	5396.43	350	60	老年(60+)	3600	男	9	初中	不健康	非党员	是
3823615820	2021	杨家庄镇	三道城村	参与	未参与	参与非农	3	1	0.333333	0.666667	391.5	5.97254	4.87901	5.56834	130.5	261	130.5	130.5	130.5	18	6	38226.6	28590.5	23020	74434.8	64798.7	14887	4604	12959.7	7173.33	9.60824	9.4696	8.87827	4304	8.36753	8.4349	1	9636.06	8143.96	1492.1	85	老年(60+)	7225	男	0	文盲或半文盲	不健康	非党员	是
3823481869	2021	留家庄乡	留家庄村	参与	参与	未参与非农	0	0	0	0	0	0	0	0	0	0				0	0	60748.4	50172.7	0	81700.6	71124.9	20425.1	0	17781.2	0	9.92452	9.7859	0	7950	8.98105	0	1	10575.7	8506.01	2069.68	51	中年(40-59)	2601	男	9	初中	不健康	非党员	是
3823532646	2021	北石佛镇	牌坊村	参与	未参与	参与非农	1	1.66667	1.66667	0	261	5.56834	5.56834	0	261	0	261		261	12	12	16787.7	12301	4960.03	34697.1	30210.4	17348.5	2480.01	15105.2	3480	9.76126	9.62279	8.15507	1740	7.46221	7.81642	1	4486.68	3705.11	781.57	84	老年(60+)	7056	男	6	小学	不健康	非党员	是
3823658990	2021	走马驿镇	北大沟村	参与	未参与	参与非农	1	1.66667	1.66667	0	87	4.47734	4.47734	0	87	0	87		87	4	4	13367	10687.9	6000	20723	18043.9	20723	6000	18043.9	6000	9.939	9.80056	8.69968	6000	8.69968	8.69968	1	2679.08	1586.23	1092.85	61	老年(60+)	3721	男	9	初中	不健康	非党员	是
3823537993	2022	杨家庄镇	南李庄村	参与	未参与	参与非农	1	0.833333	0.833333	0	195.75	5.28193	5.28193	0	195.75	0	195.75		195.75	9	4.5	31195.4	24179.9	12480	54295.4	47280	18098.5	4160	15760	9880	9.80358	9.66523	9.19837	3293.33	8.09996	8.33351	1	7015.45	6515.45	500	67	老年(60+)	4489	男	9	初中	不健康	非党员	是
3823516590	2022	水堡镇	塔儿村	未参与	未参与	未参与非农	0	0	0	0	0	0	0	0	0	0				0	0	12717.6	9137.52	2580	27712.8	24132.7	13856.4	1290	12066.4	0	9.5365	9.39818	0	0	0	7.16317	1	3580.1	3095.72	484.38	74	老年(60+)	5476	男	0	文盲或半文盲	不健康	非党员	是
3823519454	2022	北石佛镇	北石佛村	参与	未参与	参与非农	1	1	1	0	130.5	4.87901	4.87901	0	130.5	0	130.5		130.5	6	6	7678.33	3771.31	22000	30247	26340	15123.5	11000	13170	22000	9.62401	9.4857	9.99884	11000	9.30574	9.30574	1	3907.02	3588.83	318.19	30	青年(18-39)	900	女	12	专科及以上	不健康	非党员	是
3823615690	2022	杨家庄镇	井家滩村	未参与	未参与	未参与非农	0	0	0	0	0	0	0	0	0	0				0	0	15487.1	11495.8	4930	30911.7	26920.4	15455.9	2465	13460.2	0	9.64574	9.50749	0	0	0	7.81035	1	3991.34	3848.86	142.48	65	老年(60+)	4225	男	9	初中	不健康	非党员	是
3823526429	2021	上庄乡	沙岭村	参与	参与	参与非农	1	1.66667	1.66667	0	261	5.56834	5.56834	0	261	0	261		261	12	12	12350.1	8264.33	9300	31647.9	27562.1	31647.9	9300	27562.1	8000	10.3624	10.2242	8.98732	9750	9.18513	9.13788	1	4085.79	231.12	3377.01	58	中年(40-59)	3364	男	6	小学	不健康	非党员	是
4301100708458382	2022	水堡镇	大台峨村	参与	未参与	参与非农	1	1.66667	1.66667	0	261	5.56834	5.56834	0	261	0	261		261	12	12	28263.2	22802.7	7490	42308.8	36848.3	42308.8	7490	36848.3	7250	10.6527	10.5146	8.88889	7250	8.88889	8.92146	1	5460.42	5460.42	0	37	青年(18-39)	1369	男	6	小学	不健康	非党员	是
3823530634	2021	北石佛镇	南上屯村	参与	参与	参与非农	1	0.833333	0.833333	0	261	5.56834	5.56834	0	261	0	261		261	12	6	6615.05	3901.24	3480	21029.1	18315.2	10514.5	1740	9157.62	3480	9.26051	9.12234	8.15507	3040	8.01994	7.46221	1	2713.81	0	2713.81	66	老年(60+)	4356	男	0	文盲或半文盲	不健康	非党员	是
3823610975	2022	塔崖驿乡	黄岩头村	未参与	未参与	未参与非农	0	0	0	0	0	0	0	0	0	0				0	0	27490.8	22614	1900	37790	32913.1	37790	1900	32913.1	0	10.5398	10.4016	0	0	0	7.55014	1	4876.81	4297.31	579.5	80	老年(60+)	6400	女	6	小学	不健康	非党员	是
3823515221	2021	涞源镇	北韩村	参与	参与	参与非农	1	1.66667	1.66667	0	195.75	5.28193	5.28193	0	195.75	0	195.75		195.75	9	9	12251.6	8412.06	5480	29762.3	25922.8	14881.1	2740	12961.4	5480	9.60785	9.46973	8.60904	6740	8.81596	7.91608	1	3839.51	2242.71	1596.8	69	老年(60+)	4761	男	6	小学	不健康	非党员	是
3823473068	2022	王安镇	双坨村	参与	参与	参与非农	1	1	1	0	261	5.56834	5.56834	0	261	0	261		261	12	12	22911.5	18380.9	4780	35130.5	30599.9	35130.5	4780	30599.9	3880	10.4668	10.3288	8.26385	4610	8.4362	8.47241	1	4530.54	4530.54	0	59	中年(40-59)	3481	男	0	文盲或半文盲	不健康	非党员	是
4301100709920354	2021	金家井乡	王家井村	参与	参与	未参与非农	0	0	0	0	0	0	0	0	0	0				0	0	34743	28271	564	50189.1	43717.1	25094.5	282	21858.5	0	10.1304	9.99235	0	490	6.19644	5.64545	1	6472	6472	0	77	老年(60+)	5929	男	9	初中	不健康	非党员	是
3823538664	2022	东团堡乡	大道沟村	未参与	未参与	未参与非农	0	0	0	0	0	0	0	0	0	0				0	0	32622.8	25340.8	4445	56483.3	49201.3	18827.8	1481.67	16400.4	0	9.84309	9.70506	0	0	0	7.3016	1	7282.05	6315.17	966.88	82	老年(60+)	6724	男	6	小学	不健康	非党员	是
3823522066	2021	北石佛镇	南上屯村	参与	参与	参与非农	1	1.66667	1.66667	0	261	5.56834	5.56834	0	261	0	261		261	12	12	17301.9	12745.1	8480	35360.1	30803.3	17680.1	4240	15401.7	8480	9.78019	9.64223	9.04558	5440	8.60172	8.35255	1	4556.76	300.24	3377.01	67	老年(60+)	4489	男	9	初中	不健康	非党员	是
4301100709150376	2021	金家井乡	岳家庄村	参与	未参与	参与非农	1	0.625	0.625	0	65.25	4.19344	4.19344	0	65.25	0	65.25		65.25	3	1.5	10686.2	7184.64	3564	27174.9	23673.3	13587.5	1782	11836.7	3000	9.5169	9.37896	8.0067	1500	7.31389	7.48605	1	3501.56	1327.02	2174.54	63	老年(60+)	3969	男	6	小学	不健康	非党员	是
4301100709959103	2021	金家井乡	金家井村	未参与	未参与	未参与非农	0	0	0	0	0	0	0	0	0	0				0	0	9136.12	6963.31	0	16877.1	14704.3	8438.56	0	7352.16	0	9.04057	8.90275	0	0	0	0	1	2172.81	1978.21	194.6	71	老年(60+)	5041	男	6	小学	不健康	非党员	是
3823466302	2021	北石佛镇	白绸村	未参与	未参与	未参与非农	0	0	0	0	0	0	0	0	0	0				0	0	8576.56	5956.48	0	20371.4	17751.3	20371.4	0	17751.3	0	9.92188	9.78421	0	0	0	0	1	2620.08	2357.95	262.13	86	老年(60+)	7396	女	9	初中	不健康	非党员	是
3823525793	2021	走马驿镇	葛沟村	参与	未参与	参与非农	2	1	1	0	348	5.85507	5.85507	0	348	0	174		174	16	8	36907.5	25356.5	41400	89814.4	78263.3	14969.1	6900	13043.9	20700	9.61374	9.47607	9.93794	6900	8.83942	8.83942	1	11551.1	10453.4	1097.7	78	老年(60+)	6084	男	6	小学	不健康	党员	是
3822192612	2022	银坊镇	松树台村	参与	参与	参与非农	2	1.25	1.25	0	522	6.25958	6.25958	0	522	0	261		261	24	12	61722.4	50511.8	9980	87193.4	75982.8	43596.7	4990	37991.4	4740	10.6827	10.5451	8.464	11568	9.35608	8.51539	1	11210.6	10830.3	0	61	老年(60+)	3721	男	6	小学	不健康	非党员	是
4301100709601910	2022	银坊镇	长祥沟村	参与	参与	参与非农	1	0.833333	0.833333	0	261	5.56834	5.56834	0	261	0	261		261	12	6	6028.66	2761.86	15380	25409.3	22142.5	12704.6	7690	11071.2	11480	9.44972	9.31211	9.34845	6191.5	8.73109	8.94781	1	3266.8	3266.8	0	70	老年(60+)	4900	男	6	小学	健康	非党员	是
4301100714236987	2021	上庄乡	西泉头村	参与	参与	参与非农	1	0.625	0	0.625	108.75	4.69821	0	4.69821	0	108.75	108.75	108.75		5	2.5	9573.73	6570.77	8920	23367.3	20364.4	11683.7	4460	10182.2	8000	9.36595	9.22839	8.98732	4350	8.37816	8.40313	1	3002.96	1191.08	1811.88	54	中年(40-59)	2916	女	6	小学	不健康	非党员	是
4301100707953919	2021	泉坊镇	丰乐村	未参与	未参与	未参与非农	0	0	0	0	0	0	0	0	0	0				0	0	13696.1	10583.5	610	24232.3	21119.7	24232.3	610	21119.7	0	10.0954	9.95796	0	0	0	6.4151	1	3112.62	2837.74	274.88	87	老年(60+)	7569	女	0	文盲或半文盲	不健康	非党员	是
3823530675	2022	白石山镇	西龙虎村	参与	未参与	参与非农	3	1.15385	1.15385	0	478.5	6.17274	6.17274	0	478.5	0	159.5		159.5	22	7.33333	25089.1	16915.7	31640	63635.4	55461.9	21211.8	10546.7	18487.3	10546.7	9.96231	9.82484	9.26366	10546.7	9.26366	9.26366	1	8173.44	5037.51	3135.93	52	中年(40-59)	2704	男	9	初中	不健康	党员	是
3823517707	2021	银坊镇	南沟村	未参与	未参与	未参与非农	0	0	0	0	0	0	0	0	0	0				0	0	7110.9	5182.46	964	15018.2	13089.8	15018.2	964	13089.8	0	9.61702	9.47959	0	0	0	6.87213	1	1928.44	1800.93	127.51	68	老年(60+)	4624	女	6	小学	不健康	非党员	是
3823532196	2021	南屯镇	宋家庄村	参与	参与	未参与非农	0	0	0	0	0	0	0	0	0	0				0	0	6921.45	5134.78	0	13935.3	12148.7	13935.3	0	12148.7	0	9.54218	9.40497	0	1800	7.4961	0	1	1786.67	1771.36	15.31	59	中年(40-59)	3481	男	6	小学	不健康	非党员	是
3823533863	2022	王安镇	南赵家庄村	参与	未参与	参与非农	1	0.833333	0.833333	0	261	5.56834	5.56834	0	261	0	261		261	12	6	5304.53	2320.8	11967	23273.6	20289.9	11636.8	5983.5	10144.9	10480	9.36193	9.22473	9.25732	5240	8.56427	8.69693	1	2983.73	2983.73	0	63	老年(60+)	3969	男	9	初中	不健康	非党员	是
3823529672	2022	南马庄乡	焦树庄村	参与	未参与	参与非农	1	1.66667	1.66667	0	261	5.56834	5.56834	0	261	0	261		261	12	12	21798.1	17064.4	1740	36947.1	32213.4	18473.6	870	16106.7	1740	9.8241	9.68699	7.46221	870	6.76964	6.76964	1	4733.77	4733.77	0	68	老年(60+)	4624	男	9	初中	不健康	非党员	是
3823595089	2022	银坊镇	松树台村	参与	未参与	参与非农	1	1.66667	1.66667	0	261	5.56834	5.56834	0	261	0	261		261	12	12	4214.2	1630.3	9500	20180.2	17596.3	20180.2	9500	17596.3	9000	9.91246	9.77544	9.10509	9000	9.10509	9.15915	1	2583.9	2583.9	0	68	老年(60+)	4624	女	6	小学	不健康	非党员	是
3823547210	2021	杨家庄镇	周家庄村	参与	参与	参与非农	1	1.66667	1.66667	0	195.75	5.28193	5.28193	0	195.75	0	195.75		195.75	9	9	8213.75	5841.78	3000	18529.8	16157.9	18529.8	3000	16157.9	3000	9.82714	9.69016	8.0067	4000	8.2943	8.0067	1	2371.97	2371.97	0	55	中年(40-59)	3025	男	0	文盲或半文盲	不健康	非党员	是
3823520842	2021	东团堡乡	养老河村	未参与	未参与	未参与非农	0	0	0	0	0	0	0	0	0	0				0	0	10680.2	7949.92	0	21333.1	18602.7	21333.1	0	18602.7	0	9.96801	9.83106	0	0	0	0	1	2730.33	2730.33	0	85	老年(60+)	7225	男	6	小学	不健康	非党员	是
4301100719911540	2022	留家庄乡	留家庄村	参与	参与	参与非农	1	1.66667	1.66667	0	261	5.56834	5.56834	0	261	0	261		261	12	12	5940.41	3060.13	3780	22510	19629.7	11255	1890	9814.86	3480	9.32857	9.19165	8.15507	2500	7.82445	7.54486	1	2880.28	0	2880.28	68	老年(60+)	4624	男	6	小学	健康	非党员	是
3823531516	2021	东团堡乡	北辛庄村	参与	未参与	参与非农	1	0.625	0.625	0	261	5.56834	5.56834	0	261	0	261		261	12	6	53336.5	41109.5	41960	95630.1	83403.2	19126	8392	16680.6	38520	9.85881	9.722	10.559	7704	8.94962	9.03515	1	12227	10830.3	0	46	中年(40-59)	2116	男	6	小学	不健康	非党员	是
3823527922	2021	白石山镇	西龙虎村	参与	参与	参与非农	3	1	0.333333	0.666667	435	6.07764	4.98361	5.67332	145	290	145	145	145	20	6.66667	56524.9	44297.9	34200	95722.9	83495.9	23930.7	8550	20874	11400	10.0829	9.94626	9.34146	9625	9.17222	9.0538	1	12227	10830.3	402.75	58	中年(40-59)	3364	男	9	初中	不健康	非党员	是
3823477103	2022	金家井乡	北坡底村	参与	未参与	参与非农	1	0.454545	0.454545	0	239.25	5.48168	5.48168	0	239.25	0	239.25		239.25	11	3.66667	36477.7	25031.1	46500	89625.4	78178.7	14937.6	7750	13029.8	46500	9.61163	9.47499	10.7472	7750	8.95558	8.95558	1	11446.6	10830.3	0	63	老年(60+)	3969	男	9	初中	不健康	非党员	是
3823624719	2022	王安镇	冷铺村	参与	参与	参与非农	1	1.66667	1.66667	0	261	5.56834	5.56834	0	261	0	261		261	12	12	20363.1	15594.4	8880	37339	32570.3	18669.5	4440	16285.2	8280	9.83465	9.69801	9.02172	4493.5	8.41061	8.39863	1	4768.67	4640.75	127.92	57	中年(40-59)	3249	男	6	小学	不健康	非党员	是
4301100709177001	2021	北石佛镇	红泉村	未参与	未参与	未参与非农	0	0	0	0	0	0	0	0	0	0				0	0	10043.8	7457.45	2400	20251.3	17665	20251.3	2400	17665	0	9.91598	9.77934	0	0	0	7.78364	1	2586.3	2586.3	0	85	老年(60+)	7225	女	0	文盲或半文盲	不健康	非党员	是
3823541438	2022	上庄乡	上老芳村	未参与	未参与	未参与非农	0	0	0	0	0	0	0	0	0	0				0	0	11538.1	8752.07	3730	21820.1	19034.1	21820.1	3730	19034.1	0	9.99059	9.85399	0	0	0	8.22443	1	2786.01	2742.9	43.11	84	老年(60+)	7056	男	6	小学	不健康	非党员	是
3823463064	2022	金家井乡	泉峪村	参与	未参与	参与非农	1	1.66667	1.66667	0	261	5.56834	5.56834	0	261	0	261		261	12	12	10171.2	7480.82	4302	21074.5	18384.1	21074.5	4302	18384.1	4000	9.95582	9.81924	8.2943	4000	8.2943	8.36707	1	2690.37	2660.79	29.58	63	老年(60+)	3969	男	6	小学	不健康	非党员	是
3823483810	2022	东团堡乡	养老河村	参与	参与	参与非农	1	0.833333	0.833333	0	261	5.56834	5.56834	0	261	0	261		261	12	6	21734	16960.3	7809	37411.3	32637.6	18705.6	3904.5	16318.8	950	9.83658	9.70007	6.85751	2430	7.79606	8.27014	1	4773.67	4600.5	173.17	61	老年(60+)	3721	男	6	小学	不健康	非党员	是
3823520977	2021	留家庄乡	坡水村	参与	参与	参与非农	1	0.833333	0.833333	0	261	5.56834	5.56834	0	261	0	261		261	12	6	19672.8	14613.5	6780	39667	34607.8	19833.5	3390	17303.9	5880	9.89513	9.75869	8.67948	6840	8.83069	8.12888	1	5059.2	5059.2	0	69	老年(60+)	4761	男	6	小学	不健康	非党员	是
4301100708283894	2021	北石佛镇	冀家会村	参与	未参与	参与非农	2	1.25	0.625	0.625	391.5	5.97254	5.28193	5.28193	195.75	195.75	195.75	195.75	195.75	18	9	67638.9	55411.9	12040	95924.5	83697.5	23981.1	3010	20924.4	5620	10.085	9.94867	8.63426	2810	7.9413	8.01003	1	12227	10830.3	29.75	43	中年(40-59)	1849	男	9	初中	不健康	非党员	是
4301100709964845	2022	上庄乡	狮子峪村	参与	未参与	参与非农	1	1.66667	1.66667	0	261	5.56834	5.56834	0	261	0	261		261	12	12	13528.4	10104	4850	26868.4	23444	26868.4	4850	23444	3000	10.1987	10.0624	8.0067	3000	8.0067	8.48694	1	3424.42	3351.61	72.81	63	老年(60+)	3969	女	6	小学	不健康	非党员	是
3823541340	2022	金家井乡	南坡底村	参与	未参与	参与非农	1	0.5	0.5	0	130.5	4.87901	4.87901	0	130.5	0	130.5		130.5	6	3	49158.9	36931.9	43200	95956.9	83730	19191.4	8640	16746	43200	9.86222	9.72591	10.6736	8640	9.06427	9.06427	1	12227	10265.3	2019.81	74	老年(60+)	5476	女	9	初中	不健康	非党员	是
3823605508	2022	南马庄乡	向阳会村	参与	参与	参与非农	2	0.769231	0.384615	0.384615	413.25	6.02647	5.33573	5.33573	206.625	206.625	206.625	206.625	206.625	19	6.33333	25379.3	13715.2	58243	91581.1	79917.1	15263.5	9707.17	13319.5	29000	9.63322	9.49699	10.2751	10166.7	9.22697	9.18072	1	11664	10830.3	0	71	老年(60+)	5041	男	9	初中	不健康	非党员	是
4301100724855234	2022	南马庄乡	南马庄村	参与	参与	参与非农	3	1	1	0	522	6.25958	6.25958	0	522	0	174		174	24	8	14361.6	7110.64	40060	56933.6	49682.6	11386.7	8012	9936.53	13353.3	9.3402	9.20397	9.4996	8472	9.04464	8.98882	1	7250.93	7250.93	0	53	中年(40-59)	2809	男	9	初中	不健康	非党员	是
4301100707632567	2022	水堡镇	大台峨村	参与	参与	参与非农	1	1.66667	1.66667	0	261	5.56834	5.56834	0	261	0	261		261	12	12	14855	9904.97	10130	38869.6	33919.5	19434.8	5065	16959.8	9770	9.87482	9.7386	9.18717	6585	8.7927	8.53031	1	4950.05	4950.05	0	71	老年(60+)	5041	男	0	文盲或半文盲	不健康	非党员	是
3823611462	2022	塔崖驿乡	东二道河村	参与	参与	参与非农	1	0.625	0	0.625	174	5.16479	0	5.16479	0	174	174	174		8	4	10978.9	5848.95	26750	40294.8	35164.9	13431.6	8916.67	11721.6	26550	9.50537	9.36919	10.1868	9546.4	9.16402	9.09579	1	5129.9	5129.9	0	58	中年(40-59)	3364	男	9	初中	不健康	非党员	是
3823464489	2022	金家井乡	土巷口村	未参与	未参与	未参与非农	0	0	0	0	0	0	0	0	0	0				0	0	10290.2	7597.07	2400	21166.7	18473.6	21166.7	2400	18473.6	0	9.96018	9.8241	0	0	0	7.78364	1	2693.14	1843.54	849.6	71	老年(60+)	5041	女	0	文盲或半文盲	不健康	非党员	是
3823337718	2022	王安镇	五十亩地村	参与	未参与	参与非农	1	1.66667	1.66667	0	261	5.56834	5.56834	0	261	0	261		261	12	12	44497.6	37271.6	6663	56808	49582	56808	6663	49582	4000	10.9474	10.8114	8.2943	4000	8.2943	8.80448	1	7226.04	6632.49	593.55	63	老年(60+)	3969	男	9	初中	不健康	非党员	是
3823478806	2022	白石山镇	白石山村	参与	参与	参与非农	1	0.833333	0.833333	0	195.75	5.28193	5.28193	0	195.75	0	195.75		195.75	9	4.5	14986.9	11113.1	2610	30458.4	26584.6	15229.2	1305	13292.3	2610	9.63097	9.49494	7.86749	3405	8.13329	7.17472	1	3873.8	3464.97	408.83	65	老年(60+)	4225	男	6	小学	不健康	非党员	是
4301100708345880	2021	泉坊镇	二道河村	参与	参与	参与非农	2	1.25	1.25	0	282.75	5.64809	5.64809	0	282.75	0	141.375		141.375	13	6.5	20204	13564.6	29040	52210	45570.6	13052.5	7260	11392.6	14520	9.47673	9.34072	9.58335	7585	8.93406	8.89027	1	6639.41	6639.41	0	61	老年(60+)	3721	男	0	文盲或半文盲	健康	非党员	是
3823490300	2021	上庄乡	黄郊村	参与	参与	未参与非农	0	0	0	0	0	0	0	0	0	0				0	0	11850.1	8346.15	3480	27561.7	24057.7	13780.8	1740	12028.9	0	9.53103	9.39506	0	400	5.99396	7.46221	1	3503.98	942.7	2561.28	69	老年(60+)	4761	男	6	小学	不健康	非党员	是
3823485414	2021	上庄乡	西泉头村	参与	参与	参与非农	1	1.66667	1.66667	0	21.75	3.12457	3.12457	0	21.75	0	21.75		21.75	1	1	15383.1	11721.8	2920	28815.1	25153.8	14407.5	1460	12576.9	2000	9.57551	9.43962	7.6014	2120	7.65964	7.28688	1	3661.22	3259.66	401.56	70	老年(60+)	4900	男	0	文盲或半文盲	不健康	非党员	是
3823601137	2022	杨家庄镇	井家滩村	参与	未参与	参与非农	1	1.66667	1.66667	0	195.75	5.28193	5.28193	0	195.75	0	195.75		195.75	9	9	9029.23	6808.46	4750	17479.8	15259.1	17479.8	4750	15259.1	3000	9.7688	9.63293	8.0067	3000	8.0067	8.46611	1	2220.77	594.22	1626.55	59	中年(40-59)	3481	女	9	初中	不健康	党员	是
3823620095	2022	王安镇	杜家台村	参与	参与	参与非农	1	1.66667	1.66667	0	261	5.56834	5.56834	0	261	0	261		261	12	12	4802.1	1700	4380	24420.4	21318.3	12210.2	2190	10659.2	3480	9.41003	9.27418	8.15507	1990	7.59639	7.69211	1	3102.1	0	3102.1	56	中年(40-59)	3136	男	9	初中	不健康	非党员	是
4301100729304424	2021	金家井乡	周村	未参与	未参与	未参与非农	0	0	0	0	0	0	0	0	0	0				0	0	4991.79	3400.72	0	12527.4	10936.3	12527.4	0	10936.3	0	9.43567	9.29984	0	0	0	0	1	1591.07	1508.84	82.23	87	老年(60+)	7569	男	6	小学	不健康	非党员	是
3823524625	2022	走马驿镇	南城子村	参与	参与	参与非农	2	1	1	0	217.5	5.38679	5.38679	0	217.5	0	108.75		108.75	10	5	15385.7	8210.02	29012	56564.5	49388.8	14141.1	7253	12347.2	14280	9.55684	9.42119	9.56669	7565	8.93142	8.88931	1	7175.67	2006.73	3377.01	58	中年(40-59)	3364	男	9	初中	不健康	非党员	是
4301100707823633	2022	东团堡乡	东团堡村	未参与	未参与	未参与非农	0	0	0	0	0	0	0	0	0	0				0	0	8147.8	5625.83	1726	19882.2	17360.2	9941.09	863	8680.1	0	9.20443	9.06879	0	0	0	6.76157	1	2521.97	2021.97	500	79	老年(60+)	6241	男	9	初中	不健康	非党员	是
4301100709675534	2021	上庄乡	中庄村	参与	参与	参与非农	1	0.833333	0.833333	0	261	5.56834	5.56834	0	261	0	261		261	12	6	12387.3	7144.51	12708	41374.9	36132.1	20687.4	6354	18066.1	12080	9.93728	9.80179	9.39939	11840	9.37932	8.757	1	5242.79	1455.51	3377.01	64	老年(60+)	4096	男	6	小学	不健康	非党员	是
4301100709799397	2021	金家井乡	王家井村	未参与	未参与	未参与非农	0	0	0	0	0	0	0	0	0	0				0	0	15139.7	10915.3	564	33340.4	29116.1	16670.2	282	14558	0	9.72138	9.5859	0	0	0	5.64545	1	4224.35	4134.14	90.21	72	老年(60+)	5184	男	9	初中	不健康	非党员	是
3823485694	2022	白石山镇	白石山村	参与	未参与	参与非农	1	1	1	0	261	5.56834	5.56834	0	261	0	261		261	12	12	54384.1	43953.1	8780	82381.2	71950.2	27460.4	2926.67	23983.4	4800	10.2205	10.0851	8.47658	1600	7.37838	7.98196	1	10431	10423.2	7.76	73	老年(60+)	5329	男	0	文盲或半文盲	不健康	非党员	是
4301100714376582	2022	南屯镇	亚家庄村	未参与	未参与	未参与非农	0	0	0	0	0	0	0	0	0	0				0	0	31787.6	25870.1	0	46781	40863.5	23390.5	0	20431.8	0	10.0601	9.92485	0	0	0	0	1	5917.47	5917.47	0	75	老年(60+)	5625	男	0	文盲或半文盲	不健康	非党员	是
3823489930	2022	走马驿镇	南城子村	参与	参与	参与非农	2	0.666667	0.666667	0	195.75	5.28193	5.28193	0	195.75	0	97.875		97.875	9	3	56524.9	44297.9	38492	96703.7	84476.7	24175.9	9623	21119.2	19020	10.0931	9.95794	9.8533	9860	9.19634	9.17202	1	12227	10830.3	0	53	中年(40-59)	2809	男	9	初中	健康	非党员	是
4301100709904822	2022	杨家庄镇	隋家庄村	未参与	未参与	未参与非农	0	0	0	0	0	0	0	0	0	0				0	0	13661.1	10665	2400	23703.1	20707	23703.1	2400	20707	0	10.0734	9.93823	0	0	0	7.78364	1	2996.04	2551.76	444.28	74	老年(60+)	5476	女	6	小学	不健康	非党员	是
3823524318	2022	白石山镇	菜村岗村	参与	未参与	参与非农	1	0.333333	0.333333	0	152.25	5.03207	5.03207	0	152.25	0	152.25		152.25	7	2.33333	14123.8	7810.23	34200	49955.8	43642.2	12488.9	8550	10910.6	32600	9.4326	9.29749	10.3921	8150	9.0059	9.0538	1	6313.54	6313.54	0	46	中年(40-59)	2116	男	9	初中	健康	非党员	是
3823673384	2022	王安镇	五十亩地村	参与	未参与	参与非农	2	1.66667	1.66667	0	522	6.25958	6.25958	0	522	0	261		261	24	12	19817.8	14079.8	14867	45462.1	39724.2	22731.1	7433.5	19862.1	6340	10.0315	9.89657	8.75479	6340	8.75479	8.91389	1	5737.98	4737.98	1000	64	老年(60+)	4096	男	9	初中	不健康	非党员	是
4301100709716704	2021	金家井乡	王家井村	参与	参与	未参与非农	0	0	0	0	0	0	0	0	0	0				0	0	21150.3	15498.8	564	44797.1	39145.5	22398.6	282	19572.8	0	10.0168	9.88189	0	1940.4	7.57116	5.64545	1	5651.59	5651.59	0	74	老年(60+)	5476	男	6	小学	不健康	非党员	是
4301100709972533	2021	上庄乡	狮子峪村	参与	参与	参与非农	1	1.66667	1.66667	0	43.5	3.79549	3.79549	0	43.5	0	43.5		43.5	2	2	14638.8	10515.1	11480	32690.8	28567.1	16345.4	5740	14283.6	11480	9.7017	9.56686	9.34845	7010	8.85524	8.65539	1	4123.71	4123.71	0	71	老年(60+)	5041	男	6	小学	不健康	非党员	是
3823488525	2022	金家井乡	周村	参与	参与	参与非农	1	0.333333	0.333333	0	261	5.56834	5.56834	0	261	0	261		261	12	4	16953.7	9554.98	31960	58671.7	51273	14667.9	7990	12818.2	31500	9.59342	9.45862	10.3578	10125	9.22286	8.98607	1	7398.7	7297.72	100.98	47	中年(40-59)	2209	男	9	初中	不健康	非党员	是
3823621049	2022	杨家庄镇	土安村	参与	未参与	参与非农	1	1.66667	1.66667	0	261	5.56834	5.56834	0	261	0	261		261	12	12	13653.2	10818.1	3508	22491.7	19656.5	22491.7	3508	19656.5	1750	10.0209	9.88617	7.46794	1750	7.46794	8.16309	1	2835.11	2825.11	10	57	中年(40-59)	3249	男	6	小学	不健康	非党员	是
3823527028	2022	留家庄乡	团圆村	参与	未参与	参与非农	2	0.909091	0.909091	0	304.5	5.72195	5.72195	0	304.5	0	152.25		152.25	14	4.66667	53404.7	41177.7	40900	97040.7	84813.7	24260.2	10225	21203.4	19975	10.0966	9.96192	9.90229	9987.5	9.20919	9.23269	1	12227	10830.3	50.16	64	老年(60+)	4096	男	9	初中	不健康	非党员	是
4301100708054128	2021	乌龙沟乡	大庄村	参与	参与	参与非农	1	1.66667	1.66667	0	261	5.56834	5.56834	0	261	0	261		261	12	12	6289.08	3061.92	4080	25614.5	22387.3	12807.2	2040	11193.6	4080	9.45776	9.3231	8.3141	2940	7.9865	7.6212	1	3227.16	3227.16	0	64	老年(60+)	4096	男	6	小学	不健康	非党员	是
4301100720593915	2021	金家井乡	金家井村	参与	参与	未参与非农	0	0	0	0	0	0	0	0	0	0				0	0	7374.8	4194.39	2200	25254.8	22074.4	12627.4	1100	11037.2	0	9.44362	9.30903	0	4600	8.43403	7.00397	1	3180.41	0	3180.41	60	老年(60+)	3600	男	9	初中	不健康	非党员	是
4301100710073057	2021	金家井乡	泉峪村	参与	参与	参与非农	1	0.833333	0.833333	0	261	5.56834	5.56834	0	261	0	261		261	12	6	9159.55	4929.74	10164	33598	29368.2	16799	5082	14684.1	9600	9.72907	9.59452	9.16962	6800	8.82482	8.53366	1	4229.81	0	3377.01	70	老年(60+)	4900	男	6	小学	不健康	非党员	是
3823536134	2022	南屯镇	亚家庄村	未参与	未参与	未参与非农	0	0	0	0	0	0	0	0	0	0				0	0	5648.01	3897.05	0	13908.6	12157.6	13908.6	0	12157.6	0	9.54026	9.40571	0	0	0	0	1	1750.96	1387.35	363.61	54	中年(40-59)	2916	男	6	小学	不健康	非党员	是
3823514812	2022	水堡镇	独山城村	参与	未参与	参与非农	1	1.66667	1.66667	0	87	4.47734	4.47734	0	87	0	87		87	4	4	17539.2	12734	7300	38200.4	33395.2	19100.2	3650	16697.6	6000	9.85746	9.72302	8.69968	3000	8.0067	8.20276	1	4805.24	4303.23	502.01	69	老年(60+)	4761	男	12	高中	不健康	非党员	是
4301100709186341	2021	上庄乡	毕家庄村	参与	参与	参与非农	1	1.66667	1.66667	0	87	4.47734	4.47734	0	87	0	87		87	4	4	32172.4	25379.9	4680	54054.3	47261.8	27027.1	2340	23630.9	3480	10.2046	10.0703	8.15507	4500	8.41205	7.75833	1	6792.49	6712.67	79.82	77	老年(60+)	5929	男	0	文盲或半文盲	不健康	非党员	是
3823523927	2021	上庄乡	上庄村	参与	未参与	参与非农	1	1	0	1	108.75	4.69821	0	4.69821	0	108.75	108.75	108.75		5	5	21651.4	17148.1	5000	35841	31337.7	17920.5	2500	15668.8	5000	9.7937	9.65943	8.51739	2500	7.82445	7.82445	1	4503.39	1176.24	3327.15	72	老年(60+)	5184	男	9	初中	不健康	非党员	是
4301100709139956	2021	走马驿镇	高家台村	参与	参与	参与非农	1	0.833333	0.833333	0	261	5.56834	5.56834	0	261	0	261		261	12	6	22756.2	17452	10880	42221.2	36917	21110.6	5440	18458.5	8000	9.95753	9.82328	8.98732	5400	8.59434	8.60172	1	5304.28	4964.04	340.24	70	老年(60+)	4900	男	6	小学	不健康	非党员	是
100000566994591	2021	南马庄乡	桦木沟村	参与	参与	未参与非农	0	0	0	0	0	0	0	0	0	0				0	0	17227.4	13205.8	0	32022.1	28000.5	16011.1	0	14000.3	0	9.68103	9.54683	0	1830	7.51262	0	1	4021.59	4021.59	0	73	老年(60+)	5329	男	6	小学	不健康	非党员	是
3823466408	2022	白石山镇	东龙虎	参与	参与	参与非农	1	0.625	0.625	0	217.5	5.38679	5.38679	0	217.5	0	217.5		217.5	10	5	63058.5	50831.5	30000	97372.3	85145.3	24343.1	7500	21286.3	30000	10.1	9.96582	10.309	8150	9.0059	8.92279	1	12227	5833.99	3377.01	56	中年(40-59)	3136	女	9	初中	不健康	非党员	是
4301100708274024	2021	北石佛镇	冀家会村	参与	未参与	参与非农	1	1.66667	1.66667	0	261	5.56834	5.56834	0	261	0	261		261	12	12	31508.5	25050.3	12080	51434.9	44976.6	25717.4	6040	22488.3	11480	10.1549	10.0208	9.34845	5740	8.65539	8.70632	1	6458.29	5897.33	560.96	66	老年(60+)	4356	男	6	小学	不健康	非党员	是
3823540656	2021	金家井乡	金家井村	参与	参与	参与非农	1	1	1	0	261	5.56834	5.56834	0	261	0	261		261	12	12	18669.7	14769.8	2400	31074.7	27174.8	31074.7	2400	27174.8	2400	10.3442	10.21	7.78364	5600	8.6307	7.78364	1	3899.89	3899.89	0	55	中年(40-59)	3025	男	0	文盲或半文盲	不健康	非党员	是
3823471161	2021	上庄乡	中庄村	参与	参与	参与非农	1	1.66667	1.66667	0	261	5.56834	5.56834	0	261	0	261		261	12	12	10416	7435.62	3000	23749.7	20769.2	23749.7	3000	20769.2	3000	10.0753	9.94123	8.0067	7000	8.85381	8.0067	1	2980.43	2323.84	656.59	64	老年(60+)	4096	女	0	文盲或半文盲	不健康	非党员	是
4301100708425714	2021	东团堡乡	王家湾村	未参与	未参与	未参与非农	0	0	0	0	0	0	0	0	0	0				0	0	4425.28	2943.78	0	11810	10328.5	11810	0	10328.5	0	9.3767	9.24266	0	0	0	0	1	1481.5	1481.5	0	84	老年(60+)	7056	男	6	小学	不健康	非党员	是
3823605103	2022	王安镇	王安镇村	未参与	未参与	未参与非农	0	0	0	0	0	0	0	0	0	0				0	0	7048.48	4917.67	3600	16986.5	14855.7	16986.5	3600	14855.7	0	9.74017	9.60614	0	0	0	8.18897	1	2130.81	1631.24	499.57	62	老年(60+)	3844	女	6	小学	不健康	非党员	是
3823524507	2022	水堡镇	柳沟村	参与	未参与	参与非农	2	1.25	0.625	0.625	435	6.07764	5.38679	5.38679	217.5	217.5	217.5	217.5	217.5	20	10	56524.9	44297.9	36804.5	97478.3	85251.3	32492.8	12268.2	28417.1	17145	10.3888	10.2547	9.74952	11430	9.34408	9.41484	1	12227	10830.3	0	73	老年(60+)	5329	男	6	小学	不健康	非党员	是
3823528959	2021	涞源镇	辛庄村	参与	参与	参与非农	2	0.769231	0.769231	0	174	5.16479	5.16479	0	174	0	87		87	8	2.66667	43631.9	33395.3	20720	81612	71375.4	16322.4	4144	14275.1	10260	9.70029	9.56627	9.23611	5490	8.61087	8.32966	1	10236.6	10236.6	0	67	老年(60+)	4489	女	6	小学	不健康	非党员	是
100000596368888	2022	银坊镇	银坊村	参与	参与	参与非农	2	1	0.5	0.5	326.25	5.79072	5.10063	5.10063	163.125	163.125	163.125	163.125	163.125	15	7.5	14289.5	6967.8	39360	58389	51067.4	19463	13120	17022.5	19680	9.87627	9.74229	9.88741	13470	9.50829	9.48197	1	7321.67	7313.29	8.38	54	中年(40-59)	2916	女	6	小学	不健康	非党员	是
3823535387	2022	水堡镇	大石槽村	未参与	未参与	未参与非农	0	0	0	0	0	0	0	0	0	0				0	0	47798.5	38730.8	5020	72348.5	63280.8	24116.2	1673.33	21093.6	0	10.0906	9.95672	0	0	0	7.42317	1	9067.75	9025.01	42.74	65	老年(60+)	4225	男	6	小学	不健康	非党员	是
4301100709136214	2022	走马驿镇	白道安村	参与	未参与	参与非农	1	1	1	0	261	5.56834	5.56834	0	261	0	261		261	12	12	8481.89	6402.99	3600	16595.9	14517	16595.9	3600	14517	3600	9.71691	9.58307	8.18897	3600	8.18897	8.18897	1	2078.9	2046.98	31.92	53	中年(40-59)	2809	男	0	文盲或半文盲	不健康	非党员	是
3823530433	2022	涞源镇	后堡子村	参与	参与	未参与非农	0	0	0	0	0	0	0	0	0	0				0	0	6494.52	3792.24	3420	21586.5	18884.2	10793.3	1710	9442.12	0	9.28668	9.15294	0	1480	7.30047	7.44483	1	2702.28	0	2702.28	72	老年(60+)	5184	男	6	小学	不健康	非党员	是
4301100709998516	2022	杨家庄镇	隋家庄村	参与	参与	参与非农	1	0.833333	0.833333	0	195.75	5.28193	5.28193	0	195.75	0	195.75		195.75	9	4.5	57594.6	47967.2	3480	76916.6	67289.2	38458.3	1740	33644.6	3480	10.5573	10.4236	8.15507	1940	7.57096	7.46221	1	9627.44	9155.81	471.63	70	老年(60+)	4900	女	9	初中	不健康	党员	是
3823483735	2022	东团堡乡	箭杆河村	参与	未参与	参与非农	3	1.15385	1.15385	0	326.25	5.79072	5.79072	0	326.25	0	108.75		108.75	15	5	8518.76	4117.37	22848.4	35190.5	30789.1	11730.2	7616.13	10263	6953.33	9.36992	9.2363	8.84712	6953.33	8.84712	8.93816	1	4401.39	3964.17	437.22	57	中年(40-59)	3249	男	9	初中	不健康	非党员	是
4301100762397287	2022	走马驿镇	燕窝村	参与	参与	参与非农	2	1.25	1.25	0	522	6.25958	6.25958	0	522	0	261		261	24	12	57449.8	45222.8	24476	97781.8	85554.8	24445.5	6119	21388.7	11670	10.1042	9.97062	9.36486	5935	8.68879	8.71932	1	12227	4872.01	3377.01	51	中年(40-59)	2601	男	9	初中	不健康	非党员	是
3823519165	2022	银坊镇	张家坟村	参与	未参与	参与非农	2	0.769231	0.769231	0	369.75	5.91553	5.91553	0	369.75	0	184.875		184.875	17	5.66667	34662.5	23832.2	50900	86624.3	75794	28874.8	16966.7	25264.7	23250	10.2707	10.1372	10.0541	15500	9.64866	9.73906	1	10830.3	10830.3	0	56	中年(40-59)	3136	男	6	小学	不健康	非党员	是
3823531459	2022	东团堡乡	大道沟村	未参与	未参与	未参与非农	0	0	0	0	0	0	0	0	0	0				0	0	7406.38	5488.49	2652	15351.7	13433.8	15351.7	2652	13433.8	0	9.63898	9.50553	0	0	0	7.88345	1	1917.89	1539.02	378.87	80	老年(60+)	6400	女	6	小学	不健康	非党员	是
3823539183	2022	银坊镇	牛栏村	未参与	未参与	未参与非农	0	0	0	0	0	0	0	0	0	0				0	0	16200.8	12301.3	4673.8	31213.8	27314.3	15606.9	2336.9	13657.1	0	9.65547	9.52202	0	0	0	7.75701	1	3899.53	3899.53	0	85	老年(60+)	7225	男	6	小学	不健康	非党员	是
4301100709549728	2021	上庄乡	跃子沟村	未参与	未参与	未参与非农	0	0	0	0	0	0	0	0	0	0				0	0	21030.2	17223.5	4000	30481.4	26674.7	30481.4	4000	26674.7	0	10.3249	10.1915	0	0	0	8.2943	1	3806.69	3098.32	708.37	79	老年(60+)	6241	女	6	小学	不健康	非党员	是
4301100714783598	2022	北石佛镇	北石佛村	参与	参与	参与非农	2	1.25	1.25	0	522	6.25958	6.25958	0	522	0	261		261	24	12	10107.3	5661.33	19500	35615.5	31169.5	17807.8	9750	15584.8	9750	9.78739	9.65405	9.18513	12150	9.40517	9.18513	1	4446	1115.95	3330.05	56	中年(40-59)	3136	男	9	初中	不健康	非党员	是
3823515400	2022	东团堡乡	五节崖村	未参与	未参与	未参与非农	0	0	0	0	0	0	0	0	0	0				0	0	18516.7	14157.9	3250	34949.9	30591.2	17475	1625	15295.6	0	9.76852	9.63532	0	0	0	7.39388	1	4358.74	3320.73	1038.01	78	老年(60+)	6084	男	6	小学	不健康	非党员	是
3823530863	2022	走马驿镇	窑峪口村	未参与	未参与	未参与非农	0	0	0	0	0	0	0	0	0	0				0	0	12161.6	9276.05	4083	23141	20255.4	23141	4083	20255.4	0	10.0494	9.91618	0	0	0	8.31483	1	2885.52	2638.36	247.16	82	老年(60+)	6724	男	6	小学	不健康	非党员	是
3823527028	2021	留家庄乡	团圆村	参与	未参与	参与非农	2	0.909091	0.909091	0	304.5	5.72195	5.72195	0	304.5	0	152.25		152.25	14	4.66667	34465.7	25907.6	31020	68680.4	60122.4	17170.1	7755	15030.6	14670	9.75093	9.61784	9.59363	7335	8.90055	8.95622	1	8558.02	7597.36	960.66	63	老年(60+)	3969	男	9	初中	不健康	非党员	是
3823522996	2022	乌龙沟乡	小庄村	参与	参与	参与非农	2	0.666667	0.666667	0	435	6.07764	6.07764	0	435	0	217.5		217.5	20	6.66667	56524.9	44297.9	40155	98179.9	85952.9	19636	8031	17190.6	17050	9.88512	9.75212	9.74396	7120	8.8708	8.99119	1	12227	10830.3	500	56	中年(40-59)	3136	男	6	小学	健康	非党员	是
3823521270	2022	金家井乡	谭家庄村	参与	参与	参与非农	3	1	1	0	261	5.56834	5.56834	0	261	0	87		87	12	4	5642.42	1642	18800	32137.6	28137.2	10712.5	6266.67	9379.06	6266.67	9.27917	9.14623	8.74316	8519	9.05017	8.74316	1	4000.42	0	3377.01	57	中年(40-59)	3249	男	9	初中	健康	非党员	是
3823611227	2022	杨家庄镇	周家庄村	参与	未参与	参与非农	1	1.66667	1.66667	0	195.75	5.28193	5.28193	0	195.75	0	195.75		195.75	9	9	10409	6936.74	5435	27899.6	24427.3	13949.8	2717.5	12213.7	3480	9.54322	9.41031	8.15507	1740	7.46221	7.90784	1	3472.22	2211.38	1260.84	78	老年(60+)	6084	男	9	初中	不健康	非党员	是
3823471600	2022	白石山镇	菜村岗村	参与	未参与	参与非农	2	1.25	1.25	0	348	5.85507	5.85507	0	348	0	174		174	16	8	17311.3	10356.3	33170	55924.4	48969.3	13981.1	8292.5	12242.3	15685	9.54546	9.41266	9.66052	7842.5	8.96744	9.02323	1	6955.03	6955.03	0	63	老年(60+)	3969	男	9	初中	不健康	非党员	是
3823523071	2021	白石山镇	白石口村	参与	参与	参与非农	1	0.833333	0.833333	0	130.5	4.87901	4.87901	0	130.5	0	130.5		130.5	6	6	6248.4	3284.83	12540	23838.4	20874.8	11919.2	6270	10437.4	9200	9.38591	9.25315	9.12707	5125	8.54208	8.74369	1	2963.57	2960.56	3.01	57	中年(40-59)	3249	男	6	小学	不健康	非党员	是
3823615149	2022	杨家庄镇	三道城村	参与	未参与	参与非农	2	1.66667	1.66667	0	522	6.25958	6.25958	0	522	0	261		261	24	12	10571.8	7075.67	3480	28139.7	24643.5	14069.8	1740	12321.7	1740	9.55179	9.41912	7.46221	1740	7.46221	7.46221	1	3496.18	402.13	3094.05	76	老年(60+)	5776	男	6	小学	不健康	非党员	是
3823621736	2022	乌龙沟乡	邓庄村	未参与	未参与	未参与非农	0	0	0	0	0	0	0	0	0	0				0	0	8671.25	6611.39	2900	16587.2	14527.4	16587.2	2900	14527.4	0	9.71639	9.58379	0	0	0	7.97281	1	2059.86	2059.86	0	86	老年(60+)	7396	女	9	初中	不健康	非党员	是
4301100708659523	2021	乌龙沟乡	大庄村	参与	参与	参与非农	1	0.833333	0.833333	0	65.25	4.19344	4.19344	0	65.25	0	65.25		65.25	3	1.5	16304.7	12422.9	5080	31302.6	27420.7	15651.3	2540	13710.4	1000	9.65831	9.52591	6.90875	1350	7.2086	7.84031	1	3881.83	2618.4	1263.43	67	老年(60+)	4489	男	6	小学	不健康	非党员	是
4301100709098752	2022	银坊镇	司格庄村	参与	未参与	参与非农	1	1	1	0	261	5.56834	5.56834	0	261	0	261		261	12	12	13368.9	7359.02	33260	48470.9	42461	16157	11086.7	14153.7	27500	9.69011	9.55773	10.222	9166.67	9.12344	9.31359	1	6009.9	6009.9	0	72	老年(60+)	5184	女	6	小学	不健康	非党员	是
4301100710029265	2022	杨家庄镇	三道城村	参与	未参与	参与非农	1	1.66667	1.66667	0	261	5.56834	5.56834	0	261	0	261		261	12	12	14513.2	11351.3	6500	25522.8	22360.9	25522.8	6500	22360.9	6500	10.1473	10.0151	8.77971	6500	8.77971	8.77971	1	3161.89	2761.15	400.74	69	老年(60+)	4761	男	12	高中	不健康	非党员	是
3823518039	2021	白石山镇	雀儿林村	未参与	未参与	未参与非农	0	0	0	0	0	0	0	0	0	0				0	0	16898.7	13986.5	0	23511	20598.8	23511	0	20598.8	0	10.0652	9.93299	0	0	0	0	1	2912.16	2626.56	285.6	87	老年(60+)	7569	女	0	文盲或半文盲	不健康	非党员	是
3823516282	2021	南屯镇	亚家庄村	参与	参与	参与非农	2	1	1	0	348	5.85507	5.85507	0	348	0	174		174	16	8	9623.53	6504.29	4080	25201	22081.7	12600.5	2040	11040.9	2040	9.44149	9.30936	7.6212	4540	8.4209	7.6212	1	3119.24	1351.68	1767.56	58	中年(40-59)	3364	男	6	小学	不健康	非党员	是
3823469360	2021	白石山镇	荆山口村	参与	参与	参与非农	2	0.666667	0.666667	0	348	5.85507	5.85507	0	348	0	174		174	16	5.33333	60444.9	48217.9	22000	98818.2	86591.2	24704.6	5500	21647.8	11000	10.1147	9.98266	9.30574	7700	8.94911	8.61269	1	12227	10830.3	1788.44	49	中年(40-59)	2401	男	6	小学	不健康	非党员	是
3823536251	2022	塔崖驿乡	大东沟村	参与	参与	参与非农	1	0.625	0.625	0	261	5.56834	5.56834	0	261	0	261		261	12	6	9999.2	5217.1	14110	38658.9	33876.8	12886.3	4703.33	11292.3	13560	9.46392	9.33187	9.51495	6653.33	8.80302	8.45624	1	4782.1	4031.1	751	54	中年(40-59)	2916	男	9	初中	不健康	非党员	是
4301100708300165	2021	银坊镇	杏树台村	参与	参与	参与非农	1	1.66667	1.66667	0	261	5.56834	5.56834	0	261	0	261		261	12	12	9323.09	6466.92	11600	23090.3	20234.1	23090.3	11600	20234.1	11000	10.0472	9.91513	9.30574	11700	9.36743	9.35885	1	2856.17	2802.02	54.15	64	老年(60+)	4096	男	9	初中	不健康	非党员	是
4301100714377113	2022	乌龙沟乡	邓庄村	未参与	未参与	未参与非农	0	0	0	0	0	0	0	0	0	0				0	0	11589.8	8800.67	2900	22551.4	19762.3	22551.4	2900	19762.3	0	10.0236	9.89153	0	0	0	7.97281	1	2789.1	2789.1	0	80	老年(60+)	6400	男	6	小学	不健康	非党员	是
3823514818	2021	水堡镇	龙家庄村	参与	参与	未参与非农	0	0	0	0	0	0	0	0	0	0				0	0	20145.6	15864.7	647	34620.1	30339.2	17310	323.5	15169.6	0	9.75904	9.62705	0	1200	7.09091	5.78229	1	4280.91	4083.15	197.76	72	老年(60+)	5184	男	9	初中	不健康	非党员	是
4301100714151708	2022	上庄乡	南阳峪村	参与	参与	参与非农	2	1	0.5	0.5	391.5	5.97254	5.28193	5.28193	195.75	195.75	195.75	195.75	195.75	18	9	18267.9	13783.5	16230	36271.9	31787.5	18136	8115	15893.7	7440	9.80565	9.67368	8.91476	8150	9.0059	9.00159	1	4484.46	3857.7	626.76	54	中年(40-59)	2916	女	9	初中	不健康	非党员	是
3823520723	2022	杨家庄镇	井家滩村	参与	未参与	参与非农	1	0.625	0	0.625	195.75	5.28193	0	5.28193	0	195.75	195.75	195.75		9	4.5	35133.7	26141.1	28330	72763.3	63770.7	14552.7	5666	12754.1	25030	9.58553	9.45361	10.1279	5006	8.51859	8.64242	1	8992.59	8992.59	0	83	老年(60+)	6889	女	6	小学	不健康	非党员	是
4301100708710447	2021	杨家庄镇	隋家庄村	参与	参与	参与非农	2	1.25	1.25	0	522	6.25958	6.25958	0	522	0	261		261	24	12	23461.2	16232	21340	58508.7	51279.5	14627.2	5335	12819.9	10670	9.59064	9.45875	9.27529	5485	8.60995	8.58223	1	7229.2	4102.97	3126.23	70	老年(60+)	4900	男	6	小学	不健康	非党员	是
3823526435	2022	东团堡乡	五节崖村	未参与	未参与	未参与非农	0	0	0	0	0	0	0	0	0	0				0	0	11688.2	8207.9	3250	28174.8	24694.4	14087.4	1625	12347.2	0	9.55304	9.42119	0	0	0	7.39388	1	3480.35	2767.78	712.57	80	老年(60+)	6400	男	0	文盲或半文盲	不健康	非党员	是
3823474658	2022	涞源镇	扯拽沟村	参与	未参与	参与非农	2	0.666667	0.666667	0	304.5	5.72195	5.72195	0	304.5	0	152.25		152.25	14	4.66667	16591	10956.5	28540	45635	40000.5	15211.7	9513.33	13333.5	13000	9.62982	9.49804	9.47278	8666.67	9.06735	9.16055	1	5634.44	5560.87	73.57	54	中年(40-59)	2916	男	0	文盲或半文盲	不健康	非党员	是
3823612712	2022	杨家庄镇	土安村	参与	未参与	参与非农	3	1.15385	0.769231	0.384615	435	6.07764	5.67332	4.98361	290	145	145	145	145	20	6.66667	33896.7	26454.2	25620	60335	52892.5	20111.7	8540	17630.8	8540	9.90905	9.7774	9.05263	8540	9.05263	9.05263	1	7442.45	7301.8	140.65	59	中年(40-59)	3481	男	6	小学	不健康	非党员	是
4301100707360347	2021	涞源镇	北韩村	参与	未参与	参与非农	1	1.66667	1.66667	0	195.75	5.28193	5.28193	0	195.75	0	195.75		195.75	9	9	5789.51	2883.1	15600	23574.9	20668.5	23574.9	15600	20668.5	15600	10.0679	9.93637	9.65509	15600	9.65509	9.65509	1	2906.41	2906.41	0	62	老年(60+)	3844	男	9	初中	不健康	非党员	是
4301101071501279	2021	金家井乡	北坡底村	参与	参与	未参与非农	0	0	0	0	0	0	0	0	0	0				0	0	12466.6	9019.95	0	27966.6	24520	13983.3	0	12260	0	9.54562	9.4141	0	7750	8.95558	0	1	3446.62	3436.09	10.53	43	中年(40-59)	1849	男	6	小学	不健康	党员	是
4301100714608881	2021	北石佛镇	南上屯村	参与	参与	参与非农	1	1.66667	1.66667	0	261	5.56834	5.56834	0	261	0	261		261	12	12	8874.59	5998.79	3480	23358.4	20482.6	11679.2	1740	10241.3	3480	9.36556	9.23418	8.15507	4140	8.32869	7.46221	1	2875.8	2107.33	768.47	68	老年(60+)	4624	男	9	初中	不健康	非党员	是
3823464918	2022	金家井乡	北坡底村	参与	未参与	参与非农	1	1	1	0	261	5.56834	5.56834	0	261	0	261		261	12	12	28823.5	19268.8	48000	77643.9	68089.2	77643.9	48000	68089.2	48000	11.2599	11.1286	10.779	48000	10.779	10.779	1	9554.73	9554.73	0	49	中年(40-59)	2401	男	9	初中	不健康	非党员	是
3823484507	2021	走马驿镇	南城子村	参与	参与	未参与非农	0	0	0	0	0	0	0	0	0	0				0	0	16944	13071.7	0	31509.6	27637.2	15754.8	0	13818.6	0	9.6649	9.53377	0	600	6.39859	0	1	3872.37	3050.42	821.95	77	老年(60+)	5929	男	9	初中	不健康	非党员	是
3823529114	2022	杨家庄镇	土安村	参与	未参与	参与非农	1	0.833333	0.833333	0	108.75	4.69821	4.69821	0	108.75	0	108.75		108.75	5	2.5	11290.1	8021.29	10000	26610.6	23341.8	13305.3	5000	11670.9	10000	9.49592	9.36485	9.21044	5000	8.51739	8.51739	1	3268.85	2958.39	310.46	66	老年(60+)	4356	男	6	小学	不健康	非党员	是
3823544455	2021	东团堡乡	养老河村	参与	参与	参与非农	1	0.625	0.625	0	87	4.47734	4.47734	0	87	0	87		87	4	2	16034.1	11525	15040	36708.2	32199.1	9177.06	3760	8049.79	15040	9.12446	8.9934	9.61854	4560	8.4253	8.23244	1	4509.11	652.31	3377.01	54	中年(40-59)	2916	男	6	小学	不健康	非党员	是
4301100708373186	2022	王安镇	二十亩地村	参与	未参与	参与非农	1	1.66667	1.66667	0	261	5.56834	5.56834	0	261	0	261		261	12	12	29742.9	24229.4	9900	44929.8	39416.3	44929.8	9900	39416.3	9000	10.7129	10.5819	9.10509	9000	9.10509	9.20039	1	5513.58	5513.58	0	55	中年(40-59)	3025	男	9	初中	不健康	非党员	是
3823463302	2022	王安镇	东刘家庄村	未参与	未参与	未参与非农	0	0	0	0	0	0	0	0	0	0				0	0	6701.9	4556.27	5857	17489.2	15343.6	8744.6	2928.5	7671.78	0	9.07619	8.9453	0	0	0	7.98259	1	2145.63	2024.88	120.75	74	老年(60+)	5476	男	9	初中	不健康	党员	是
4301100707919842	2022	王安镇	闫家庄村	参与	未参与	参与非农	1	1.66667	1.66667	0	261	5.56834	5.56834	0	261	0	261		261	12	12	16827.7	12810.4	3480	32853.2	28835.9	16426.6	1740	14418	3480	9.70666	9.57623	8.15507	1740	7.46221	7.46221	1	4017.3	3517.3	500	69	老年(60+)	4761	男	12	高中	不健康	非党员	是
3824389197	2021	白石山镇	菜村岗村	参与	参与	参与非农	3	0.625	0.208333	0.416667	478.5	6.17274	5.07829	5.76832	159.5	319	159.5	159.5	159.5	22	4.4	56524.9	44297.9	42690	99996.9	87769.9	19999.4	8538	17554	13533.3	9.90346	9.77304	9.51298	8155	9.00651	9.0524	1	12227	10830.3	567	50	中年(40-59)	2500	女	9	初中	不健康	非党员	是
4301100710917163	2021	上庄乡	上庄村	参与	未参与	参与非农	1	1.66667	1.66667	0	65.25	4.19344	4.19344	0	65.25	0	65.25		65.25	3	3	4723.85	3261.75	3000	11959.8	10497.8	11959.8	3000	10497.8	3000	9.38931	9.25892	8.0067	3000	8.0067	8.0067	1	1462.1	1228.89	233.21	69	老年(60+)	4761	女	6	小学	不健康	非党员	是
3823532925	2022	东团堡乡	养老河村	参与	未参与	参与非农	1	0.833333	0.833333	0	261	5.56834	5.56834	0	261	0	261		261	12	6	21685.1	16606.5	5479	41545.7	36467.2	20772.9	2739.5	18233.6	1999	9.9414	9.81102	7.6009	999.5	6.90826	7.9159	1	5078.54	5078.54	0	62	老年(60+)	3844	男	6	小学	不健康	非党员	是
3823459076	2022	白石山镇	菜村岗村	参与	未参与	参与非农	1	1.66667	1.66667	0	130.5	4.87901	4.87901	0	130.5	0	130.5		130.5	6	6	5712.51	3100	10017	21375.4	18762.9	10687.7	5008.5	9381.46	1740	9.27685	9.14649	7.46221	870	6.76964	8.51909	1	2612.51	0	2612.51	64	老年(60+)	4096	男	6	小学	健康	非党员	是
3823468571	2021	白石山镇	斗军湾村	参与	参与	参与非农	2	0.625	0.3125	0.3125	348	5.85507	5.16479	5.16479	174	174	174	174	174	16	4	12817.8	7692.97	24920	41959.8	36834.9	8391.95	4984	7366.98	10250	9.03503	8.90476	9.23513	4300	8.3666	8.51419	1	5124.84	4981.59	143.25	63	老年(60+)	3969	男	6	小学	不健康	非党员	是
4301100710047526	2021	金家井乡	泉峪村	参与	未参与	参与非农	1	0.833333	0.833333	0	261	5.56834	5.56834	0	261	0	261		261	12	6	14806.9	11102.9	1564	30341.3	26637.4	15170.7	782	13318.7	1000	9.62712	9.49692	6.90875	500	6.21661	6.66313	1	3703.93	3703.93	0	69	老年(60+)	4761	男	0	文盲或半文盲	不健康	非党员	是
3823515652	2021	南屯镇	马圈村	参与	未参与	参与非农	1	0.5	0.5	0	261	5.56834	5.56834	0	261	0	261		261	12	6	58937.4	46710.4	36040	100271	88044	25067.7	9010	22011	36040	10.1293	9.9993	10.4924	9010	9.1062	9.1062	1	12227	10830.3	6.44	44	中年(40-59)	1936	男	9	初中	健康	党员	是
3823527039	2021	白石山镇	东龙虎	参与	参与	参与非农	3	1	0.666667	0.333333	326.25	5.79072	5.38679	4.69821	217.5	108.75	108.75	108.75	108.75	15	5	12392.4	6582.47	30000	47681.9	41872	11920.5	7500	10468	10000	9.38601	9.25608	9.21044	8625	9.06254	8.92279	1	5809.9	5809.9	0	51	中年(40-59)	2601	男	9	初中	健康	非党员	是
3823483892	2021	北石佛镇	白绸村	参与	参与	参与非农	1	0.384615	0.384615	0	261	5.56834	5.56834	0	261	0	261		261	12	4	29267.8	22157.3	23040	58363.8	51253.2	14590.9	5760	12813.3	23040	9.58816	9.45824	10.045	6060	8.70963	8.65887	1	7110.53	4953.69	2156.84	48	中年(40-59)	2304	女	9	初中	不健康	非党员	是
3823482610	2021	金家井乡	周村	参与	参与	参与非农	1	0.625	0.625	0	43.5	3.79549	3.79549	0	43.5	0	43.5		43.5	2	1	9220.05	5455.44	8000	30938	27173.4	15469	4000	13586.7	8000	9.64659	9.51685	8.98732	9000	9.10509	8.2943	1	3764.61	976.19	2788.42	62	老年(60+)	3844	男	12	高中	不健康	非党员	是
3823477538	2022	上庄乡	西泉头村	参与	参与	未参与非农	0	0	0	0	0	0	0	0	0	0				0	0	18650.9	14548.9	3360	33738.9	29636.9	16869.4	1680	14818.5	0	9.73326	9.60363	0	2200	7.69667	7.42714	1	4101.95	3710.16	391.79	74	老年(60+)	5476	男	0	文盲或半文盲	不健康	非党员	是
4301100713380493	2021	金家井乡	周村	参与	参与	参与非农	1	1.66667	1.66667	0	21.75	3.12457	3.12457	0	21.75	0	21.75		21.75	1	1	10745.2	7564.09	3000	26167.3	22986.2	13083.6	1500	11493.1	3000	9.47912	9.3495	8.0067	4450	8.40088	7.31389	1	3181.1	3013.2	167.9	63	老年(60+)	3969	男	12	高中	不健康	非党员	是
3823482280	2021	白石山镇	杨家川村	参与	参与	参与非农	1	0.2	0.2	0	239.25	5.48168	5.48168	0	239.25	0	239.25		239.25	11	2.2	20981.6	13608.5	38000	60696.3	53323.2	12139.3	7600	10664.6	38000	9.4042	9.27469	10.5454	7880	8.97221	8.93604	1	7373.15	7373.15	0	59	中年(40-59)	3481	男	9	初中	不健康	非党员	是
3823485112	2022	王安镇	黄台院村	参与	未参与	参与非农	1	0.384615	0	0.384615	108.75	4.69821	0	4.69821	0	108.75	108.75	108.75		5	1.66667	23435.4	15174.2	38520	68029.5	59768.4	13605.9	7704	11953.7	34200	9.51826	9.38879	10.44	6840	8.83069	8.94962	1	8261.12	8108.49	152.63	63	老年(60+)	3969	男	12	高中	不健康	非党员	是
3823485584	2021	水堡镇	泉塘村	未参与	未参与	未参与非农	0	0	0	0	0	0	0	0	0	0				0	0	7228.81	5342.62	840	15552.1	13665.9	15552.1	840	13665.9	0	9.65195	9.52266	0	0	0	6.73459	1	1886.19	1714.01	172.18	84	老年(60+)	7056	女	0	文盲或半文盲	不健康	非党员	是
3823482872	2021	白石山镇	十八堰村	参与	参与	参与非农	1	1.66667	1.66667	0	21.75	3.12457	3.12457	0	21.75	0	21.75		21.75	1	1	22336.1	17950.1	2400	36172.1	31786.2	18086.1	1200	15893.1	600	9.8029	9.67364	6.39859	1300	7.17089	7.09091	1	4385.96	4385.96	0	76	老年(60+)	5776	男	9	初中	不健康	非党员	是
3823525482	2022	涞源镇	辛庄村	参与	未参与	参与非农	1	1	1	0	261	5.56834	5.56834	0	261	0	261		261	12	12	11387.2	8596.98	11100	23028.1	20237.8	23028.1	11100	20237.8	10600	10.0445	9.91531	9.2687	10600	9.2687	9.31479	1	2790.26	2245.39	544.87	58	中年(40-59)	3364	男	9	初中	不健康	非党员	是
3823528799	2021	东团堡乡	杨庄村	参与	未参与	参与非农	1	1.66667	1.66667	0	65.25	4.19344	4.19344	0	65.25	0	65.25		65.25	3	3	43950	36524.9	11600	61281.3	53856.3	30640.7	5800	26928.1	8000	10.3301	10.2009	8.98732	4000	8.2943	8.66579	1	7425.04	7425.04	0	68	老年(60+)	4624	女	6	小学	健康	非党员	是
3823473860	2021	北石佛镇	北上屯村	参与	参与	参与非农	1	1.66667	1.66667	0	261	5.56834	5.56834	0	261	0	261		261	12	12	44424.4	37277.9	6540	59038.5	51892	29519.3	3270	25946	6540	10.2928	10.1638	8.78585	4270	8.3596	8.09285	1	7146.52	6562.11	584.41	67	老年(60+)	4489	男	6	小学	不健康	非党员	是
3823465971	2022	走马驿镇	南城子村	未参与	未参与	未参与非农	0	0	0	0	0	0	0	0	0	0				0	0	44677.6	38186.5	452	53633.4	47142.3	53633.4	452	47142.3	0	10.8899	10.7609	0	0	0	6.11589	1	6491.1	6491.1	0	55	中年(40-59)	3025	男	6	小学	不健康	非党员	是
4301100708631594	2021	北石佛镇	石道沟村	参与	参与	未参与非农	0	0	0	0	0	0	0	0	0	0				0	0	15412.8	11549.1	2880	31936.7	28073	15968.4	1440	14036.5	0	9.67836	9.54942	0	1575	7.36265	7.27309	1	3863.74	3461.2	402.54	68	老年(60+)	4624	男	6	小学	不健康	非党员	是
3823536242	2022	杨家庄镇	南李庄村	未参与	未参与	未参与非农	0	0	0	0	0	0	0	0	0	0				0	0	11869.1	8578.46	1300	27203.8	23913.2	13601.9	650	11956.6	0	9.51797	9.38904	0	0	0	6.47851	1	3290.6	2368.83	921.77	69	老年(60+)	4761	女	6	小学	不健康	党员	是
4301100719144857	2022	塔崖驿乡	塔崖驿村	参与	未参与	参与非农	2	1.25	1.25	0	522	6.25958	6.25958	0	522	0	261		261	24	12	7088.07	3816.13	19240	27063.7	23791.8	13531.9	9620	11895.9	7875	9.5128	9.38395	8.97158	7875	8.97158	9.1717	1	3271.94	3096.94	175	55	中年(40-59)	3025	女	9	初中	不健康	非党员	是
3823518066	2021	南马庄乡	向阳会村	参与	参与	参与非农	1	1.66667	1.66667	0	261	5.56834	5.56834	0	261	0	261		261	12	12	18056.4	13833.7	3480	34944.9	30722.2	17472.4	1740	15361.1	3480	9.76838	9.63959	8.15507	5790	8.66406	7.46221	1	4222.71	4149.62	73.09	68	老年(60+)	4624	男	6	小学	不健康	非党员	是
3823518395	2021	白石山镇	白石口村	参与	未参与	参与非农	2	1	1	0	261	5.56834	5.56834	0	261	0	130.5		130.5	12	6	22139.9	15152.6	32900	57839.8	50852.6	11568	6580	10170.5	15750	9.356	9.22725	9.66466	6300	8.74846	8.79194	1	6987.24	5163.15	1824.09	72	老年(60+)	5184	女	0	文盲或半文盲	不健康	非党员	是
3823610019	2022	南屯镇	朱家庄村	参与	未参与	参与非农	1	0.5	0.5	0	261	5.56834	5.56834	0	261	0	261		261	12	6	16954.8	9578.82	44000	61081.2	53705.2	15270.3	11000	13426.3	44000	9.63366	9.50497	10.692	11000	9.30574	9.30574	1	7375.99	6675.99	700	36	青年(18-39)	1296	男	12	专科及以上	不健康	党员	是
3823520431	2022	水堡镇	泉塘村	参与	参与	未参与非农	0	0	0	0	0	0	0	0	0	0				0	0	20789.6	16124.9	1920	38642.4	33977.8	19321.2	960	16988.9	0	9.86896	9.74031	0	2750	7.91972	6.86797	1	4664.65	4047.29	617.36	78	老年(60+)	6084	男	6	小学	不健康	非党员	是
3823589656	2022	杨家庄镇	兰家庄村	参与	未参与	参与非农	1	1.66667	1.66667	0	261	5.56834	5.56834	0	261	0	261		261	12	12	15684.2	11465.4	3701.5	34951.7	30732.8	17475.8	1850.75	15366.4	3480	9.76857	9.63994	8.15507	1740	7.46221	7.52389	1	4218.84	4144.4	74.44	75	老年(60+)	5625	男	0	文盲或半文盲	不健康	非党员	是
100000567371209	2022	南马庄乡	桦木沟村	参与	参与	参与非农	1	0.25	0.25	0	261	5.56834	5.56834	0	261	0	261		261	12	3	57168.7	44941.7	23446.8	101673	89446.3	20334.7	4689.36	17889.3	22796.8	9.92008	9.79196	10.0344	4979.36	8.51326	8.45326	1	12227	10830.3	707.22	52	中年(40-59)	2704	男	9	初中	不健康	党员	是
4301100708425281	2021	涞源镇	东夹山村	参与	参与	参与非农	1	1	1	0	261	5.56834	5.56834	0	261	0	261		261	12	12	11549.8	8143.14	9800	28328.4	24921.8	28328.4	9800	24921.8	9600	10.2516	10.1235	9.16962	15600	9.65509	9.19024	1	3406.64	3406.64	0	58	中年(40-59)	3364	男	6	小学	不健康	非党员	是
4301100710332972	2021	上庄乡	峨头村	参与	参与	参与非农	1	1.66667	1.66667	0	261	5.56834	5.56834	0	261	0	261		261	12	12	13637.4	10343.1	3480	27400	24105.7	13700	1740	12052.9	3480	9.52515	9.39706	8.15507	2740	7.91608	7.46221	1	3294.3	3294.3	0	69	老年(60+)	4761	男	6	小学	健康	非党员	是
3823523509	2021	走马驿镇	北大沟村	参与	未参与	参与非农	1	0.5	0	0.5	130.5	4.87901	0	4.87901	0	130.5	130.5	130.5		6	3	18455.2	11515.1	36000	57769.5	50829.4	11553.9	7200	10165.9	36000	9.35478	9.22679	10.4913	7200	8.88198	8.88198	1	6940.11	6848.57	91.54	71	老年(60+)	5041	男	6	小学	不健康	非党员	是
3823530393	2021	水堡镇	井子会村	参与	未参与	参与非农	1	1	1	0	261	5.56834	5.56834	0	261	0	261		261	12	12	13011.3	9728.68	6410	27331.8	24049.2	13665.9	3205	12024.6	5500	9.52266	9.39471	8.61269	2750	7.91972	8.07278	1	3282.6	3282.6	0	62	老年(60+)	3844	男	6	小学	不健康	非党员	是
4301100707494537	2022	杨家庄镇	烟煤洞村	参与	未参与	参与非农	1	1.66667	1.66667	0	261	5.56834	5.56834	0	261	0	261		261	12	12	15075.5	11218.4	7628.24	32117.3	28260.2	16058.7	3814.12	14130.1	4480	9.684	9.55606	8.4076	2240	7.71468	8.24673	1	3857.1	3407.52	449.58	69	老年(60+)	4761	男	9	初中	不健康	非党员	是
3823543924	2021	乌龙沟乡	小庄村	参与	参与	参与非农	3	0.882353	0.588235	0.294118	522	6.25958	5.85507	5.16479	348	174	174	174	174	24	8	14596.4	8834.08	30040	47992.3	42229.9	11998.1	7510	10557.5	8333.33	9.3925	9.26459	9.02814	7000	8.85381	8.92412	1	5762.31	5762.31	0	52	中年(40-59)	2704	男	9	初中	健康	非党员	是
3823204758	2022	南马庄乡	古道村	参与	参与	参与非农	1	1.66667	1.66667	0	261	5.56834	5.56834	0	261	0	261		261	12	12	13604.3	10142.7	3780	28847.1	25385.5	14423.5	1890	12692.7	2880	9.57662	9.44879	7.96589	4440	8.39863	7.54486	1	3461.62	3352.16	109.46	74	老年(60+)	5476	男	6	小学	不健康	党员	是
3822182225	2021	北石佛镇	赵家井村	参与	未参与	参与非农	2	1.25	1.25	0	326.25	5.79072	5.79072	0	326.25	0	163.125		163.125	15	7.5	12868.7	7563.75	19460	44216.2	38911.2	14738.7	6486.67	12970.4	7500	9.59823	9.47043	8.92279	5000	8.51739	8.77766	1	5304.98	378.27	3377.01	47	中年(40-59)	2209	男	6	小学	不健康	非党员	是
3823541724	2021	东团堡乡	养老河村	参与	参与	参与非农	1	0.625	0	0.625	108.75	4.69821	0	4.69821	0	108.75	108.75	108.75		5	2.5	12829.6	7488.48	13000	44532.5	39191.4	11133.1	3250	9797.84	13000	9.31768	9.18992	9.47278	4250	8.35491	8.08672	1	5341.16	5341.16	0	68	老年(60+)	4624	男	6	小学	健康	非党员	是
4301100715161215	2021	南屯镇	上沟村	参与	参与	参与非农	1	1.66667	1.66667	0	261	5.56834	5.56834	0	261	0	261		261	12	12	8586.83	5098.72	4428	29084.3	25596.2	14542.2	2214	12798.1	4428	9.58481	9.45705	8.39593	4214	8.3464	7.70301	1	3488.11	3488.11	0	68	老年(60+)	4624	男	9	初中	健康	非党员	是
4301100708234370	2021	东团堡乡	梁家庄村	参与	参与	参与非农	2	1.25	1.25	0	522	6.25958	6.25958	0	522	0	261		261	24	12	23976	15931.9	25510	67088.5	59044.4	22362.8	8503.33	19681.5	11280	10.0152	9.88743	9.33088	10353.3	9.24516	9.04833	1	8044.08	4518.99	3377.01	61	老年(60+)	3721	男	9	初中	不健康	非党员	是
4301100708745186	2021	南屯镇	小炉沟村	参与	参与	参与非农	1	0.625	0.625	0	261	5.56834	5.56834	0	261	0	261		261	12	6	35401	27530.5	19690	65681.1	57810.6	16420.3	4922.5	14452.7	19040	9.70627	9.57863	9.85435	5010	8.51939	8.50177	1	7870.51	3732.71	3377.01	82	老年(60+)	6724	男	6	小学	不健康	党员	是
4301100708922275	2022	南马庄乡	向阳湾村	参与	未参与	参与非农	1	1.66667	1.66667	0	261	5.56834	5.56834	0	261	0	261		261	12	12	10033.8	6955.91	3908	25688.6	22610.7	12844.3	1954	11305.3	1740	9.46065	9.33303	7.46221	870	6.76964	7.57815	1	3077.87	1377.52	1700.35	80	老年(60+)	6400	男	6	小学	不健康	非党员	是
3823481228	2021	白石山镇	十八堰村	未参与	未参与	未参与非农	0	0	0	0	0	0	0	0	0	0				0	0	18439.4	13677.8	1800	39769.4	35007.8	19884.7	900	17503.9	0	9.89771	9.77018	0	0	0	6.80351	1	4761.63	4672.65	88.98	72	老年(60+)	5184	男	6	小学	不健康	非党员	是
4301100708975904	2022	泉坊镇	甲村	参与	未参与	参与非农	1	1.66667	1.66667	0	261	5.56834	5.56834	0	261	0	261		261	12	12	16944.7	13541.3	4252	28426.7	25023.3	28426.7	4252	25023.3	3000	10.2551	10.1276	8.0067	3000	8.0067	8.35538	1	3403.4	3403.4	0	71	老年(60+)	5041	男	9	初中	不健康	非党员	是
4301101074367197	2022	白石山镇	斗军湾村	参与	未参与	参与非农	1	1	1	0	130.5	4.87901	4.87901	0	130.5	0	130.5		130.5	6	6	56524.9	46524.9	22000	83644.9	73644.9	27881.6	7333.33	24548.3	22000	10.2357	10.1084	9.99884	7333.33	8.90032	8.90032	1	10000	10000	0	39	青年(18-39)	1521	男	9	初中	不健康	非党员	是
4301100709208968	2021	王安镇	杏树沟村	参与	未参与	参与非农	1	1.66667	1.66667	0	261	5.56834	5.56834	0	261	0	261		261	12	12	18351.1	14504.5	8934	32178.7	28332.1	32178.7	8934	28332.1	8334	10.3791	10.2517	9.02822	8334	9.02822	9.09773	1	3846.66	3846.66	0	31	青年(18-39)	961	男	6	小学	不健康	非党员	是
3823483882	2022	金家井乡	窝坨村	参与	未参与	参与非农	1	1.66667	1.66667	0	43.5	3.79549	3.79549	0	43.5	0	43.5		43.5	2	2	56524.9	47374.4	3000	76585.8	67435.3	38292.9	1500	33717.7	3000	10.553	10.4258	8.0067	1500	7.31389	7.31389	1	9150.44	9146.34	4.1	73	老年(60+)	5329	男	6	小学	不健康	党员	是
4301100708922275	2021	南马庄乡	向阳湾村	未参与	未参与	未参与非农	0	0	0	0	0	0	0	0	0	0				0	0	14148.2	10776.9	0	28225.2	24853.9	14112.6	0	12426.9	0	9.55482	9.42762	0	0	0	0	1	3371.28	1419.71	1951.57	79	老年(60+)	6241	男	6	小学	不健康	非党员	是
3823610247	2021	杨家庄镇	南李庄村	参与	未参与	参与非农	2	0.909091	0.909091	0	413.25	6.02647	6.02647	0	413.25	0	206.625		206.625	19	6.33333	70717	58490	30000	102414	90186.6	25603.4	7500	22546.7	15000	10.1505	10.0233	9.61587	7500	8.92279	8.92279	1	12227	10830.3	94.81	61	老年(60+)	3721	男	9	初中	不健康	非党员	是
4301100762762261	2022	走马驿镇	白道安村	参与	未参与	参与非农	2	0.909091	0.909091	0	456.75	6.12632	6.12632	0	456.75	0	228.375		228.375	21	10.5	59743.7	47516.7	29000	102553	90326.3	34184.4	9666.67	30108.8	14500	10.4395	10.3126	9.58197	9666.67	9.17654	9.17654	1	12227	10830.3	415.57	61	老年(60+)	3721	男	9	初中	不健康	非党员	是
3823530331	2021	白石山镇	白石山村	参与	参与	参与非农	1	0.625	0.625	0	152.25	5.03207	5.03207	0	152.25	0	152.25		152.25	7	3.5	69998.1	57771.1	14500	102599	90372.4	25649.8	3625	22593.1	10500	10.1523	10.0254	9.25923	2840	7.95191	8.19589	1	12227	10830.3	0	45	中年(40-59)	2025	男	9	初中	不健康	非党员	是
3823482396	2022	涞源镇	后堡子村	未参与	未参与	未参与非农	0	0	0	0	0	0	0	0	0	0				0	0	16604.8	12830.7	5800	31700.8	27926.7	31700.8	5800	27926.7	0	10.3641	10.2373	0	0	0	8.66579	1	3774.09	3774.09	0	77	老年(60+)	5929	男	6	小学	不健康	非党员	是
3823460000	2021	白石山镇	十八堰村	参与	未参与	参与非农	1	0.625	0	0.625	217.5	5.38679	0	5.38679	0	217.5	217.5	217.5		10	5	9313.17	5374.34	21800	33117.5	29178.7	16558.8	10900	14589.4	20000	9.71467	9.58805	9.90354	10000	9.21044	9.29661	1	3938.83	193.35	3377.01	60	老年(60+)	3600	女	6	小学	不健康	非党员	是
3823524511	2022	水堡镇	井子会村	未参与	未参与	未参与非农	0	0	0	0	0	0	0	0	0	0				0	0	10217.8	7835.89	1750	20028.4	17646.5	10014.2	875	8823.25	0	9.21176	9.08515	0	0	0	6.77537	1	2381.94	2341.98	39.96	78	老年(60+)	6084	男	6	小学	不健康	非党员	是
3823517676	2021	塔崖驿乡	西杏花村	参与	参与	参与非农	2	0.5	0.5	0	391.5	5.97254	5.97254	0	391.5	0	195.75		195.75	18	4.5	11790	5575.14	35100	52260.1	46045.1	10452	7020	9209.03	17500	9.25455	9.12794	9.77001	7399.6	8.90932	8.85666	1	6214.91	4247.9	1967.01	58	中年(40-59)	3364	男	6	小学	不健康	非党员	是
4301100707074669	2022	杨家庄镇	小河村	参与	未参与	参与非农	2	1	1	0	456.75	6.12632	6.12632	0	456.75	0	228.375		228.375	21	10.5	11678.7	6909.68	15560	40112.3	35343.3	13370.8	5186.67	11781.1	7080	9.50083	9.37425	8.86517	4720	8.45978	8.55404	1	4769.03	1008.03	3377.01	47	中年(40-59)	2209	男	9	初中	不健康	非党员	是
4301100709953327	2021	杨家庄镇	隋家庄村	参与	参与	未参与非农	0	0	0	0	0	0	0	0	0	0				0	0	15641.9	12033.2	0	30396.1	26787.4	15198	0	13393.7	0	9.62892	9.50254	0	200	5.3033	0	1	3608.72	3511.91	96.81	74	老年(60+)	5476	男	9	初中	不健康	党员	是
3823469888	2021	北石佛镇	马庄村	未参与	未参与	未参与非农	0	0	0	0	0	0	0	0	0	0				0	0	25969	20519.5	600	45915.8	40466.3	22957.9	300	20233.1	0	10.0414	9.91508	0	0	0	5.70711	1	5449.52	5198.33	251.19	72	老年(60+)	5184	男	6	小学	不健康	非党员	是
3823477790	2022	白石山镇	东龙虎	参与	参与	参与非农	1	0.625	0.625	0	65.25	4.19344	4.19344	0	65.25	0	65.25		65.25	3	1.5	18845	14435.5	10000	37155.5	32746	18577.7	5000	16373	10000	9.82972	9.70339	9.21044	7650	8.94259	8.51739	1	4409.51	4409.51	0	62	老年(60+)	3844	男	9	初中	健康	非党员	是
3823517258	2022	东团堡乡	养老河村	参与	未参与	参与非农	1	0.384615	0	0.384615	108.75	4.69821	0	4.69821	0	108.75	108.75	108.75		5	1.66667	57602.8	45375.8	41337	103128	90900.8	17188	6889.5	15150.1	33060	9.75196	9.62576	10.4061	5510	8.6145	8.8379	1	12227	10830.3	1360.66	71	老年(60+)	5041	男	6	小学	不健康	非党员	是
4301100707976883	2022	杨家庄镇	土安村	参与	未参与	参与非农	1	1.66667	1.66667	0	261	5.56834	5.56834	0	261	0	261		261	12	12	7156.37	5249.29	5620	16110	14202.9	16110	5620	14202.9	5000	9.68719	9.5612	8.51739	5000	8.51739	8.63426	1	1907.08	1907.08	0	53	中年(40-59)	2809	男	6	小学	不健康	非党员	是
3823616076	2021	东团堡乡	候家沟村	参与	参与	参与非农	1	1.66667	1.66667	0	108.75	4.69821	4.69821	0	108.75	0	108.75		108.75	5	5	8758.64	6473.89	2144	19329	17044.2	19329	2144	17044.2	1250	9.86936	9.74357	7.1317	2050	7.62608	7.67089	1	2284.75	2284.75	0	64	老年(60+)	4096	男	6	小学	不健康	非党员	是
4301100709609096	2022	金家井乡	孙家庄村	参与	参与	参与非农	1	0.833333	0.833333	0	261	5.56834	5.56834	0	261	0	261		261	12	6	29372.7	23599.4	2880	48847.7	43074.4	24423.9	1440	21537.2	2880	10.1033	9.97754	7.96589	2640	7.87891	7.27309	1	5773.34	5480.87	292.47	76	老年(60+)	5776	男	0	文盲或半文盲	不健康	非党员	是
3823485515	2021	北石佛镇	南上屯村	参与	参与	参与非农	1	1.66667	1.66667	0	261	5.56834	5.56834	0	261	0	261		261	12	12	19991.4	14317.7	4440	48022.4	42348.7	12005.6	1110	10587.2	4440	9.39313	9.2674	8.39863	2710	7.90507	7.01302	1	5673.74	3840.38	1833.36	65	老年(60+)	4225	男	6	小学	不健康	非党员	是
3823529886	2021	南马庄乡	向阳会村	参与	参与	参与非农	1	1.66667	1.66667	0	43.5	3.79549	3.79549	0	43.5	0	43.5		43.5	2	2	12622.9	9429.44	580	27031.4	23837.9	13515.7	290	11919	580	9.51161	9.38589	6.36475	2840	7.95191	5.67332	1	3193.5	379.34	2814.16	77	老年(60+)	5929	男	9	初中	不健康	非党员	是
3823538316	2021	东团堡乡	扦树底村	参与	未参与	参与非农	1	1.66667	1.66667	0	65.25	4.19344	4.19344	0	65.25	0	65.25		65.25	3	3	7133.07	5415.94	2500	14539	12821.8	14539	2500	12821.8	2500	9.58459	9.4589	7.82445	2500	7.82445	7.82445	1	1717.13	1717.13	0	78	老年(60+)	6084	男	9	初中	不健康	非党员	是
4301100707443026	2022	塔崖驿乡	东杏花村	参与	参与	参与非农	1	1.66667	1.66667	0	261	5.56834	5.56834	0	261	0	261		261	12	12	15896	12412.2	3900	29515.6	26031.8	29515.6	3900	26031.8	3000	10.2927	10.1671	8.0067	3700	8.21636	8.26899	1	3483.86	3434.26	49.6	68	老年(60+)	4624	男	6	小学	不健康	非党员	是
3823596040	2022	南马庄乡	小关城村	参与	参与	参与非农	1	1	1	0	261	5.56834	5.56834	0	261	0	261		261	12	12	13715.1	10241.1	4880	29441.2	25967.3	14720.6	2440	12983.6	4880	9.597	9.47144	8.49311	2940	7.9865	7.80016	1	3473.97	3391.91	82.06	63	老年(60+)	3969	男	9	初中	不健康	非党员	是
100000595714781	2021	水堡镇	塔儿村	参与	参与	参与非农	1	1.66667	1.66667	0	130.5	4.87901	4.87901	0	130.5	0	130.5		130.5	6	6	13297.2	10031.6	5000	27701.6	24435.9	13850.8	2500	12218	5000	9.5361	9.41066	8.51739	3040	8.01994	7.82445	1	3265.68	420.05	2845.63	70	老年(60+)	4900	男	12	高中	不健康	非党员	是
100000571213651	2021	走马驿镇	马跑泉村	参与	参与	参与非农	1	1.66667	1.66667	0	174	5.16479	5.16479	0	174	0	174		174	8	8	65835.5	55791.1	2900	85228.9	75184.5	42614.5	1450	37592.2	2000	10.6599	10.5346	7.6014	1200	7.09091	7.28001	1	10044.4	2618.22	3377.01	49	中年(40-59)	2401	男	6	小学	不健康	非党员	是
3823536116	2022	东团堡乡	东团堡村	参与	未参与	参与非农	1	1	0	1	174	5.16479	0	5.16479	0	174	174	174		8	8	21204.6	15001	21026	52711	46507.4	26355.5	10513	23253.7	19300	10.1794	10.0542	9.86791	9650	9.17482	9.26046	1	6203.6	6094.12	109.48	84	老年(60+)	7056	男	0	文盲或半文盲	不健康	党员	是
3823520829	2021	东团堡乡	北辛庄村	参与	未参与	参与非农	2	1	0.5	0.5	369.75	5.91553	5.22507	5.22507	184.875	184.875	184.875	184.875	184.875	17	8.5	10376.9	6070.74	25345	36611.6	32305.4	18305.8	12672.5	16152.7	12040	9.81497	9.68984	9.39607	12040	9.39607	9.44727	1	4306.14	4271.69	34.45	33	青年(18-39)	1089	男	9	初中	健康	非党员	是
3823615936	2021	杨家庄镇	土安村	未参与	未参与	未参与非农	0	0	0	0	0	0	0	0	0	0				0	0	19792.6	16568.4	0	27423.6	24199.4	27423.6	0	24199.4	0	10.2192	10.0941	0	0	0	0	1	3224.25	2022.3	1201.95	61	老年(60+)	3721	女	6	小学	不健康	非党员	是
3823539039	2022	南马庄乡	望天岭村	参与	参与	参与非农	1	1.66667	1.66667	0	261	5.56834	5.56834	0	261	0	261		261	12	12	19045.2	14508.5	3480	38628.4	34091.7	19314.2	1740	17045.9	3480	9.8686	9.74366	8.15507	4240	8.35255	7.46221	1	4536.67	4536.67	0	74	老年(60+)	5476	男	6	小学	不健康	非党员	是
3823471113	2022	北石佛镇	张家峪村	未参与	未参与	未参与非农	0	0	0	0	0	0	0	0	0	0				0	0	16724.5	12940.3	2980	32233.4	28449.2	16116.7	1490	14224.6	0	9.68761	9.56273	0	0	0	7.3072	1	3784.18	3784.18	0	74	老年(60+)	5476	男	0	文盲或半文盲	不健康	非党员	是
3823479838	2022	北石佛镇	北石佛村	参与	参与	参与非农	1	0.833333	0.833333	0	261	5.56834	5.56834	0	261	0	261		261	12	6	19908.4	15573.1	11000	36956.3	32621	18478.1	5500	16310.5	11000	9.82434	9.69957	9.30574	6700	8.81001	8.61269	1	4335.22	4283.22	52	67	老年(60+)	4489	男	6	小学	不健康	非党员	是
3823528484	2022	金家井乡	金家井村	参与	未参与	参与非农	2	1.25	1.25	0	391.5	5.97254	5.97254	0	391.5	0	195.75		195.75	18	9	11541.3	8153.03	13580	28891.3	25503	14445.6	6790	12751.5	6500	9.57815	9.45341	8.77971	6500	8.77971	8.82335	1	3388.25	3388.25	0	54	中年(40-59)	2916	女	9	初中	不健康	非党员	是
3823621671	2022	王安镇	南赵家庄村	参与	未参与	参与非农	2	0.666667	0.666667	0	522	6.25958	6.25958	0	522	0	261		261	24	8	20676.8	12310.4	46179	71375.3	63008.9	17843.8	11544.8	15752.2	22020	9.78941	9.66474	9.99975	11010	9.30665	9.35407	1	8366.39	4097.22	3377.01	50	中年(40-59)	2500	男	9	初中	健康	非党员	是
4301100709588029	2022	银坊镇	碾盘村	参与	未参与	参与非农	1	0.833333	0.833333	0	261	5.56834	5.56834	0	261	0	261		261	12	6	13407.5	7665.81	25160	48990	43248.3	16330	8386.67	14416.1	20800	9.70076	9.5761	9.94276	6933.33	8.84424	9.03452	1	5741.68	5715.88	25.8	56	中年(40-59)	3136	男	9	初中	不健康	非党员	是
3823532008	2022	东团堡乡	东团堡村	参与	参与	参与非农	2	1.25	1.25	0	391.5	5.97254	5.97254	0	391.5	0	195.75		195.75	18	9	41720.9	29493.9	37112	104470	92242.5	34823.2	12370.7	30747.5	17530	10.458	10.3336	9.77173	19076.7	9.85627	9.42316	1	12227	10830.3	0	57	中年(40-59)	3249	男	6	小学	不健康	非党员	是
4301100707341370	2021	泉坊镇	丰乐村	参与	未参与	参与非农	2	1	1	0	174	5.16479	5.16479	0	174	0	87		87	8	4	18610	11057	40730	64629.6	57076.6	12925.9	8146	11415.3	20060	9.46699	9.34271	9.90653	8024	8.99032	9.00541	1	7552.95	7552.95	0	70	老年(60+)	4900	女	6	小学	不健康	非党员	是
3823522349	2021	南屯镇	上沟村	参与	未参与	参与非农	1	1	1	0	261	5.56834	5.56834	0	261	0	261		261	12	12	7402.24	5190.04	4400	18943.7	16731.5	18943.7	4400	16731.5	4400	9.84923	9.72505	8.38959	4400	8.38959	8.38959	1	2212.2	1260.51	951.69	56	中年(40-59)	3136	男	0	文盲或半文盲	不健康	非党员	是
4301100714994430	2022	北石佛镇	红泉村	参与	参与	未参与非农	0	0	0	0	0	0	0	0	0	0				0	0	23243	18553.7	3257	40204.7	35515.5	20102.4	1628.5	17757.7	0	9.90859	9.78458	0	3327.5	8.11028	7.39603	1	4689.24	4689.24	0	64	老年(60+)	4096	男	9	初中	不健康	非党员	是
3823536129	2022	南屯镇	朱家庄村	参与	未参与	参与非农	1	0.833333	0.833333	0	261	5.56834	5.56834	0	261	0	261		261	12	6	10151.3	5296.77	29080	41632.2	36777.6	20816.1	14540	18388.8	29080	9.94348	9.8195	10.2778	14540	9.58473	9.58473	1	4854.53	1333.22	3377.01	60	老年(60+)	3600	男	12	高中	健康	党员	是
3823527921	2022	白石山镇	杨家川村	参与	参与	参与非农	2	1	0.5	0.5	413.25	6.02647	5.33573	5.33573	206.625	206.625	206.625	206.625	206.625	19	9.5	13385.8	7911.88	19500	46969.9	41496	11742.5	4875	10374	9750	9.37097	9.24706	9.18513	5375	8.5897	8.49208	1	5473.93	5473.93	0	61	老年(60+)	3721	男	12	高中	不健康	非党员	是
3823476039	2021	王安镇	银山口村	参与	参与	参与非农	1	0.625	0.625	0	261	5.56834	5.56834	0	261	0	261		261	12	6	13087.3	9810.2	10480	28124.8	24847.7	14062.4	5240	12423.9	10480	9.55126	9.42737	9.25732	6515	8.78202	8.56427	1	3277.09	3089.26	187.83	64	老年(60+)	4096	男	9	初中	不健康	非党员	是
3823458617	2021	上庄乡	中庄村	参与	参与	参与非农	1	1.66667	1.66667	0	261	5.56834	5.56834	0	261	0	261		261	12	12	13053.3	9760.87	3480	28257.8	24965.4	14128.9	1740	12482.7	3480	9.55598	9.4321	8.15507	5490	8.61087	7.46221	1	3292.47	3292.47	0	67	老年(60+)	4489	男	9	初中	不健康	非党员	是
3823520733	2021	上庄乡	毕家庄村	参与	参与	参与非农	1	1.66667	1.66667	0	261	5.56834	5.56834	0	261	0	261		261	12	12	15762.8	11613.1	12200	35627.2	31477.5	35627.2	12200	31477.5	11000	10.4809	10.357	9.30574	12200	9.40927	9.40927	1	4149.69	1458.14	2691.55	71	老年(60+)	5041	男	0	文盲或半文盲	不健康	非党员	是
3823529105	2022	杨家庄镇	南李庄村	参与	未参与	参与非农	2	0.666667	0.666667	0	348	5.85507	5.85507	0	348	0	174		174	16	5.33333	11147.1	5738.41	35000	46469.2	41060.5	11617.3	8750	10265.1	17500	9.36025	9.23651	9.77001	8750	9.07692	9.07692	1	5408.67	4968.04	440.63	50	中年(40-59)	2500	男	6	小学	不健康	党员	是
3823525727	2022	南马庄乡	南马庄村	参与	未参与	参与非农	1	1.66667	1.66667	0	261	5.56834	5.56834	0	261	0	261		261	12	12	24533.2	19909.7	5230	39725.2	35101.7	19862.6	2615	17550.9	4030	9.89659	9.77286	8.30177	2015	7.60887	7.8694	1	4623.43	4523.52	99.91	75	老年(60+)	5625	男	6	小学	不健康	非党员	是
3823482853	2022	涞源镇	扯拽沟村	参与	未参与	参与非农	1	1.66667	1.66667	0	195.75	5.28193	5.28193	0	195.75	0	195.75		195.75	9	9	3659.7	1273.61	10673	20510.7	18124.6	10255.4	5336.5	9062.31	9000	9.23555	9.11188	9.10509	4500	8.41205	8.58251	1	2386.09	2308.29	77.8	67	老年(60+)	4489	男	6	小学	不健康	非党员	是
4301100714236987	2022	上庄乡	西泉头村	参与	参与	参与非农	1	0.625	0.625	0	261	5.56834	5.56834	0	261	0	261		261	12	6	8030.36	5193.06	10360	24390.4	21553.1	12195.2	5180	10776.5	9680	9.4088	9.28513	9.17792	5440	8.60172	8.55275	1	2837.3	1030.74	1806.56	55	中年(40-59)	3025	女	6	小学	不健康	非党员	是
3823533394	2021	涞源镇	扯拽沟村	参与	未参与	参与非农	1	1	1	0	261	5.56834	5.56834	0	261	0	261		261	12	12	64932	56499.6	7450	72604.4	64172	72604.4	7450	64172	7250	11.1928	11.0693	8.88889	7250	8.88889	8.9161	1	8432.39	8432.39	0	58	中年(40-59)	3364	男	6	小学	不健康	非党员	是
4301100707890192	2022	银坊镇	玉皇庵村	参与	未参与	参与非农	1	1.66667	1.66667	0	65.25	4.19344	4.19344	0	65.25	0	65.25		65.25	3	3	14049.3	10323.6	10080	32088.7	28363.1	16044.4	5040	14181.5	6600	9.68311	9.5597	8.79498	3300	8.10198	8.52536	1	3725.64	3225.64	500	68	老年(60+)	4624	男	6	小学	健康	非党员	是
3823482211	2021	上庄乡	李家黄村	参与	参与	参与非农	1	1.66667	1.66667	0	261	5.56834	5.56834	0	261	0	261		261	12	12	18507.7	14136.2	4080	37666	33294.5	18833	2040	16647.3	3480	9.84337	9.72	8.15507	2940	7.9865	7.6212	1	4371.48	3130.94	1240.54	67	老年(60+)	4489	男	6	小学	不健康	非党员	是
3823483068	2021	白石山镇	东龙虎	参与	参与	参与非农	1	0.333333	0.333333	0	108.75	4.69821	4.69821	0	108.75	0	108.75		108.75	5	1.66667	23587.5	17825	23000	49660.1	43897.6	16553.4	7666.67	14632.5	23000	9.71435	9.591	10.0433	8533.33	9.05185	8.94477	1	5762.53	5740.29	22.24	56	中年(40-59)	3136	男	12	高中	健康	非党员	是
3823471103	2022	走马驿镇	泉厂背村	参与	未参与	参与非农	2	1	0.5	0.5	174	5.16479	4.47734	4.47734	87	87	87	87	87	8	4	18584.9	10858.6	45000	66602.9	58876.6	16650.7	11250	14719.2	22500	9.72021	9.5969	10.0213	11250	9.32821	9.32821	1	7726.24	6973.78	752.46	67	老年(60+)	4489	男	6	小学	不健康	非党员	是
3823522546	2022	东团堡乡	东团堡村	未参与	未参与	未参与非农	0	0	0	0	0	0	0	0	0	0				0	0	69511.3	60209.6	1400	80216.9	70915.2	80216.9	1400	70915.2	0	11.2925	11.1692	0	0	0	7.24494	1	9301.7	9136.71	164.99	50	中年(40-59)	2500	男	9	初中	不健康	非党员	是
4301100635495717	2021	北石佛镇	石道沟村	参与	参与	未参与非农	0	0	0	0	0	0	0	0	0	0				0	0	28221.8	22889.7	2880	45989.1	40657	22994.5	1440	20328.5	0	10.043	9.91978	0	4375	8.38389	7.27309	1	5332.12	4068.12	1264	60	老年(60+)	3600	女	6	小学	不健康	非党员	是
3823461814	2022	走马驿镇	北大沟村	参与	未参与	参与非农	1	1.66667	1.66667	0	261	5.56834	5.56834	0	261	0	261		261	12	12	20884.4	15712.2	6210	44610.8	39438.6	14870.3	2070	13146.2	3960	9.60712	9.48389	8.28425	1320	7.18614	7.63579	1	5172.16	5172.16	0	68	老年(60+)	4624	男	6	小学	不健康	非党员	是
3823538414	2021	银坊镇	黄土岭村	未参与	未参与	未参与非农	0	0	0	0	0	0	0	0	0	0				0	0	25676.6	20334.1	1260	46100.7	40758.2	23050.3	630	20379.1	0	10.0454	9.92227	0	0	0	6.44731	1	5342.44	5188.1	154.34	71	老年(60+)	5041	男	6	小学	不健康	党员	是
3823475049	2022	白石山镇	西龙虎村	参与	参与	参与非农	2	0.833333	0.833333	0	239.25	5.48168	5.48168	0	239.25	0	119.625		119.625	11	3.66667	18522	12027.9	28520	56042.6	49548.5	14010.7	7130	12387.1	14260	9.54757	9.42441	9.56528	7567.5	8.93175	8.87221	1	6494.15	6475.47	18.68	63	老年(60+)	3969	男	9	初中	不健康	非党员	是
4301100710503088	2021	上庄乡	横山岭村	参与	未参与	参与非农	2	1	0.5	0.5	348	5.85507	5.16479	5.16479	174	174	174	174	174	16	8	33600.9	23701.3	50040	85430.9	75531.3	21357.7	12510	18882.8	25020	9.96917	9.84601	10.1275	12510	9.43436	9.43436	1	9899.54	9078.14	821.4	54	中年(40-59)	2916	男	9	初中	不健康	党员	是
3823597209	2021	塔崖驿乡	榆树台村	参与	未参与	参与非农	2	1	1	0	522	6.25958	6.25958	0	522	0	261		261	24	12	16668.9	10066.9	40040	57038.1	50436.1	14259.5	10010	12609	20020	9.56518	9.44217	9.90454	10010	9.21144	9.21144	1	6601.98	5007.69	1594.29	54	中年(40-59)	2916	男	9	初中	健康	非党员	是
3823463509	2022	王安镇	闫家庄村	参与	参与	参与非农	1	1.66667	1.66667	0	261	5.56834	5.56834	0	261	0	261		261	12	12	5448.32	3000	3480	21155.6	18707.3	10577.8	1740	9353.65	3480	9.26651	9.14352	8.15507	3440	8.14352	7.46221	1	2448.32	0	2448.32	66	老年(60+)	4356	男	6	小学	不健康	党员	是
3823517676	2022	塔崖驿乡	西杏花村	参与	参与	参与非农	2	0.555556	0.555556	0	391.5	5.97254	5.97254	0	391.5	0	195.75		195.75	18	4.5	17891.2	10481.3	40500	64129.6	56719.7	12825.9	8100	11343.9	20200	9.45922	9.33644	9.91349	8500	9.04794	8.99974	1	7409.93	1519.99	3377.01	59	中年(40-59)	3481	男	6	小学	不健康	非党员	是
3823484931	2022	东团堡乡	北辛庄村	参与	参与	参与非农	1	0.384615	0	0.384615	174	5.16479	0	5.16479	0	174	174	174		8	2.66667	56524.9	44297.9	26408	105836	93608.6	21167.1	5281.6	18721.7	24860	9.9602	9.83744	10.1211	7602	8.9363	8.57217	1	12227	10830.3	630.07	71	老年(60+)	5041	男	9	初中	不健康	党员	是
3823534893	2021	走马驿镇	泉厂背村	参与	未参与	参与非农	2	0.625	0.625	0	217.5	5.38679	5.38679	0	217.5	0	108.75		108.75	10	3.33333	32064.4	25208.3	27220	59371.1	52515	19790.4	9073.33	17505	13610	9.89295	9.77024	9.51863	9073.33	9.11321	9.11321	1	6856.14	6618.74	237.4	58	中年(40-59)	3364	男	9	初中	不健康	非党员	是
3823537790	2022	杨家庄镇	支家庄村	未参与	未参与	未参与非农	0	0	0	0	0	0	0	0	0	0				0	0	18821.3	14397.5	6880	38343.6	33919.8	19171.8	3440	16959.9	0	9.8612	9.73861	0	0	0	8.14352	1	4423.82	4365.08	58.74	77	老年(60+)	5929	男	6	小学	不健康	非党员	是
3823596048	2021	南马庄乡	小关城村	参与	未参与	参与非农	1	1	1	0	43.5	3.79549	3.79549	0	43.5	0	43.5		43.5	2	2	14779.3	11265.1	9080	30474.7	26960.6	15237.4	4540	13480.3	9080	9.63151	9.50898	9.11394	4540	8.4209	8.4209	1	3514.17	3380.84	133.33	82	老年(60+)	6724	男	6	小学	不健康	非党员	是
3823533943	2021	东团堡乡	西团堡村	参与	未参与	参与非农	1	1	0	1	108.75	4.69821	0	4.69821	0	108.75	108.75	108.75		5	5	22285.5	17870	15568	38293.9	33878.4	19146.9	7784	16939.2	14700	9.8599	9.73738	9.59567	7350	8.90259	8.95995	1	4415.51	4117.94	297.57	59	中年(40-59)	3481	女	12	高中	不健康	非党员	是
4301100714183843	2021	涞源镇	小西庄村	参与	参与	参与非农	1	0.833333	0.833333	0	195.75	5.28193	5.28193	0	195.75	0	195.75		195.75	9	4.5	22133.5	17562.2	3480	39658.8	35087.5	19829.4	1740	17543.7	3480	9.89492	9.77245	8.15507	2490	7.82044	7.46221	1	4571.35	4393.41	177.94	63	老年(60+)	3969	男	6	小学	不健康	非党员	是
4301100708689246	2022	北石佛镇	南石佛村	参与	未参与	参与非农	1	1	1	0	261	5.56834	5.56834	0	261	0	261		261	12	12	23230.6	18491.8	8000	41127.4	36388.6	41127.4	8000	36388.6	8000	10.6244	10.502	8.98732	8000	8.98732	8.98732	1	4738.79	4738.79	0	58	中年(40-59)	3364	男	6	小学	不健康	非党员	是
3823482819	2022	留家庄乡	团圆村	参与	参与	未参与非农	0	0	0	0	0	0	0	0	0	0				0	0	4972.75	3254.24	950	14914.8	13196.2	14914.8	950	13196.2	0	9.61011	9.48769	0	3100	8.03948	6.85751	1	1718.51	1218.51	500	73	老年(60+)	5329	女	6	小学	不健康	非党员	是
3823525051	2022	银坊镇	张家坟村	未参与	未参与	未参与非农	0	0	0	0	0	0	0	0	0	0				0	0	9373.89	6835.82	3340	22036.8	19498.7	22036.8	3340	19498.7	0	10.0005	9.87811	0	0	0	8.11403	1	2538.07	2538.07	0	71	老年(60+)	5041	女	0	文盲或半文盲	不健康	非党员	是
4301100724656476	2022	上庄乡	清风沟村	参与	未参与	参与非农	1	0.833333	0.833333	0	261	5.56834	5.56834	0	261	0	261		261	12	6	10476.6	6132.51	24330	37734.6	33390.5	18867.3	12165	16695.3	20030	9.84519	9.72288	9.90504	10015	9.21194	9.4064	1	4344.07	4344.07	0	64	老年(60+)	4096	男	6	小学	不健康	非党员	是
3823520657	2021	上庄乡	中庄村	参与	参与	参与非农	1	1.66667	1.66667	0	261	5.56834	5.56834	0	261	0	261		261	12	12	6494.73	4527.65	3000	17100.8	15133.8	17100.8	3000	15133.8	3000	9.74688	9.62468	8.0067	4550	8.4231	8.0067	1	1967.08	1967.08	0	71	老年(60+)	5041	男	6	小学	不健康	非党员	是
3823516257	2022	南马庄乡	南马庄村	参与	未参与	参与非农	1	1.66667	1.66667	0	261	5.56834	5.56834	0	261	0	261		261	12	12	9376.59	6793.26	6960	22462.4	19879.1	22462.4	6960	19879.1	6960	10.0196	9.89742	8.84808	6960	8.84808	8.84808	1	2583.33	2583.33	0	63	老年(60+)	3969	女	12	高中	不健康	非党员	是
4301100707862965	2021	东团堡乡	东团堡村	参与	未参与	参与非农	1	1.66667	1.66667	0	87	4.47734	4.47734	0	87	0	87		87	4	4	14360.3	8418.33	30510	51666.8	45724.8	17222.3	10170	15241.6	30510	9.75396	9.63178	10.3258	10170	9.2273	9.2273	1	5941.99	4501.8	1440.19	52	中年(40-59)	2704	男	6	小学	不健康	非党员	是
3823623802	2022	银坊镇	张家坟村	未参与	未参与	未参与非农	0	0	0	0	0	0	0	0	0	0				0	0	7080.28	5342.21	2900	15114.7	13376.7	15114.7	2900	13376.7	0	9.62343	9.50127	0	0	0	7.97281	1	1738.07	1603.42	134.65	78	老年(60+)	6084	女	6	小学	不健康	非党员	是
3823600391	2022	南屯镇	曹家庄村	参与	未参与	参与非农	1	1	1	0	261	5.56834	5.56834	0	261	0	261		261	12	12	12555.8	10083.3	3600	21502.8	19030.2	21502.8	3600	19030.2	3600	9.97594	9.85378	8.18897	3600	8.18897	8.18897	1	2472.54	2472.54	0	51	中年(40-59)	2601	男	9	初中	不健康	非党员	是
3823528727	2022	白石山镇	草厂村	参与	未参与	参与非农	1	1	1	0	261	5.56834	5.56834	0	261	0	261		261	12	12	57628.7	45401.8	36324	106373	94145.8	35457.6	12108	31381.9	31344	10.4761	10.354	10.3528	10448	9.25426	9.4017	1	12227	7789.1	3377.01	68	老年(60+)	4624	男	6	小学	不健康	非党员	是
4301100641316467	2021	北石佛镇	张家峪村	参与	未参与	参与非农	1	0.625	0.625	0	261	5.56834	5.56834	0	261	0	261		261	12	6	11165.5	8087.59	5330	26783.9	23706	13391.9	2665	11853	4880	9.50241	9.38034	8.49311	2440	7.80016	7.88833	1	3077.87	1521.09	1556.78	52	中年(40-59)	2704	男	6	小学	不健康	非党员	是
4301100709025911	2022	泉坊镇	甲村	参与	参与	参与非农	1	0.625	0.625	0	261	5.56834	5.56834	0	261	0	261		261	12	6	11834.1	7209.25	19032	40256.1	35631.2	13418.7	6344	11877.1	17560	9.5044	9.38237	9.77344	6853.33	8.83264	8.75542	1	4624.86	4624.86	0	70	老年(60+)	4900	男	9	初中	不健康	非党员	是
100000562844468	2021	金家井乡	窝坨村	参与	未参与	参与非农	1	1.66667	0	1	21.75	3.12457	0	3.12457	0	21.75	21.75	21.75		1	1	19343.7	16319	1000	26329.3	23304.6	26329.3	1000	23304.6	1000	10.1784	10.0564	6.90875	1000	6.90875	6.90875	1	3024.73	3024.73	0	52	中年(40-59)	2704	女	6	小学	不健康	非党员	是
4301100891033701	2022	南马庄乡	小关城村	参与	参与	参与非农	1	1.66667	1.66667	0	261	5.56834	5.56834	0	261	0	261		261	12	12	11605.9	9011.73	3080	22615.5	20021.3	22615.5	3080	20021.3	3000	10.0264	9.90455	8.0067	5500	8.61269	8.03301	1	2594.22	2531.06	63.16	68	老年(60+)	4624	男	6	小学	不健康	非党员	是
100000585374423	2022	金家井乡	周村	参与	参与	参与非农	1	1.66667	1.66667	0	261	5.56834	5.56834	0	261	0	261		261	12	12	73315.4	62633.8	3200	93123.4	82441.8	46561.7	1600	41220.9	3000	10.7485	10.6267	8.0067	4000	8.2943	7.37838	1	10681.6	10681.6	0	68	老年(60+)	4624	女	0	文盲或半文盲	不健康	非党员	是
3823533222	2021	金家井乡	金家井村	参与	参与	参与非农	1	0.384615	0.384615	0	174	5.16479	5.16479	0	174	0	174		174	8	2.66667	7547.69	3240.09	12000	37575.7	33268.1	9393.92	3000	8317.02	12000	9.14782	9.02606	9.39275	4750	8.46611	8.0067	1	4307.6	4307.6	0	70	老年(60+)	4900	男	6	小学	不健康	非党员	是
3823527874	2021	走马驿镇	白道安村	未参与	未参与	未参与非农	0	0	0	0	0	0	0	0	0	0				0	0	6700.33	5079.43	0	14150.3	12529.4	14150.3	0	12529.4	0	9.55749	9.43584	0	0	0	0	1	1620.9	1563.39	57.51	75	老年(60+)	5625	女	6	小学	不健康	非党员	是
4301100708369647	2022	留家庄乡	水石塘村	参与	参与	参与非农	1	0.833333	0.833333	0	261	5.56834	5.56834	0	261	0	261		261	12	6	13647.6	10240.5	3930	29759.8	26352.8	14879.9	1965	13176.4	3480	9.60777	9.48618	8.15507	3150.92	8.05577	7.58376	1	3407.09	3407.09	0	81	老年(60+)	6561	男	0	文盲或半文盲	不健康	非党员	是
3823485272	2021	留家庄乡	郑草沟村	未参与	未参与	未参与非农	0	0	0	0	0	0	0	0	0	0				0	0	8636.21	6648.03	900	17366.7	15378.5	17366.7	900	15378.5	0	9.76231	9.64073	0	0	0	6.80351	1	1988.18	1949.18	39	66	老年(60+)	4356	女	6	小学	不健康	非党员	是
4301100710335475	2021	泉坊镇	三甲村	参与	参与	参与非农	1	1.66667	1.66667	0	217.5	5.38679	5.38679	0	217.5	0	217.5		217.5	10	10	24866.5	18429.6	22080	56236.5	49799.6	28118.2	11040	24899.8	22080	10.2442	10.1226	10.0025	12540	9.43676	9.30937	1	6436.84	5881.93	554.91	62	老年(60+)	3844	女	6	小学	健康	非党员	是
3824050610	2022	走马驿镇	北大沟村	参与	未参与	参与非农	2	0.714286	0.714286	0	391.5	5.97254	5.97254	0	391.5	0	195.75		195.75	18	6	39384.9	28950.3	48800	91198.9	80764.4	18239.8	9760	16152.9	24400	9.81136	9.68985	10.1024	9760	9.18615	9.18615	1	10434.5	10434.5	0	69	老年(60+)	4761	男	9	初中	健康	非党员	是
3823477538	2021	上庄乡	西泉头村	未参与	未参与	未参与非农	0	0	0	0	0	0	0	0	0	0				0	0	5554.59	3717.57	920	16056.6	14219.6	8028.29	460	7109.78	0	8.99073	8.86923	0	0	0	6.1334	1	1837.02	0	1837.02	73	老年(60+)	5329	男	0	文盲或半文盲	不健康	非党员	是
3823601174	2022	塔崖驿乡	榆树台村	参与	未参与	参与非农	1	1.66667	1.66667	0	261	5.56834	5.56834	0	261	0	261		261	12	12	17180	13031.7	7800	36263.5	32115.3	18131.8	3900	16057.6	6280	9.80542	9.68394	8.74528	3140	8.0523	8.26899	1	4148.26	3030.3	1117.96	63	老年(60+)	3969	男	9	初中	不健康	非党员	是
4301100709159760	2021	银坊镇	司格庄村	参与	参与	参与非农	1	0.333333	0.333333	0	108.75	4.69821	4.69821	0	108.75	0	108.75		108.75	5	1.66667	29853.1	22803	28540	61642.1	54592	15410.5	7135	13648	22000	9.64281	9.52135	9.99884	6250	8.7405	8.87291	1	7050.12	6890.06	160.06	51	中年(40-59)	2601	男	9	初中	不健康	非党员	是
3823528727	2021	白石山镇	草厂村	参与	未参与	参与非农	1	1	1	0	261	5.56834	5.56834	0	261	0	261		261	12	12	64805.3	53209	25690	101449	89852.8	33816.4	8563.33	29950.9	25690	10.4287	10.3073	10.1539	8563.33	9.05536	9.05536	1	11596.3	1676.88	3377.01	67	老年(60+)	4489	男	6	小学	不健康	非党员	是
4301100713317384	2022	金家井乡	窝坨村	未参与	未参与	未参与非农	0	0	0	0	0	0	0	0	0	0				0	0	10400	7595.51	0	24543.9	21739.4	24543.9	0	21739.4	0	10.1082	9.98688	0	0	0	0	1	2804.5	2770.95	33.55	86	老年(60+)	7396	男	6	小学	不健康	党员	是
4301100713996357	2022	白石山镇	西龙虎村	参与	参与	参与非农	1	1.66667	1.66667	0	261	5.56834	5.56834	0	261	0	261		261	12	12	16989	12522.6	12380	39115.4	34649	19557.7	6190	17324.5	11480	9.88112	9.75988	9.34845	8790	9.08148	8.73085	1	4466.4	4424.2	42.2	66	老年(60+)	4356	男	12	高中	不健康	非党员	是
4301100708298823	2022	泉坊镇	二道河村	参与	参与	参与非农	3	1.15385	1.15385	0	587.25	6.37715	6.33948	0	565.5	0	195.75		188.5	27	9	56524.9	45425.9	25608	97209.5	86110.5	24302.4	6402	21527.6	8013.33	10.0983	9.97709	8.98899	8710	9.07234	8.76452	1	11098.9	10830.3	0	54	中年(40-59)	2916	男	6	小学	不健康	非党员	是
4301100707780896	2022	王安镇	王安镇村	参与	未参与	参与非农	1	1.66667	1.66667	0	261	5.56834	5.56834	0	261	0	261		261	12	12	13420.6	9653.36	9480	33009.3	29242.1	16504.6	4740	14621	8480	9.7114	9.59022	9.04558	4240	8.35255	8.464	1	3767.22	3707.5	59.72	64	老年(60+)	4096	男	9	初中	不健康	党员	是
3823522054	2022	金家井乡	周村	参与	参与	参与非农	2	1	0.5	0.5	174	5.16479	4.47734	4.47734	87	87	87	87	87	8	4	13744.6	7367.9	30890	55897.6	49520.9	18632.5	10296.7	16507	15250	9.83266	9.71154	9.6324	13500	9.51052	9.23967	1	6376.69	6376.69	0	52	中年(40-59)	2704	男	6	小学	健康	非党员	是
3823536205	2022	北石佛镇	北上屯村	参与	参与	参与非农	1	1.66667	1.66667	0	261	5.56834	5.56834	0	261	0	261		261	12	12	17709.4	13387	9480	37919.5	33597.1	18959.7	4740	16798.5	6000	9.85007	9.72905	8.69968	5000	8.51739	8.464	1	4322.4	3071.72	1250.68	71	老年(60+)	5041	女	0	文盲或半文盲	不健康	非党员	是
4301100714012301	2021	走马驿镇	窑峪口村	参与	未参与	参与非农	1	1	1	0	261	5.56834	5.56834	0	261	0	261		261	12	12	12404.5	9120.52	8480	28819.3	25535.4	14409.7	4240	12767.7	7580	9.57565	9.45467	8.9334	3790	8.24039	8.35255	1	3283.97	2853.15	430.82	53	中年(40-59)	2809	男	6	小学	不健康	非党员	是
4301100714604685	2021	上庄乡	峨头村	参与	未参与	参与非农	1	0.833333	0.833333	0	217.5	5.38679	5.38679	0	217.5	0	217.5		217.5	10	5	17290.8	13442.1	3480	33801.8	29953.1	16900.9	1740	14976.6	3480	9.73512	9.61424	8.15507	1740	7.46221	7.46221	1	3848.71	3635.36	213.35	67	老年(60+)	4489	男	6	小学	不健康	非党员	是
3823527319	2021	王安镇	东刘家庄村	参与	参与	参与非农	2	1.25	1.25	0	522	6.25958	6.25958	0	522	0	261		261	24	12	26001.9	20522.1	3960	48153.6	42673.7	16051.2	1320	14224.6	1980	9.68354	9.56273	7.59136	5320	8.57942	7.18614	1	5479.88	5479.88	0	67	老年(60+)	4489	男	6	小学	健康	非党员	是
3823463065	2021	金家井乡	金家井村	参与	参与	未参与非农	0	0	0	0	0	0	0	0	0	0				0	0	8427.62	5493.92	0	25779.6	22845.9	12889.8	0	11423	0	9.46419	9.34338	0	3250	8.08672	0	1	2933.7	1991.41	942.29	80	老年(60+)	6400	男	9	初中	不健康	非党员	是
3823528423	2021	南马庄乡	小关城村	参与	参与	参与非农	1	0.833333	0.833333	0	108.75	4.69821	4.69821	0	108.75	0	108.75		108.75	5	2.5	13963.1	10665.9	9080	28981.9	25684.7	14491	4540	12842.4	9080	9.58128	9.4605	9.11394	5040	8.52536	8.4209	1	3297.19	3297.19	0	59	中年(40-59)	3481	男	9	初中	不健康	非党员	是
3823478804	2021	白石山镇	杨家川村	参与	参与	参与非农	1	1	1	0	261	5.56834	5.56834	0	261	0	261		261	12	12	32111.1	24519.2	20000	66736.7	59144.7	16684.2	5000	14786.2	20000	9.72222	9.60145	9.90354	5287.5	8.57329	8.51739	1	7591.94	6592.75	999.19	87	老年(60+)	7569	男	6	小学	不健康	非党员	是
3823615688	2022	杨家庄镇	南李庄村	未参与	未参与	未参与非农	0	0	0	0	0	0	0	0	0	0				0	0	6914.12	5194.55	1200	15122.7	13403.1	15122.7	1200	13403.1	0	9.62395	9.50324	0	0	0	7.09091	1	1719.57	1567.99	151.58	67	老年(60+)	4489	女	6	小学	不健康	非党员	是
3823527319	2022	王安镇	东刘家庄村	参与	参与	参与非农	1	1	1	0	261	5.56834	5.56834	0	261	0	261		261	12	12	11210.3	7173.96	11360	35502.3	31465.9	11834.1	3786.67	10488.6	9760	9.37874	9.25805	9.18615	6253.33	8.74103	8.23951	1	4036.35	4036.35	0	68	老年(60+)	4624	男	6	小学	健康	非党员	是
3823524636	2021	东团堡乡	西团堡村	参与	参与	参与非农	2	0.769231	0.384615	0.384615	304.5	5.72195	5.03207	5.03207	152.25	152.25	152.25	152.25	152.25	14	4.66667	54057.4	44088.2	21406	87685.8	77716.6	21921.5	5351.5	19429.2	10000	9.99522	9.87453	9.21044	5275	8.57092	8.58532	1	9969.22	9221.78	747.44	46	中年(40-59)	2116	男	9	初中	不健康	非党员	是
4301100708700819	2021	留家庄乡	水石塘村	参与	未参与	参与非农	1	0.833333	0.833333	0	108.75	4.69821	4.69821	0	108.75	0	108.75		108.75	5	2.5	10074.2	7267.25	4900	24691.1	21884.1	12345.6	2450	10942.1	4000	9.42105	9.30037	8.2943	2000	7.6014	7.80425	1	2806.98	2806.98	0	73	老年(60+)	5329	男	6	小学	健康	党员	是
3823598615	2021	南屯镇	亚家庄村	参与	未参与	参与非农	1	0.625	0.625	0	261	5.56834	5.56834	0	261	0	261		261	12	6	42402.3	35757.8	3060	58472.8	51828.3	29236.4	1530	25914.2	3060	10.2832	10.1625	8.0265	1530	7.33368	7.33368	1	6644.46	3779.95	2864.51	63	老年(60+)	3969	男	6	小学	不健康	非党员	是
4301100719460472	2022	银坊镇	吉河村	未参与	未参与	未参与非农	0	0	0	0	0	0	0	0	0	0				0	0	6384.14	4765.4	3010	14249.1	12630.3	14249.1	3010	12630.3	0	9.56445	9.44386	0	0	0	8.01003	1	1618.74	1618.74	0	72	老年(60+)	5184	男	0	文盲或半文盲	不健康	非党员	是
4301100709112628	2022	王安镇	鲍家路村	参与	未参与	参与非农	1	1.66667	1.66667	0	261	5.56834	5.56834	0	261	0	261		261	12	12	7829.79	3614.67	11770	37112	32896.9	18556	5885	16448.4	11480	9.82855	9.70799	9.34845	5740	8.65539	8.68033	1	4215.12	0	3377.01	62	老年(60+)	3844	男	12	高中	不健康	党员	是
4301100714983355	2021	北石佛镇	艾河村	参与	参与	参与非农	1	0.5	0.5	0	261	5.56834	5.56834	0	261	0	261		261	12	6	19497.2	14623.2	20100	42927.2	38053.2	14309.1	6700	12684.4	20000	9.56865	9.44813	9.90354	7396.67	8.90892	8.81001	1	4874	4676.12	197.88	46	中年(40-59)	2116	男	9	初中	不健康	非党员	是
3823480295	2021	水堡镇	祁家峪村	参与	参与	参与非农	1	0.833333	0.833333	0	43.5	3.79549	3.79549	0	43.5	0	43.5		43.5	2	1	24950.7	20410.4	5300	39996.2	35455.9	19998.1	2650	17728	3500	9.90339	9.7829	8.1608	4750	8.46611	7.88269	1	4540.26	4359.17	181.09	66	老年(60+)	4356	男	6	小学	不健康	非党员	是
3823481859	2022	涞源镇	扯拽沟村	参与	参与	参与非农	1	0.5	0.5	0	130.5	4.87901	4.87901	0	130.5	0	130.5		130.5	6	3	13156.5	6526.19	25753	58413.5	51783.2	19471.2	8584.33	17261.1	24000	9.87669	9.75621	10.0859	14333.3	9.57041	9.05781	1	6630.31	5052.01	1578.3	54	中年(40-59)	2916	男	6	小学	健康	非党员	是
3823531994	2022	北石佛镇	张家峪村	参与	参与	参与非农	3	1.15385	1.15385	0	587.25	6.37715	6.33948	0	565.5	0	195.75		188.5	27	9	17808.6	11275.4	26372	57576.4	51043.2	14394.1	6593	12760.8	8790.67	9.57457	9.45413	9.08156	7253	8.88931	8.79392	1	6533.16	6465.46	67.7	52	中年(40-59)	2704	男	9	初中	不健康	非党员	是
3823478475	2021	白石山镇	白石山村	参与	参与	参与非农	1	0.833333	0.833333	0	43.5	3.79549	3.79549	0	43.5	0	43.5		43.5	2	1	16834.5	12830.4	8000	35314.4	31310.3	17657.2	4000	15655.2	6000	9.7789	9.65856	8.69968	6420	8.76733	8.2943	1	4004.07	2910.01	1094.06	61	老年(60+)	3721	男	6	小学	不健康	非党员	是
3823482659	2021	金家井乡	金家井村	参与	参与	未参与非农	0	0	0	0	0	0	0	0	0	0				0	0	8296.94	4879.43	560	30153.9	26736.4	15077	280	13368.2	0	9.62092	9.50064	0	3900	8.26899	5.63835	1	3417.51	0	3377.01	66	老年(60+)	4356	男	12	高中	健康	非党员	是
3823481426	2021	塔崖驿乡	板铺庄村	参与	参与	参与非农	1	0.625	0.625	0	130.5	4.87901	4.87901	0	130.5	0	130.5		130.5	6	3	17552.3	13021.7	12900	39986.3	35455.7	13328.8	4300	11818.6	12000	9.49768	9.37743	9.39275	4766.67	8.46961	8.3666	1	4530.61	4530.61	0	86	老年(60+)	7396	男	0	文盲或半文盲	不健康	党员	是
4301100709154612	2022	王安镇	鲍家路村	参与	未参与	参与非农	1	1.66667	1.66667	0	261	5.56834	5.56834	0	261	0	261		261	12	12	11753.5	8568.74	11250	28108.2	24923.5	28108.2	11250	24923.5	11000	10.2438	10.1236	9.30574	11000	9.30574	9.32821	1	3184.72	2057.16	1127.56	57	中年(40-59)	3249	男	6	小学	不健康	非党员	是
3823466408	2021	白石山镇	东龙虎	参与	参与	参与非农	1	0.625	0.625	0	217.5	5.38679	5.38679	0	217.5	0	217.5		217.5	10	5	67766.5	56335.5	30000	100900	89469.3	25225.1	7500	22367.3	30000	10.1356	10.0154	10.309	8150	9.0059	8.92279	1	11431.1	1155.43	3377.01	55	中年(40-59)	3025	女	9	初中	不健康	非党员	是
4301100709664558	2021	南马庄乡	狼牙口村	参与	参与	参与非农	1	0.625	0.625	0	261	5.56834	5.56834	0	261	0	261		261	12	6	12898.8	9777.84	7827	27562.2	24441.2	13781.1	3913.5	12220.6	7827	9.53105	9.41088	8.96546	4463.5	8.40391	8.27244	1	3120.99	3120.99	0	63	老年(60+)	3969	男	6	小学	不健康	非党员	是
4301100714125748	2022	上庄乡	南阳峪村	参与	参与	参与非农	1	0.625	0.625	0	261	5.56834	5.56834	0	261	0	261		261	12	6	13641.4	10272.4	9930	29759	26390	14879.5	4965	13195	8580	9.60774	9.48759	9.05731	5240	8.56427	8.51037	1	3368.95	2286.52	1082.43	58	中年(40-59)	3364	男	9	初中	不健康	非党员	是
3823531573	2022	留家庄乡	团圆村	参与	未参与	参与非农	2	0.769231	0.769231	0	261	5.56834	5.56834	0	261	0	130.5		130.5	12	4	55862.3	45475.3	34480	91758.3	81371.3	30586.1	11493.3	27123.8	16765	10.3283	10.2082	9.72711	11176.7	9.32167	9.34961	1	10387	9477.13	909.91	60	老年(60+)	3600	男	0	文盲或半文盲	不健康	非党员	是
3823482742	2022	金家井乡	谭家庄村	参与	未参与	参与非农	1	0.5	0.5	0	108.75	4.69821	4.69821	0	108.75	0	108.75		108.75	5	2.5	12987.3	9195.86	20250	33496.9	29705.5	16748.5	10125	14852.7	20250	9.72606	9.60594	9.91596	10125	9.22286	9.22286	1	3791.44	3435.48	355.96	46	中年(40-59)	2116	男	9	初中	不健康	非党员	是
4301100719696993	2021	金家井乡	北坡底村	未参与	未参与	未参与非农	0	0	0	0	0	0	0	0	0	0				0	0	5838.29	4238.77	0	14131.9	12532.4	14131.9	0	12532.4	0	9.55619	9.43607	0	0	0	0	1	1599.52	1599.52	0	56	中年(40-59)	3136	男	6	小学	不健康	非党员	是
4301100714651556	2021	北石佛镇	石道沟村	参与	未参与	参与非农	1	0.625	0.625	0	261	5.56834	5.56834	0	261	0	261		261	12	6	62737.9	52638.2	19360	89237.9	79138.2	29746	6453.33	26379.4	16000	10.3004	10.1803	9.68041	5333.33	8.58192	8.77251	1	10099.7	10003.6	96.1	60	老年(60+)	3600	男	6	小学	不健康	非党员	是
3823488207	2021	王安镇	王安镇村	参与	参与	参与非农	1	1.66667	1.66667	0	261	5.56834	5.56834	0	261	0	261		261	12	12	3323.1	1963.18	3000	12019.7	10659.8	12019.7	3000	10659.8	3000	9.3943	9.27423	8.0067	3600	8.18897	8.0067	1	1359.92	0	1359.92	64	老年(60+)	4096	女	6	小学	不健康	非党员	是
3823468693	2021	王安镇	马家屯村	参与	参与	参与非农	1	1.66667	1.66667	0	261	5.56834	5.56834	0	261	0	261		261	12	12	5837.98	2258.02	11580	31646.5	28066.5	15823.2	5790	14033.2	10980	9.66923	9.54918	9.30392	5890	8.68118	8.66406	1	3579.96	3579.96	0	65	老年(60+)	4225	男	9	初中	不健康	非党员	是
3823540433	2021	白石山镇	西庄铺村	参与	未参与	参与非农	2	0.5	0.5	0	456.75	6.12632	6.12632	0	456.75	0	228.375		228.375	21	5.25	24020.9	14128.7	58000	87446.5	77554.3	14574.4	9666.67	12925.7	29000	9.58702	9.46697	10.2751	10166.7	9.22697	9.17654	1	9892.23	1772.69	3377.01	56	中年(40-59)	3136	男	6	小学	不健康	非党员	是
3823605508	2021	南马庄乡	向阳会村	参与	参与	参与非农	2	0.769231	0.384615	0.384615	413.25	6.02647	5.33573	5.33573	206.625	206.625	206.625	206.625	206.625	19	6.33333	46439.9	34212.9	57300	108102	95874.7	18016.9	9550	15979.1	28650	9.79907	9.67904	10.2629	9733.33	9.18341	9.1644	1	12227	10830.3	0	70	老年(60+)	4900	男	9	初中	不健康	非党员	是
3823526604	2022	杨家庄镇	土安村	参与	未参与	参与非农	1	0.833333	0.833333	0	217.5	5.38679	5.38679	0	217.5	0	217.5		217.5	10	5	11125.9	8169.6	12000	26139.9	23183.5	13069.9	6000	11591.8	12000	9.47807	9.35805	9.39275	6000	8.69968	8.69968	1	2956.33	2692.27	264.06	65	老年(60+)	4225	男	9	初中	健康	非党员	是
3823531129	2021	东团堡乡	西团堡村	参与	参与	参与非农	1	0.833333	0.833333	0	261	5.56834	5.56834	0	261	0	261		261	12	6	5727.97	3463.52	4268	20037.6	17773.2	10018.8	2134	8886.58	3400	9.21222	9.0923	8.13182	4200	8.34308	7.66622	1	2264.45	1054.94	1209.51	68	老年(60+)	4624	男	9	初中	不健康	非党员	是
3823531347	2022	走马驿镇	葛沟村	参与	未参与	参与非农	2	0.625	0.625	0	261	5.56834	5.56834	0	261	0	130.5		130.5	12	3	56524.9	44297.9	49630	108255	96028.3	18042.5	8271.67	16004.7	24715	9.80049	9.68064	10.1152	8238.33	9.01667	9.02071	1	12227	10830.3	3377.01	64	老年(60+)	4096	男	9	初中	健康	非党员	是
4301100714181168	2021	杨家庄镇	井家滩村	参与	未参与	参与非农	1	1.66667	1.66667	0	261	5.56834	5.56834	0	261	0	261		261	12	12	5203.9	3796.46	3550	12462.4	11054.9	12462.4	3550	11054.9	3000	9.43047	9.31063	8.0067	3000	8.0067	8.17498	1	1407.44	0	1407.44	67	老年(60+)	4489	男	9	初中	不健康	非党员	是
3823459076	2021	白石山镇	菜村岗村	参与	参与	未参与非农	0	0	0	0	0	0	0	0	0	0				0	0	11036.8	8162.68	8277	25457.8	22583.7	12728.9	4138.5	11291.8	0	9.45163	9.33184	0	350	5.86079	8.32833	1	2874.16	1941.72	932.44	63	老年(60+)	3969	男	6	小学	健康	非党员	是
3823485414	2022	上庄乡	西泉头村	参与	参与	参与非农	1	1.66667	1.66667	0	217.5	5.38679	5.38679	0	217.5	0	217.5		217.5	10	10	11019	8121.18	4060	25688	22790.2	12844	2030	11395.1	500	9.46063	9.34094	6.21661	2100	7.65017	7.61628	1	2897.81	2851.5	46.31	71	老年(60+)	5041	男	0	文盲或半文盲	不健康	非党员	是
4301100719900752	2021	银坊镇	营尔村	参与	参与	参与非农	1	0.833333	0.833333	0	261	5.56834	5.56834	0	261	0	261		261	12	6	53802.4	44847.1	13200	79411.1	70455.8	39705.5	6600	35227.9	11480	10.5892	10.4696	9.34845	6328	8.7529	8.79498	1	8955.32	8023.5	931.82	67	老年(60+)	4489	男	6	小学	不健康	非党员	是
3823481569	2021	东团堡乡	王家湾村	参与	参与	参与非农	1	1.66667	1.66667	0	261	5.56834	5.56834	0	261	0	261		261	12	12	12365.8	10106	3500	20054.8	17795	20054.8	3500	17795	3500	9.90622	9.78667	8.1608	6900	8.83942	8.1608	1	2259.81	2259.81	0	46	中年(40-59)	2116	男	0	文盲或半文盲	不健康	非党员	是
4301100709915814	2022	留家庄乡	团圆村	参与	未参与	参与非农	2	1	1	0	369.75	5.91553	5.91553	0	369.75	0	184.875		184.875	17	8.5	9877.69	4675.6	36290	46167.7	40965.6	11541.9	9072.5	10241.4	17670	9.35374	9.23419	9.77968	8835	9.08659	9.11311	1	5202.09	373.72	3377.01	54	中年(40-59)	2916	男	9	初中	不健康	非党员	是
3823532082	2021	银坊镇	南沟村	未参与	未参与	未参与非农	0	0	0	0	0	0	0	0	0	0				0	0	5752.45	3965.37	1964	15869	14082	15869	1964	14082	0	9.67213	9.55265	0	0	0	7.58325	1	1787.08	1711.34	75.74	83	老年(60+)	6889	女	0	文盲或半文盲	不健康	非党员	是
3823527330	2021	金家井乡	周村	参与	参与	参与非农	1	0.454545	0.454545	0	108.75	4.69821	4.69821	0	108.75	0	108.75		108.75	5	1.66667	20557.9	15504.5	12000	44898.7	39845.3	14966.2	4000	13281.8	12000	9.61355	9.49415	9.39275	6000	8.69968	8.2943	1	5053.37	5053.37	0	65	老年(60+)	4225	男	6	小学	不健康	非党员	是
3823463332	2022	走马驿镇	葛沟村	参与	未参与	参与非农	2	0.666667	0.666667	0	369.75	5.91553	5.91553	0	369.75	0	184.875		184.875	17	5.66667	56524.9	44297.9	50420	108691	96464.3	18115.2	8403.33	16077.4	25110	9.80451	9.68517	10.1311	8370	9.03253	9.0365	1	12227	10830.3	3377.01	64	老年(60+)	4096	男	9	初中	不健康	党员	是
4301100710072910	2022	金家井乡	泉峪村	未参与	未参与	未参与非农	0	0	0	0	0	0	0	0	0	0				0	0	13290.4	9952.24	604	29688.2	26350	14844.1	302	13175	0	9.60536	9.48608	0	0	0	5.71373	1	3338.19	3338.19	0	75	老年(60+)	5625	男	6	小学	不健康	非党员	是
3823601089	2022	杨家庄镇	土安村	参与	未参与	参与非农	1	0.833333	0.833333	0	174	5.16479	5.16479	0	174	0	174		174	8	4	12275.4	8864.96	15000	30356.1	26945.7	15178.1	7500	13472.9	15000	9.62761	9.50843	9.61587	7500	8.92279	8.92279	1	3410.43	3135.39	275.04	64	老年(60+)	4096	男	6	小学	不健康	非党员	是
4301100714637695	2021	北石佛镇	南上屯村	参与	参与	未参与非农	0	0	0	0	0	0	0	0	0	0				0	0	10189.3	7424.54	2880	24619.1	21854.3	12309.6	1440	10927.2	0	9.41813	9.29901	0	2700	7.90138	7.27309	1	2764.79	1744.32	1020.47	81	老年(60+)	6561	男	0	文盲或半文盲	不健康	非党员	是
3823604799	2021	南屯镇	南屯村	参与	未参与	参与非农	1	1.66667	1.66667	0	108.75	4.69821	4.69821	0	108.75	0	108.75		108.75	5	5	6381.97	4861.87	4500	13543	12022.9	13543	4500	12022.9	4500	9.51362	9.39457	8.41205	4500	8.41205	8.41205	1	1520.1	1505.18	14.92	76	老年(60+)	5776	男	6	小学	不健康	非党员	是
3823472039	2022	北石佛镇	东石佛村	未参与	未参与	未参与非农	0	0	0	0	0	0	0	0	0	0				0	0	9312.71	7103.36	0	19699.2	17489.8	19699.2	0	17489.8	0	9.88833	9.76937	0	0	0	0	1	2209.35	2171.1	38.25	87	老年(60+)	7569	女	6	小学	不健康	非党员	是
4301100709833166	2022	金家井乡	孙家庄村	参与	未参与	参与非农	2	1.25	1.25	0	282.75	5.64809	5.64809	0	282.75	0	141.375		141.375	13	6.5	9979.46	5899.69	10564	36376.5	32296.7	12125.5	3521.33	10765.6	5000	9.40306	9.28411	8.51739	3333.33	8.11203	8.16688	1	4079.77	4053.89	25.88	50	中年(40-59)	2500	男	6	小学	不健康	非党员	是
3823540405	2022	金家井乡	周村	参与	参与	参与非农	1	1.66667	1.66667	0	261	5.56834	5.56834	0	261	0	261		261	12	12	19948.2	15545.3	2950	39261.2	34858.3	19630.6	1475	17429.1	2880	9.88484	9.7659	7.96589	3440	8.14352	7.29709	1	4402.92	4402.92	0	76	老年(60+)	5776	男	9	初中	不健康	非党员	是
3823515663	2022	南屯镇	曹家庄村	参与	未参与	参与非农	1	1	1	0	261	5.56834	5.56834	0	261	0	261		261	12	12	16951.9	13111.1	8080	34254.5	30413.7	17127.2	4040	15206.9	8080	9.74843	9.6295	8.99727	4040	8.30425	8.30425	1	3840.76	3589.15	251.61	50	中年(40-59)	2500	男	6	小学	不健康	非党员	是
3823476052	2022	涞源镇	小西庄村	参与	参与	参与非农	2	0.666667	0.666667	0	522	6.25958	6.25958	0	522	0	261		261	24	8	17518.5	10764.4	36420	60288.4	53534.4	15072.1	9105	13383.6	15450	9.6206	9.50179	9.64543	9225	9.12978	9.11669	1	6754.03	6550.04	203.99	59	中年(40-59)	3481	男	12	高中	不健康	非党员	是
3823484933	2021	塔崖驿乡	榆树台村	参与	未参与	参与非农	1	0.833333	0.833333	0	261	5.56834	5.56834	0	261	0	261		261	12	6	6376.38	3917.07	13280	21952.8	19493.5	10976.4	6640	9746.75	13280	9.3035	9.18469	9.49409	6640	8.80102	8.80102	1	2459.31	0	2459.31	61	老年(60+)	3721	男	12	高中	不健康	非党员	是
4301100712808808	2022	北石佛镇	北石佛村	参与	参与	参与非农	1	1.66667	1.66667	0	261	5.56834	5.56834	0	261	0	261		261	12	12	6317.52	4639.09	3000	14984.6	13306.2	14984.6	3000	13306.2	3000	9.61478	9.49598	8.0067	5400	8.59434	8.0067	1	1678.43	1347.32	331.11	78	老年(60+)	6084	男	6	小学	不健康	非党员	是
4301100707822830	2021	东团堡乡	袁家村	参与	参与	参与非农	1	0.333333	0.333333	0	261	5.56834	5.56834	0	261	0	261		261	12	4	56524.9	44297.9	40520	109191	96964.1	21838.2	8104	19392.8	40520	9.99142	9.87266	10.6096	8384	9.0342	9.00024	1	12227	10830.3	660.85	66	老年(60+)	4356	男	6	小学	不健康	非党员	是
3823515186	2022	水堡镇	泉塘村	参与	未参与	参与非农	1	1	1	0	130.5	4.87901	4.87901	0	130.5	0	130.5		130.5	6	6	29320.5	23934.2	10380	48111.7	42725.3	24055.8	5190	21362.7	9000	10.0881	9.9694	9.10509	4500	8.41205	8.55468	1	5386.35	5386.35	0	74	老年(60+)	5476	女	0	文盲或半文盲	不健康	非党员	是
4301100720593915	2022	金家井乡	金家井村	未参与	未参与	未参与非农	0	0	0	0	0	0	0	0	0	0				0	0	5289.9	3000	5080	20471.9	18182	10236	2540	9091	0	9.23366	9.11504	0	0	0	7.84031	1	2289.9	0	2289.9	61	老年(60+)	3721	男	9	初中	不健康	非党员	是
3823533193	2022	走马驿镇	北大沟村	参与	未参与	参与非农	1	1.66667	1.66667	0	261	5.56834	5.56834	0	261	0	261		261	12	12	14364.9	10967.5	5280	30385.4	26988	15192.7	2640	13494	3480	9.62857	9.51	8.15507	1740	7.46221	7.87891	1	3397.42	3397.42	0	62	老年(60+)	3844	男	6	小学	不健康	非党员	是
3823526503	2022	金家井乡	北坡底村	参与	未参与	参与非农	1	1.66667	1.66667	0	130.5	4.87901	4.87901	0	130.5	0	130.5		130.5	6	6	9225.47	5531.76	21400	33052.5	29358.8	16526.2	10700	14679.4	21400	9.7127	9.5942	9.97119	10700	9.27809	9.27809	1	3693.71	3693.71	0	56	中年(40-59)	3136	男	9	初中	不健康	非党员	是
4301100714129770	2022	杨家庄镇	井家滩村	参与	未参与	参与非农	1	1.66667	1.66667	0	261	5.56834	5.56834	0	261	0	261		261	12	12	13647.5	10116.3	5580	31603.3	28072.1	15801.6	2790	14036	3480	9.66787	9.54938	8.15507	1740	7.46221	7.93416	1	3531.23	2538.95	992.28	87	老年(60+)	7569	女	6	小学	不健康	非党员	是
3823480280	2022	走马驿镇	白道安村	参与	未参与	参与非农	1	0.5	0.5	0	195.75	5.28193	5.28193	0	195.75	0	195.75		195.75	9	4.5	13864.6	7626.84	42000	55864.6	49626.8	13966.2	10500	12406.7	42000	9.54439	9.42599	10.6454	10500	9.25923	9.25923	1	6237.76	6125.62	112.14	58	中年(40-59)	3364	男	9	初中	健康	非党员	是
3823480072	2022	北石佛镇	艾河村	参与	参与	参与非农	1	0.625	0.625	0	261	5.56834	5.56834	0	261	0	261		261	12	6	41530.5	33506.6	21860	71878.5	63854.6	23959.5	7286.67	21284.9	17300	10.0841	9.96575	9.75852	6036.67	8.70577	8.89394	1	8023.95	8023.95	0	72	老年(60+)	5184	男	6	小学	不健康	非党员	是
4301100710137093	2021	上庄乡	清风沟村	未参与	未参与	未参与非农	0	0	0	0	0	0	0	0	0	0				0	0	31228.5	26072	4400	46215.8	41059.3	23107.9	2200	20529.7	0	10.0479	9.92963	0	0	0	7.69667	1	5156.47	4038.32	1118.15	62	老年(60+)	3844	男	9	初中	不健康	非党员	是
3823518769	2021	杨家庄镇	土安村	未参与	未参与	未参与非农	0	0	0	0	0	0	0	0	0	0				0	0	11361.2	8215.86	0	28200.1	25054.8	14100.1	0	12527.4	0	9.55393	9.43567	0	0	0	0	1	3145.36	2973.6	171.76	73	老年(60+)	5329	男	6	小学	不健康	非党员	是
3823534906	2021	留家庄乡	坡水村	参与	未参与	参与非农	1	0.5	0.5	0	217.5	5.38679	5.38679	0	217.5	0	217.5		217.5	10	5	7734.26	3952.06	25760	33920.8	30138.6	11306.9	8586.67	10046.2	25760	9.33317	9.21495	10.1566	8586.67	9.05808	9.05808	1	3782.2	3723.43	58.77	47	中年(40-59)	2209	女	6	小学	不健康	非党员	是
3823483218	2021	东团堡乡	连巴岭村	未参与	未参与	未参与非农	0	0	0	0	0	0	0	0	0	0				0	0	15755.5	12361.4	847.76	30464.9	27070.8	15232.5	423.88	13535.4	0	9.63118	9.51306	0	0	0	6.05181	1	3394.13	2095.97	1298.16	73	老年(60+)	5329	男	6	小学	不健康	党员	是
3823515328	2021	南屯镇	亚家庄村	参与	未参与	参与非农	2	1	0.5	0.5	391.5	5.97254	5.28193	5.28193	195.75	195.75	195.75	195.75	195.75	18	9	17466.4	11245	34780	55850.7	49629.3	13962.7	8695	12407.3	17390	9.54414	9.42604	9.76371	8695	9.07062	9.07062	1	6221.36	5093.77	1127.59	40	中年(40-59)	1600	男	6	小学	不健康	非党员	是
3823481057	2021	白石山镇	菜村岗村	参与	参与	参与非农	2	1	0	1	435	6.07764	0	5.93489	0	377	217.5	188.5		20	10	56524.9	44297.9	48830	109919	97691.9	15702.7	6975.71	13956	22900	9.66159	9.54366	10.0389	6742.86	8.81639	8.85033	1	12227	10830.3	212.8	66	老年(60+)	4356	女	6	小学	不健康	非党员	是
4301100708056485	2022	水堡镇	独山城村	参与	参与	参与非农	1	0.833333	0.833333	0	261	5.56834	5.56834	0	261	0	261		261	12	6	11965.7	8978.14	5430	26869.6	23882.1	13434.8	2715	11941	3770	9.50561	9.38774	8.2351	2885	7.96763	7.90692	1	2987.56	1773.4	1214.16	67	老年(60+)	4489	男	9	初中	不健康	非党员	是
3823525529	2022	东团堡乡	养老河村	未参与	未参与	未参与非农	0	0	0	0	0	0	0	0	0	0				0	0	11519.8	8720.94	8277	25177.4	22378.6	12588.7	4138.5	11189.3	0	9.44056	9.32271	0	0	0	8.32833	1	2798.82	2637.91	160.91	71	老年(60+)	5041	男	6	小学	不健康	非党员	是
3823482659	2022	金家井乡	金家井村	参与	参与	参与非农	1	1.66667	1.66667	0	130.5	4.87901	4.87901	0	130.5	0	130.5		130.5	6	6	9661.48	6034.79	5500	32629.1	29002.4	16314.5	2750	14501.2	5000	9.69981	9.58199	8.51739	6100	8.71621	7.91972	1	3626.69	1201.86	2424.83	67	老年(60+)	4489	男	12	高中	健康	非党员	是
3823601153	2022	乌龙沟乡	邓庄村	参与	参与	参与非农	2	1	0.5	0.5	217.5	5.38679	4.69821	4.69821	108.75	108.75	108.75	108.75	108.75	10	5	56524.9	44297.9	35020	110008	97781.5	22001.7	7004	19556.3	14100	9.99887	9.88105	9.554	5766.8	8.66005	8.85438	1	12227	10013.1	3377.01	69	老年(60+)	4761	男	6	小学	健康	非党员	是
3823534429	2021	东团堡乡	东团堡村	参与	参与	参与非农	2	0.47619	0.238095	0.238095	391.5	5.97254	5.28193	5.28193	195.75	195.75	195.75	195.75	195.75	18	3.6	24744	15348	45400	84567.6	75171.5	14094.6	7566.67	12528.6	22700	9.55355	9.43577	10.0302	8400	9.03611	8.93164	1	9396.07	9396.07	0	72	老年(60+)	5184	男	6	小学	不健康	非党员	是
3823532008	2021	东团堡乡	东团堡村	参与	参与	参与非农	1	0.625	0.625	0	130.5	4.87901	4.87901	0	130.5	0	130.5		130.5	6	3	29138.9	22072	19510	63641.1	56574.3	21213.7	6503.33	18858.1	19510	9.9624	9.8447	9.87873	9836.67	9.19397	8.78022	1	7066.82	7066.82	0	56	中年(40-59)	3136	男	6	小学	不健康	非党员	是
4301100709296305	2022	杨家庄镇	三道城村	参与	未参与	参与非农	2	0.909091	0.454545	0.454545	456.75	6.12632	5.43536	5.43536	228.375	228.375	228.375	228.375	228.375	21	7	10493.5	4229.37	41240	56437.2	50173.1	9406.2	6873.33	8362.18	20620	9.14912	9.03147	9.93407	6873.33	8.83555	8.83555	1	6264.16	6264.16	0	65	老年(60+)	4225	男	9	初中	不健康	非党员	是
4301100714563197	2022	上庄乡	上老芳村	参与	参与	参与非农	2	1.66667	1.66667	0	522	6.25958	6.25958	0	522	0	261		261	24	12	22385.5	16909.2	3380	49345.4	43869.2	24672.7	1690	21934.6	1240	10.1135	9.99582	7.12367	12240	9.41255	7.43308	1	5476.21	5448.43	27.78	68	老年(60+)	4624	男	6	小学	不健康	非党员	是
3823536426	2022	上庄乡	衙庭村	参与	未参与	参与非农	3	1.15385	0.769231	0.384615	543.75	6.30033	5.89578	5.20538	362.5	181.25	181.25	181.25	181.25	25	8.33333	24174.8	15290.2	54300	80071.4	71186.8	20017.9	13575	17796.7	18100	9.90438	9.78677	9.80372	13575	9.51606	9.51606	1	8884.61	8884.61	0	48	中年(40-59)	2304	男	6	小学	健康	非党员	是
3823527448	2021	留家庄乡	团圆村	参与	参与	参与非农	3	1	1	0	348	5.85507	5.85507	0	348	0	116		116	16	5.33333	56524.9	44297.9	37280	110221	97994.2	18370.2	6213.33	16332.4	11866.7	9.81849	9.7009	9.38157	6216.67	8.73515	8.73461	1	12227	10830.3	910.43	83	老年(60+)	6889	男	6	小学	不健康	非党员	是
3823485589	2021	水堡镇	井子会村	参与	参与	参与非农	1	1.66667	1.66667	0	217.5	5.38679	5.38679	0	217.5	0	217.5		217.5	10	10	4857.05	2295.38	3910	23094.2	20532.5	11547.1	1955	10266.3	3000	9.35419	9.23662	8.0067	4000	8.2943	7.57866	1	2561.67	2490.46	71.21	72	老年(60+)	5184	男	6	小学	健康	非党员	是
3823613067	2021	南屯镇	亚家庄村	参与	未参与	参与非农	1	0.625	0.625	0	261	5.56834	5.56834	0	261	0	261		261	12	6	19490.8	15804.4	4160	33245.8	29559.4	16622.9	2080	14779.7	4160	9.71854	9.60101	8.33351	2080	7.6406	7.6406	1	3686.31	2574.47	1111.84	69	老年(60+)	4761	男	6	小学	不健康	非党员	是
4301100708790636	2021	留家庄乡	留家庄村	未参与	未参与	未参与非农	0	0	0	0	0	0	0	0	0	0				0	0	6591.06	4814.91	0	16023.8	14247.6	16023.8	0	14247.6	0	9.68183	9.56435	0	0	0	0	1	1776.15	1776.15	0	84	老年(60+)	7056	男	6	小学	不健康	非党员	是
3823611088	2021	东团堡乡	大道沟村	参与	未参与	参与非农	2	0.769231	0.384615	0.384615	391.5	5.97254	5.28193	5.28193	195.75	195.75	195.75	195.75	195.75	18	6	56524.9	44297.9	53178	110315	98087.9	22063	10635.6	19617.6	25000	10.0017	9.88418	10.1267	10000	9.21044	9.27206	1	12227	10830.3	228.01	49	中年(40-59)	2401	男	9	初中	不健康	非党员	是
3823535971	2021	走马驿镇	花园村	参与	参与	未参与非农	0	0	0	0	0	0	0	0	0	0				0	0	17038.9	12812.1	0	38166.9	33940.1	12722.3	0	11313.4	0	9.45111	9.33374	0	532.667	6.27977	0	1	4226.78	4088.22	138.56	75	老年(60+)	5625	男	9	初中	不健康	非党员	是
3823540736	2021	金家井乡	梁家庄村	参与	参与	未参与非农	0	0	0	0	0	0	0	0	0	0				0	0	10674.1	7793.09	0	26022.1	23141.1	13011	0	11570.5	0	9.47355	9.35622	0	4550	8.4231	0	1	2881.01	2611.46	269.55	72	老年(60+)	5184	男	6	小学	不健康	非党员	是
4301100640918410	2022	北石佛镇	白绸村	参与	参与	未参与非农	0	0	0	0	0	0	0	0	0	0				0	0	13193.3	9699.24	0	31568.9	28074.9	15784.5	0	14037.4	0	9.66678	9.54948	0	1880	7.53956	0	1	3494.03	3222.72	271.31	77	老年(60+)	5929	男	6	小学	不健康	非党员	是
4301100707437005	2022	乌龙沟乡	乌龙沟村	参与	未参与	参与非农	1	0.833333	0.833333	0	261	5.56834	5.56834	0	261	0	261		261	12	6	12992	9323.98	4510	33148.8	29480.7	16574.4	2255	14740.4	4510	9.71561	9.59835	8.41427	2255	7.72135	7.72135	1	3668.07	3668.07	0	65	老年(60+)	4225	男	6	小学	不健康	非党员	是
3823595134	2021	杨家庄镇	南李庄村	参与	未参与	参与非农	2	1.66667	1.66667	0	195.75	5.28193	5.28193	0	195.75	0	97.875		97.875	9	4.5	19894.2	16051.1	12000	34736.8	30893.7	17368.4	6000	15446.9	6000	9.76241	9.64516	8.69968	6000	8.69968	8.69968	1	3843.12	3736.35	106.77	75	老年(60+)	5625	男	6	小学	不健康	非党员	是
3823530450	2021	塔崖驿乡	东二道河村	参与	参与	未参与非农	0	0	0	0	0	0	0	0	0	0				0	0	8093.03	5456.27	1900	23844.6	21207.9	11922.3	950	10603.9	0	9.38617	9.26898	0	1922.4	7.56185	6.85751	1	2636.76	2238.84	397.92	71	老年(60+)	5041	男	6	小学	不健康	非党员	是
4301100687097838	2022	涞源镇	扯拽沟村	参与	未参与	参与非农	1	1.66667	1.66667	0	130.5	4.87901	4.87901	0	130.5	0	130.5		130.5	6	6	10248.3	7866.17	11046	21546.3	19164.2	21546.3	11046	19164.2	9000	9.97796	9.8608	9.10509	9000	9.10509	9.30991	1	2382.15	2355.65	26.5	56	中年(40-59)	3136	女	0	文盲或半文盲	不健康	非党员	是
4301100635355165	2022	北石佛镇	牌坊村	参与	未参与	参与非农	1	1.66667	1.66667	0	261	5.56834	5.56834	0	261	0	261		261	12	12	12465.1	7899.87	17940	41327.8	36762.5	20663.9	8970	18381.3	14210	9.93614	9.81909	9.56177	7105	8.86869	9.10175	1	4565.27	1237.54	3327.73	65	老年(60+)	4225	男	6	小学	不健康	非党员	是
3823514927	2022	东团堡乡	北辛庄村	参与	未参与	参与非农	2	0.5	0.25	0.25	369.75	5.91553	5.22507	5.22507	184.875	184.875	184.875	184.875	184.875	17	4.25	22744.1	15374.4	43467	66717.6	59347.9	13343.5	8693.4	11869.6	20959.5	9.49879	9.38173	9.95039	8383.8	9.03418	9.07043	1	7369.7	7369.7	0	54	中年(40-59)	2916	男	6	小学	不健康	非党员	是
4301100709185227	2022	银坊镇	长祥沟村	参与	参与	参与非农	1	1.66667	1.66667	0	261	5.56834	5.56834	0	261	0	261		261	12	12	57869.3	48969.3	9380	80616.4	71716.4	40308.2	4690	35858.2	3480	10.6043	10.4873	8.15507	2450.5	7.80446	8.4534	1	8900	8900	0	72	老年(60+)	5184	男	6	小学	不健康	党员	是
4301100709657667	2022	王安镇	殷家堡村	参与	参与	参与非农	2	1.66667	1.66667	0	522	6.25958	6.25958	0	522	0	261		261	24	12	5201.09	2245.75	3480	26775	23819.7	13387.5	1740	11909.8	1740	9.50208	9.38512	7.46221	2740	7.91608	7.46221	1	2955.34	2955.34	0	65	老年(60+)	4225	男	6	小学	不健康	非党员	是
3823602733	2021	银坊镇	南道神村	参与	参与	参与非农	2	0.769231	0.769231	0	413.25	6.02647	6.02647	0	413.25	0	206.625		206.625	19	6.33333	59530.6	47303.6	31450	110779	98551.6	18463.1	5241.67	16425.3	15200	9.82353	9.70658	9.62912	7396.67	8.90892	8.56459	1	12227	10830.3	2028.37	64	老年(60+)	4096	男	12	高中	不健康	非党员	是
4301100709368671	2021	东团堡乡	扦树底村	参与	参与	参与非农	1	1.66667	1.66667	0	87	4.47734	4.47734	0	87	0	87		87	4	4	27646.7	23023.5	3980	41905	37281.8	20952.5	1990	18640.9	3980	9.95001	9.83311	8.28929	3340	8.11403	7.59639	1	4623.21	4538.03	85.18	59	中年(40-59)	3481	男	6	小学	不健康	非党员	是
4301100708795007	2022	留家庄乡	水石塘村	参与	未参与	参与非农	1	1	1	0	261	5.56834	5.56834	0	261	0	261		261	12	12	67345.8	58819.6	4950	77291.3	68765.1	77291.3	4950	68765.1	4500	11.2553	11.1385	8.41205	4500	8.41205	8.50734	1	8526.17	0	3377.01	29	青年(18-39)	841	男	9	初中	不健康	非党员	是
4301100715144619	2021	东团堡乡	王家湾村	未参与	未参与	未参与非农	0	0	0	0	0	0	0	0	0	0				0	0	18477.7	15403.7	0	27886.8	24812.8	27886.8	0	24812.8	0	10.2359	10.1191	0	0	0	0	1	3074.02	3067.44	6.58	87	老年(60+)	7569	男	0	文盲或半文盲	不健康	非党员	是
3823526429	2022	上庄乡	沙岭村	参与	参与	参与非农	1	1.66667	1.66667	0	261	5.56834	5.56834	0	261	0	261		261	12	12	11368.8	7841.06	12500	32006	28478.3	32006	12500	28478.3	11000	10.3737	10.2569	9.30574	13800	9.5325	9.43356	1	3527.71	1376.57	2151.14	59	中年(40-59)	3481	男	6	小学	不健康	非党员	是
3823598615	2022	南屯镇	亚家庄村	参与	未参与	参与非农	1	0.625	0.625	0	261	5.56834	5.56834	0	261	0	261		261	12	6	5768.49	3200	9080	23304.2	20735.7	11652.1	4540	10367.9	9080	9.36324	9.24647	9.11394	4540	8.4209	8.4209	1	2568.49	0	2568.49	64	老年(60+)	4096	男	6	小学	不健康	非党员	是
4301100709675534	2022	上庄乡	中庄村	参与	参与	参与非农	1	0.833333	0.833333	0	261	5.56834	5.56834	0	261	0	261		261	12	6	24373.8	18552.2	12108	52842.6	47021	26421.3	6054	23510.5	11480	10.1819	10.0652	9.34845	11540	9.35366	8.70864	1	5821.58	4694.95	1126.63	65	老年(60+)	4225	男	6	小学	不健康	非党员	是
4301100712236616	2022	杨家庄镇	井家滩村	参与	未参与	参与非农	1	0.625	0.625	0	195.75	5.28193	5.28193	0	195.75	0	195.75		195.75	9	4.5	17908.8	14222.4	15370	33481.5	29795	16740.7	7685	14897.5	13220	9.7256	9.60895	9.48956	6610	8.79649	8.94716	1	3686.43	2073.1	1613.33	59	中年(40-59)	3481	男	9	初中	不健康	党员	是
3823606362	2021	南屯镇	黑山村	参与	未参与	参与非农	2	1	1	0	239.25	5.48168	5.48168	0	239.25	0	119.625		119.625	11	5.5	15703.5	10618.2	29080	46202	41116.7	23101	14540	20558.3	14540	10.0476	9.93102	9.58473	14540	9.58473	9.58473	1	5085.28	4969.09	116.19	57	中年(40-59)	3249	男	9	初中	不健康	非党员	是
4301101042431943	2022	北石佛镇	刘家嘴村	参与	未参与	参与非农	1	1	0	1	261	5.56834	0	5.56834	0	261	261	261		12	12	12903.5	8090.03	24000	43751.9	38938.4	21876	12000	19469.2	24000	9.99314	9.87659	10.0859	12000	9.39275	9.39275	1	4813.52	4813.52	0	65	老年(60+)	4225	女	6	小学	不健康	非党员	是
3823468931	2021	上庄乡	南阳峪村	参与	参与	参与非农	1	0.833333	0.833333	0	261	5.56834	5.56834	0	261	0	261		261	12	6	12797.2	9456.37	4080	30382.5	27041.7	15191.3	2040	13520.8	4080	9.62848	9.51199	8.3141	3236	8.0824	7.6212	1	3340.87	1775.8	1565.07	61	老年(60+)	3721	男	12	高中	不健康	非党员	是
4301100707378425	2021	塔崖驿乡	东杏花村	未参与	未参与	未参与非农	0	0	0	0	0	0	0	0	0	0				0	0	6833.49	5220.91	3500	14667.2	13054.6	14667.2	3500	13054.6	0	9.59337	9.4769	0	0	0	8.1608	1	1612.58	1612.58	0	56	中年(40-59)	3136	男	6	小学	不健康	非党员	是
3823620635	2022	杨家庄镇	牛沟掌村	参与	参与	参与非农	3	1	1	0	326.25	5.79072	5.79072	0	326.25	0	108.75		108.75	15	5	38735.8	28174.9	36000	96105.4	85544.5	24026.4	9000	21386.1	12000	10.0869	9.9705	9.39275	12600	9.44153	9.10509	1	10560.9	10323.8	237.1	69	老年(60+)	4761	女	9	初中	健康	非党员	是
3823536984	2022	东团堡乡	箭杆河村	参与	未参与	参与非农	4	1	0.5	0.5	609	6.41346	5.72195	5.72195	304.5	304.5	152.25	152.25	152.25	28	7	28556.9	21427.2	36028.4	64908.7	57778.9	16227.2	9007.1	14444.7	8510	9.69444	9.57808	9.04911	8510	9.04911	9.10588	1	7129.76	5676.27	1453.49	58	中年(40-59)	3364	男	12	高中	不健康	非党员	是
3823530829	2021	杨家庄镇	土安村	参与	未参与	参与非农	1	0.833333	0.833333	0	174	5.16479	5.16479	0	174	0	174		174	8	4	7515.36	4954.45	13000	23323.4	20762.5	11661.7	6500	10381.2	13000	9.36406	9.24775	9.47278	6500	8.77971	8.77971	1	2560.91	1733.3	827.61	62	老年(60+)	3844	男	6	小学	不健康	非党员	是
3823520430	2022	水堡镇	龙家庄村	未参与	未参与	未参与非农	0	0	0	0	0	0	0	0	0	0				0	0	6341.6	4731.06	1294	14678.6	13068.1	14678.6	1294	13068.1	0	9.59415	9.47793	0	0	0	7.16627	1	1610.54	1610.54	0	74	老年(60+)	5476	女	0	文盲或半文盲	不健康	非党员	是
4301100709547604	2022	泉坊镇	西神山村	参与	参与	未参与非农	0	0	0	0	0	0	0	0	0	0				0	0	15619	11835.1	3600	34488.5	30704.5	17244.2	1800	15352.3	0	9.75523	9.63902	0	1100	7.00397	7.4961	1	3783.95	3783.95	0	65	老年(60+)	4225	男	6	小学	不健康	非党员	是
4301100709892703	2021	杨家庄镇	隋家庄村	参与	参与	参与非农	1	1.66667	1.66667	0	261	5.56834	5.56834	0	261	0	261		261	12	12	23211.6	18881	11000	39482.5	35151.9	39482.5	11000	35151.9	11000	10.5836	10.4674	9.30574	11200	9.32376	9.30574	1	4330.6	3745.02	585.58	67	老年(60+)	4489	女	6	小学	不健康	非党员	是
3823533947	2022	东团堡乡	养老河村	参与	参与	参与非农	2	0.666667	0.666667	0	369.75	5.91553	5.91553	0	369.75	0	184.875		184.875	17	5.66667	6171.77	2839.42	22018	30404.4	27072	10134.8	7339.33	9024	7450	9.22373	9.10764	8.9161	5410	8.59619	8.90114	1	3332.35	3277.1	55.25	57	中年(40-59)	3249	男	6	小学	不健康	非党员	是
3823530771	2022	金家井乡	寨沟门村	参与	参与	参与非农	1	0.333333	0.333333	0	261	5.56834	5.56834	0	261	0	261		261	12	4	22874.6	17511.6	6000	48965.4	43602.3	8160.89	1000	7267.05	6000	9.00711	8.89111	8.69968	10166.7	9.22697	6.90875	1	5363.07	5363.07	0	49	中年(40-59)	2401	男	9	初中	健康	非党员	是
100000583528016	2021	金家井乡	周村	参与	参与	参与非农	1	0.833333	0.833333	0	65.25	4.19344	4.19344	0	65.25	0	65.25		65.25	3	1.5	9556.88	6768.5	2300	25477.3	22688.9	12738.6	1150	11344.4	2300	9.4524	9.33648	7.7411	4650	8.44484	7.04839	1	2788.38	1636.41	1151.97	61	老年(60+)	3721	男	9	初中	不健康	非党员	是
3823526042	2021	留家庄乡	伊家铺村	参与	未参与	参与非农	1	1	1	0	195.75	5.28193	5.28193	0	195.75	0	195.75		195.75	9	9	16839.9	12041.4	20000	43845.8	39047.2	8769.15	4000	7809.44	20000	9.079	8.96309	9.90354	4000	8.2943	8.2943	1	4798.53	3333.79	1464.74	47	中年(40-59)	2209	男	9	初中	不健康	非党员	是
3823461020	2021	北石佛镇	艾河村	参与	参与	参与非农	1	0.625	0.625	0	261	5.56834	5.56834	0	261	0	261		261	12	6	5510.59	2528.61	15100	27251.2	24269.2	9083.73	5033.33	8089.74	15000	9.11424	8.99835	9.61587	5486.67	8.61026	8.52404	1	2981.98	0	2981.98	47	中年(40-59)	2209	男	12	高中	健康	非党员	是
3823534666	2021	东团堡乡	袁家村	参与	参与	参与非农	1	1.66667	1.66667	0	261	5.56834	5.56834	0	261	0	261		261	12	12	20122.3	15171.2	11280	45269.3	40318.1	22634.7	5640	20159.1	11280	10.0272	9.91141	9.33088	7290	8.8944	8.63782	1	4951.17	4951.17	0	81	老年(60+)	6561	男	0	文盲或半文盲	不健康	非党员	是
3823530331	2022	白石山镇	白石山村	参与	未参与	参与非农	2	0.769231	0.769231	0	326.25	5.79072	5.79072	0	326.25	0	163.125		163.125	15	5	70501.3	58274.4	26460	111824	99596.9	27956	6615	24899.2	13080	10.2384	10.1226	9.47892	6540	8.78585	8.79725	1	12227	10830.3	0	46	中年(40-59)	2116	男	9	初中	不健康	非党员	是
3823514833	2022	东团堡乡	东团堡村	未参与	未参与	未参与非农	0	0	0	0	0	0	0	0	0	0				0	0	11276.6	8205.71	6006	28116	25045.2	14058	3003	12522.6	0	9.55095	9.43529	0	0	0	8.0077	1	3070.85	2896.95	173.9	72	老年(60+)	5184	男	6	小学	健康	非党员	是
3823540103	2021	白石山镇	东龙虎	参与	参与	参与非农	1	0.5	0	0.5	217.5	5.38679	0	5.38679	0	217.5	217.5	217.5		10	5	33392.3	26489.5	24000	63207.1	56304.3	15801.8	6000	14076.1	24000	9.66788	9.55223	10.0859	7137.5	8.87326	8.69968	1	6902.86	5696.06	1206.8	57	中年(40-59)	3249	男	9	初中	不健康	非党员	是
4301100708361875	2022	杨家庄镇	三道城村	参与	未参与	参与非农	1	1	1	0	195.75	5.28193	5.28193	0	195.75	0	195.75		195.75	9	9	12433.6	9886.24	10900	23333.6	20786.2	23333.6	10900	20786.2	10900	10.0577	9.94205	9.29661	10900	9.29661	9.29661	1	2547.41	1870.01	677.4	58	中年(40-59)	3364	男	0	文盲或半文盲	不健康	非党员	是
3823525930	2021	水堡镇	井子会村	参与	参与	未参与非农	0	0	0	0	0	0	0	0	0	0				0	0	6095.35	3857.61	910	20498.2	18260.5	10249.1	455	9130.24	0	9.23495	9.11935	0	250	5.52545	6.12249	1	2237.74	1014.9	1222.84	75	老年(60+)	5625	男	6	小学	不健康	非党员	是
4301100708460708	2022	东团堡乡	连巴岭村	参与	未参与	参与非农	1	1	1	0	217.5	5.38679	5.38679	0	217.5	0	217.5		217.5	10	10	18465.4	13638.1	9154	44228	39400.6	14742.7	3051.33	13133.5	8200	9.5985	9.48293	9.01201	2733.33	7.91364	8.02366	1	4827.36	4827.36	0	85	老年(60+)	7225	男	0	文盲或半文盲	不健康	非党员	是
3823520307	2022	白石山镇	荆山口村	参与	参与	参与非农	1	1.66667	1.66667	0	195.75	5.28193	5.28193	0	195.75	0	195.75		195.75	9	9	6512.83	4894.29	2600	14833.8	13215.3	14833.8	2600	13215.3	2600	9.60466	9.48913	7.86365	5800	8.66579	7.86365	1	1618.54	1351.19	267.35	65	老年(60+)	4225	女	9	初中	不健康	非党员	是
3823525725	2021	杨家庄镇	支家庄村	参与	未参与	参与非农	1	0.5	0.5	0	195.75	5.28193	5.28193	0	195.75	0	195.75		195.75	9	4.5	6925.32	3548.31	23080	30953	27576	15476.5	11540	13788	19080	9.64708	9.53155	9.85645	9540	9.16335	9.35366	1	3377.01	0	3377.01	56	中年(40-59)	3136	男	9	初中	不健康	非党员	是
4301100707647028	2022	乌龙沟乡	后庄村	参与	未参与	参与非农	2	1.66667	1.66667	0	413.25	6.02647	6.02647	0	413.25	0	206.625		206.625	19	9.5	11136.6	8065.84	12380	28163.4	25092.6	14081.7	6190	12546.3	4100	9.55263	9.43718	8.31899	4100	8.31899	8.73085	1	3070.72	2593.23	477.49	67	老年(60+)	4489	男	12	高中	不健康	非党员	是
3823482923	2021	上庄乡	西泉头村	未参与	未参与	未参与非农	0	0	0	0	0	0	0	0	0	0				0	0	8171.43	6024.46	920	19697	17550.1	9848.52	460	8775.03	0	9.19508	9.07967	0	0	0	6.1334	1	2146.97	2146.97	0	65	老年(60+)	4225	男	6	小学	不健康	非党员	是
3823540441	2021	白石山镇	西龙虎村	未参与	未参与	未参与非农	0	0	0	0	0	0	0	0	0	0				0	0	9285.85	6877.38	6000	22100.8	19692.4	11050.4	3000	9846.19	0	9.31022	9.19484	0	0	0	8.0067	1	2408.47	2408.47	0	78	老年(60+)	6084	男	6	小学	不健康	非党员	是
3823520459	2022	东团堡乡	候家沟村	参与	参与	参与非农	1	1.66667	0	1	195.75	5.28193	0	5.28193	0	195.75	195.75	195.75		9	9	6643.77	4974.95	2379.11	15322.9	13654.1	15322.9	2379.11	13654.1	2000	9.6371	9.52179	7.6014	3500	8.1608	7.7749	1	1668.82	1668.82	0	77	老年(60+)	5929	男	0	文盲或半文盲	不健康	非党员	是
3823522486	2022	白石山镇	大草滩村	参与	参与	参与非农	2	1.25	1.25	0	304.5	5.72195	5.72195	0	304.5	0	152.25		152.25	14	7	7665.58	3957.5	8800	34059.4	30351.3	11353.1	2933.33	10117.1	4400	9.33725	9.22198	8.38959	4100	8.31899	7.98424	1	3708.08	1043.35	2664.73	60	老年(60+)	3600	男	9	初中	不健康	非党员	是
4301100708053199	2021	王安镇	王安镇村	参与	未参与	参与非农	1	1.66667	1.66667	0	261	5.56834	5.56834	0	261	0	261		261	12	12	5899.75	4079.81	3000	16717.3	14897.4	16717.3	3000	14897.4	3000	9.7242	9.60894	8.0067	3000	8.0067	8.0067	1	1819.94	1764.86	55.08	62	老年(60+)	3844	女	12	高中	不健康	非党员	是
3823539468	2022	南马庄乡	小关城村	参与	参与	参与非农	1	1.66667	1.66667	0	261	5.56834	5.56834	0	261	0	261		261	12	12	16756.8	12734.5	15680	36948.8	32926.5	18474.4	7840	16463.2	15480	9.82414	9.70888	9.64737	8490	9.04676	8.96712	1	4022.31	3959.38	62.93	75	老年(60+)	5625	男	9	初中	不健康	非党员	是
3823525529	2021	东团堡乡	养老河村	参与	未参与	参与非农	1	0.833333	0.833333	0	87	4.47734	4.47734	0	87	0	87		87	4	2	4244.64	2207.73	5000	18717.3	16680.4	9358.64	2500	8340.18	5000	9.14406	9.02884	8.51739	2500	7.82445	7.82445	1	2036.91	1028.65	1008.26	70	老年(60+)	4900	男	6	小学	不健康	非党员	是
4301100708230125	2022	金家井乡	张家庄村	参与	参与	参与非农	3	1.15385	0.769231	0.384615	696	6.54679	6.14204	5.45104	464	232	232	232	232	32	10.6667	56524.9	44297.9	51804	112397	100170	28099.2	12951	25042.5	15600	10.2435	10.1283	9.65509	12200	9.40927	9.46901	1	12227	10830.3	119.59	51	中年(40-59)	2601	男	6	小学	不健康	非党员	是
3822182223	2022	北石佛镇	赵家井村	未参与	未参与	未参与非农	0	0	0	0	0	0	0	0	0	0				0	0	11071	8966.58	0	19351	17246.6	19351	0	17246.6	0	9.8705	9.75537	0	0	0	0	1	2104.41	1376.77	727.64	86	老年(60+)	7396	女	6	小学	不健康	非党员	是
3823474778	2022	走马驿镇	花园村	参与	参与	参与非农	2	0.769231	0.769231	0	456.75	6.12632	6.12632	0	456.75	0	228.375		228.375	21	7	9466.67	4871.18	30000	42269.7	37674.2	14089.9	10000	12558.1	15000	9.55321	9.43812	9.61587	10573.3	9.26618	9.21044	1	4595.49	4199.6	395.89	58	中年(40-59)	3364	男	9	初中	不健康	非党员	是
3823529184	2022	金家井乡	北坡底村	未参与	未参与	未参与非农	0	0	0	0	0	0	0	0	0	0				0	0	6566.43	4186.86	0	21967	19587.4	10983.5	0	9793.69	0	9.30415	9.18949	0	0	0	0	1	2379.57	1432.7	946.87	73	老年(60+)	5329	男	6	小学	不健康	非党员	是
4301100707415544	2021	银坊镇	上铺村	参与	未参与	参与非农	1	1.66667	1.66667	0	130.5	4.87901	4.87901	0	130.5	0	130.5		130.5	6	6	36320.5	30350.8	7080	55158.6	49188.8	27579.3	3540	24594.4	6480	10.2248	10.1103	8.77663	3240	8.08364	8.17216	1	5969.75	4427.47	1542.28	71	老年(60+)	5041	男	6	小学	不健康	非党员	是
4301100715034566	2021	北石佛镇	红泉村	参与	未参与	参与非农	1	1.66667	1.66667	0	261	5.56834	5.56834	0	261	0	261		261	12	12	4131.55	2800.85	3000	12295.9	10965.2	12295.9	3000	10965.2	3000	9.41702	9.30249	8.0067	3000	8.0067	8.0067	1	1330.7	0	1330.7	72	老年(60+)	5184	女	9	初中	不健康	非党员	是
4301100708556399	2022	南马庄乡	谢家台村	参与	参与	参与非农	1	1.66667	1.66667	0	261	5.56834	5.56834	0	261	0	261		261	12	12	8105.37	6154.65	3750	18027.4	16076.7	18027.4	3750	16076.7	3000	9.79965	9.68512	8.0067	6450	8.77199	8.22978	1	1950.72	1950.72	0	73	老年(60+)	5329	男	6	小学	不健康	非党员	是
3823533404	2021	走马驿镇	葛沟村	参与	未参与	参与非农	2	1	0	1	217.5	5.38679	0	5.38679	0	217.5	108.75	108.75		10	5	31584.7	23716.6	35100	72785.9	64917.8	18196.5	8775	16229.4	17550	9.80898	9.69458	9.77287	8775	9.07978	9.07978	1	7868.11	7814.98	53.13	73	老年(60+)	5329	男	6	小学	不健康	党员	是
3823484942	2021	留家庄乡	团圆村	参与	参与	参与非农	1	0.833333	0.833333	0	261	5.56834	5.56834	0	261	0	261		261	12	6	22577.8	18072.3	9680	41685.5	37180	20842.8	4840	18590	8000	9.94476	9.83038	8.98732	5300	8.57565	8.48488	1	4505.54	4505.54	0	68	老年(60+)	4624	男	6	小学	不健康	非党员	是
100000585374423	2021	金家井乡	周村	参与	参与	未参与非农	0	0	0	0	0	0	0	0	0	0				0	0	74255.1	64275.6	0	92337.8	82358.2	46168.9	0	41179.1	0	10.7401	10.6257	0	2550	7.84424	0	1	9979.54	9979.54	0	67	老年(60+)	4489	女	0	文盲或半文盲	不健康	非党员	是
4301100710089315	2021	上庄乡	南阳峪村	参与	参与	参与非农	1	1.66667	1.66667	0	261	5.56834	5.56834	0	261	0	261		261	12	12	14926.4	11250.2	3480	34021	30344.8	17010.5	1740	15172.4	3480	9.74159	9.62723	8.15507	3535	8.17075	7.46221	1	3676.24	3676.24	0	74	老年(60+)	5476	男	6	小学	不健康	非党员	是
3823519454	2021	北石佛镇	北石佛村	参与	未参与	参与非农	1	1	1	0	130.5	4.87901	4.87901	0	130.5	0	130.5		130.5	6	6	7370.66	4377.57	20000	27704.3	24711.2	13852.1	10000	12355.6	20000	9.5362	9.42186	9.90354	10000	9.21044	9.21044	1	2993.09	2993.09	0	29	青年(18-39)	841	女	12	专科及以上	不健康	非党员	是
3823538717	2022	走马驿镇	白道安村	参与	未参与	参与非农	1	1	0	1	174	5.16479	0	5.16479	0	174	174	174		8	8	73381.5	62095.3	29000	104469	93183.3	52234.7	14500	46591.7	29000	10.8635	10.7492	10.2751	14500	9.58197	9.58197	1	11286.2	10830.3	0	70	老年(60+)	4900	男	12	高中	健康	非党员	是
3823530675	2021	白石山镇	西龙虎村	参与	未参与	参与非农	2	1	1	0	369.75	5.91553	5.91553	0	369.75	0	184.875		184.875	17	8.5	21198.9	15783	27200	50134.9	44719	16711.6	9066.67	14906.3	13600	9.72386	9.60954	9.5179	9066.67	9.11247	9.11247	1	5415.89	1848.76	3377.01	51	中年(40-59)	2601	男	9	初中	不健康	非党员	是
4301100650797997	2022	水堡镇	塔儿村	参与	未参与	参与非农	1	1.66667	1.66667	0	261	5.56834	5.56834	0	261	0	261		261	12	12	65340.1	56360.7	12685.6	83140.1	74160.7	83140.1	12685.6	74160.7	11000	11.3283	11.214	9.30574	11000	9.30574	9.4483	1	8979.38	0	3377.01	43	中年(40-59)	1849	男	9	初中	不健康	非党员	是
3823471361	2021	上庄乡	上庄村	参与	参与	参与非农	1	0.833333	0.833333	0	130.5	4.87901	4.87901	0	130.5	0	130.5		130.5	6	3	49401.1	42592.8	3480	63053.1	56244.8	31526.6	1740	28122.4	3480	10.3586	10.2443	8.15507	2740	7.91608	7.46221	1	6808.36	6808.36	0	64	老年(60+)	4096	男	6	小学	不健康	非党员	是
3823526419	2021	上庄乡	黄郊村	参与	参与	未参与非农	0	0	0	0	0	0	0	0	0	0				0	0	17676.1	14338.1	4680	30937.2	27599.2	15468.6	2340	13799.6	0	9.64657	9.5324	0	2400	7.78364	7.75833	1	3337.97	2824.51	513.46	76	老年(60+)	5776	男	6	小学	不健康	非党员	是
3823481527	2022	金家井乡	寨沟门村	参与	参与	参与非农	1	1.66667	1.66667	0	43.5	3.79549	3.79549	0	43.5	0	43.5		43.5	2	2	36057.1	30112.4	1000	55108.8	49164.1	27554.4	500	24582.1	1000	10.2239	10.1098	6.90875	2900	7.97281	6.21661	1	5944.69	5944.69	0	74	老年(60+)	5476	男	6	小学	不健康	非党员	是
3823482738	2021	金家井乡	张家庄村	参与	未参与	参与非农	1	1	1	0	261	5.56834	5.56834	0	261	0	261		261	12	12	5463.49	3951.92	4446	14015	12503.4	14015	4446	12503.4	3600	9.54788	9.43376	8.18897	3600	8.18897	8.39998	1	1511.57	1511.57	0	52	中年(40-59)	2704	男	6	小学	不健康	非党员	是
3823484005	2022	白石山镇	菜村岗村	参与	参与	参与非农	1	0.833333	0.833333	0	130.5	4.87901	4.87901	0	130.5	0	130.5		130.5	6	3	3241.03	1028.67	11560	20514	18301.7	10257	5780	9150.83	11560	9.23572	9.1216	9.35539	6530	8.78432	8.66233	1	2212.36	2212.36	0	62	老年(60+)	3844	男	9	初中	健康	非党员	是
3823460548	2021	走马驿镇	葛沟村	参与	未参与	参与非农	1	1	1	0	195.75	5.28193	5.28193	0	195.75	0	195.75		195.75	9	9	18103.6	13393.8	14700	43678.5	38968.6	14559.5	4900	12989.5	14700	9.586	9.4719	9.59567	4900	8.49719	8.49719	1	4709.83	3950.22	759.61	71	老年(60+)	5041	男	9	初中	不健康	非党员	是
3823535466	2022	走马驿镇	葛沟村	参与	未参与	参与非农	2	0.769231	0.769231	0	304.5	5.72195	5.72195	0	304.5	0	152.25		152.25	14	4.66667	14006.3	7917.06	42180	56516.7	50427.5	11303.3	8436	10085.5	20990	9.33285	9.21885	9.95185	8396	9.03563	9.04038	1	6089.23	5168.24	920.99	59	中年(40-59)	3481	男	9	初中	不健康	非党员	是
3823620291	2022	杨家庄镇	土安村	参与	未参与	参与非农	4	1	0.5	0.5	674.25	6.51508	5.82342	5.82342	337.125	337.125	168.562	168.562	168.562	31	7.75	18636.1	12606.9	37000	55969	49939.8	13992.3	9250	12485	9250	9.54626	9.43228	9.13249	9250	9.13249	9.13249	1	6029.18	5975.81	53.37	54	中年(40-59)	2916	男	6	小学	健康	非党员	是
3823485532	2021	塔崖驿乡	北铺村	参与	参与	参与非农	1	0.625	0.625	0	261	5.56834	5.56834	0	261	0	261		261	12	6	60191.3	47964.4	27235.4	113679	101452	22735.9	5447.09	20290.5	23520	10.0317	9.91791	10.0656	7484	8.92066	8.60302	1	12227	10830.3	87.93	64	老年(60+)	4096	男	6	小学	不健康	非党员	是
3823527448	2022	留家庄乡	团圆村	参与	参与	参与非农	3	1	1	0	348	5.85507	5.85507	0	348	0	116		116	16	5.33333	56524.9	44297.9	44060	113776	101549	18962.7	7343.33	16924.9	14370	9.85023	9.73654	9.57297	7851.67	8.96861	8.90168	1	12227	10830.3	2093.86	84	老年(60+)	7056	男	6	小学	不健康	非党员	是
3823516284	2021	南屯镇	宋家庄村	参与	参与	参与非农	3	1	1	0	587.25	6.37715	6.33948	0	565.5	0	195.75		188.5	27	9	24280	17703.9	25680	61199.2	54623.1	12239.8	5136	10924.6	7840	9.41245	9.29877	8.96712	5004	8.51819	8.54422	1	6576.09	6324	252.09	87	老年(60+)	7569	男	6	小学	不健康	非党员	是
3822200017	2022	南马庄乡	向阳会村	参与	参与	参与非农	1	1.66667	1.66667	0	261	5.56834	5.56834	0	261	0	261		261	12	12	15182.1	11899.7	3723	30548	27265.5	15274	1861.5	13632.8	3480	9.63391	9.52023	8.15507	4650	8.44484	7.52967	1	3282.42	3282.42	0	73	老年(60+)	5329	男	6	小学	不健康	非党员	是
3823477209	2021	上庄乡	跃子沟村	参与	参与	未参与非农	0	0	0	0	0	0	0	0	0	0				0	0	8252.37	5857.11	4580	22303.6	19908.3	11151.8	2290	9954.16	0	9.31935	9.20575	0	800	6.68586	7.73674	1	2395.26	2391.16	4.1	74	老年(60+)	5476	男	0	文盲或半文盲	不健康	非党员	是
3823524705	2022	银坊镇	松树台村	未参与	未参与	未参与非农	0	0	0	0	0	0	0	0	0	0				0	0	10871.6	8387.32	2900	23139.6	20655.3	23139.6	2900	20655.3	0	10.0493	9.93573	0	0	0	7.97281	1	2484.24	2484.24	0	87	老年(60+)	7569	女	6	小学	不健康	非党员	是
4301100709459457	2021	北石佛镇	红泉村	未参与	未参与	未参与非农	0	0	0	0	0	0	0	0	0	0				0	0	12437.5	10201.5	3000	20833.9	18597.9	20833.9	3000	18597.9	0	9.94434	9.83081	0	0	0	8.0067	1	2235.94	2235.94	0	83	老年(60+)	6889	女	6	小学	不健康	非党员	是
3823607266	2022	东团堡乡	养老河村	未参与	未参与	未参与非农	0	0	0	0	0	0	0	0	0	0				0	0	10096.2	7369.79	5009	25411.1	22684.7	12705.5	2504.5	11342.3	0	9.44979	9.3363	0	0	0	7.82624	1	2726.41	2677.31	49.1	82	老年(60+)	6724	男	6	小学	不健康	非党员	是
3823485854	2021	涞源镇	香炉屯村	参与	参与	参与非农	1	1.66667	1.66667	0	43.5	3.79549	3.79549	0	43.5	0	43.5		43.5	2	2	9681.2	6950.36	800	25459.2	22728.4	12729.6	400	11364.2	800	9.45169	9.33822	6.68586	1800	7.4961	5.99396	1	2730.84	2730.84	0	57	中年(40-59)	3249	男	0	文盲或半文盲	不健康	非党员	是
4301100780963465	2021	上庄乡	狮子峪村	参与	参与	参与非农	1	1.66667	1.66667	0	65.25	4.19344	4.19344	0	65.25	0	65.25		65.25	3	3	11010.6	7970.12	13480	28350.6	25310.1	14175.3	6740	12655.1	13480	9.55925	9.44581	9.50904	8010	8.98857	8.81596	1	3040.43	3040.43	0	57	中年(40-59)	3249	男	6	小学	不健康	非党员	是
3823615723	2021	乌龙沟乡	邓庄村	参与	参与	参与非农	3	1	0.333333	0.666667	522	6.25958	5.16479	5.85507	174	348	174	174	174	24	8	9920.92	5283.55	29040	43252.9	38615.6	10813.2	7260	9653.89	8000	9.28853	9.17512	8.98732	6468.75	8.77489	8.89027	1	4637.37	4506.04	131.33	56	中年(40-59)	3136	男	9	初中	健康	非党员	是
3823523863	2022	金家井乡	南坡底村	参与	参与	未参与非农	0	0	0	0	0	0	0	0	0	0				0	0	33151.6	27288.9	0	54707.2	48844.5	27353.6	0	24422.3	0	10.2166	10.1033	0	2800	7.93773	0	1	5862.71	5862.71	0	74	老年(60+)	5476	男	0	文盲或半文盲	不健康	非党员	是
3823521780	2022	上庄乡	跃子沟村	参与	参与	参与非农	1	1.66667	1.66667	0	261	5.56834	5.56834	0	261	0	261		261	12	12	9688.09	7457.93	4300	20819.1	18588.9	20819.1	4300	18588.9	1750	9.94363	9.83032	7.46794	2290	7.73674	8.3666	1	2230.16	2230.16	0	68	老年(60+)	4624	男	6	小学	不健康	非党员	是
4301100640860237	2021	北石佛镇	白绸村	参与	参与	参与非农	1	0.833333	0.833333	0	261	5.56834	5.56834	0	261	0	261		261	12	6	58102.6	50147.6	5880	74274.7	66319.6	37137.3	2940	33159.8	5880	10.5224	10.4091	8.67948	4230	8.35019	7.9865	1	7955.03	7955.03	0	67	老年(60+)	4489	男	6	小学	健康	非党员	是
3823481796	2021	涞源镇	扯拽沟村	参与	未参与	参与非农	2	1	0.5	0.5	130.5	4.87901	4.19344	4.19344	65.25	65.25	65.25	65.25	65.25	6	3	12548.2	8597.97	22200	36891.4	32941.2	12297.1	7400	10980.4	11000	9.41712	9.30387	9.30574	7333.33	8.90032	8.90937	1	3950.21	2909.8	1040.41	80	老年(60+)	6400	女	6	小学	不健康	非党员	是
3823525267	2022	南马庄乡	范家台村	参与	参与	参与非农	3	1.15385	0.769231	0.384615	522	6.25958	5.85507	5.16479	348	174	174	174	174	24	8	56524.9	45579.6	30000	102337	91391.6	17056.1	5000	15231.9	10000	9.74427	9.63115	9.21044	5133.33	8.54371	8.51739	1	10945.3	10705.6	239.63	67	老年(60+)	4489	男	0	文盲或半文盲	不健康	非党员	是
3823616077	2021	东团堡乡	汤子岭村	参与	未参与	参与非农	1	0.833333	0.833333	0	21.75	3.12457	3.12457	0	21.75	0	21.75		21.75	1	0.5	6557.58	4215.65	5880	21899.4	19557.4	10949.7	2940	9778.72	3480	9.30107	9.18796	8.15507	1740	7.46221	7.9865	1	2341.93	1422	919.93	72	老年(60+)	5184	男	6	小学	健康	非党员	是
3823528494	2021	金家井乡	窝坨村	参与	未参与	参与非农	1	1	1	0	65.25	4.19344	4.19344	0	65.25	0	65.25		65.25	3	3	5843.58	4251.06	8500	14899.4	13306.8	14899.4	8500	13306.8	8500	9.60907	9.49603	9.04794	8500	9.04794	9.04794	1	1592.52	1495.17	97.35	54	中年(40-59)	2916	男	6	小学	不健康	非党员	是
3823658989	2021	走马驿镇	北大沟村	参与	未参与	参与非农	1	1	1	0	87	4.47734	4.47734	0	87	0	87		87	4	4	2056.94	1062.16	7000	9307.27	8312.49	9307.27	7000	8312.49	7000	9.13855	9.02551	8.85381	7000	8.85381	8.85381	1	994.78	0	994.78	57	中年(40-59)	3249	男	6	小学	不健康	非党员	是
3823532925	2021	东团堡乡	养老河村	参与	参与	参与非农	1	0.833333	0.833333	0	43.5	3.79549	3.79549	0	43.5	0	43.5		43.5	2	1	25270.6	20224.7	3630	47211.4	42165.6	15737.1	1210	14055.2	3630	9.66378	9.55075	8.19726	2276.67	7.73091	7.0992	1	5045.88	4361.49	684.39	61	老年(60+)	3721	男	6	小学	不健康	非党员	是
3823463298	2021	王安镇	东刘家庄村	参与	未参与	参与非农	1	1.66667	1.66667	0	261	5.56834	5.56834	0	261	0	261		261	12	12	4373.89	3117.98	3193.6	11756.7	10500.8	11756.7	3193.6	10500.8	3000	9.37218	9.25921	8.0067	3000	8.0067	8.06922	1	1255.91	1255.91	0	75	老年(60+)	5625	男	9	初中	不健康	党员	是
3823515728	2021	东团堡乡	西团堡村	参与	参与	未参与非农	0	0	0	0	0	0	0	0	0	0				0	0	9921.89	7150.03	868	25955.9	23184	12978	434	11592	0	9.47101	9.35807	0	5500	8.61269	6.07535	1	2771.86	1657.63	1114.23	72	老年(60+)	5184	男	6	小学	不健康	非党员	是
3823518769	2022	杨家庄镇	土安村	参与	未参与	参与非农	1	1.66667	1.66667	0	261	5.56834	5.56834	0	261	0	261		261	12	12	11682.7	8579.43	3580	29071.1	25967.8	14535.5	1790	12983.9	3130	9.58435	9.47147	8.04911	1565	7.35628	7.49053	1	3103.23	2971.61	131.62	74	老年(60+)	5476	男	6	小学	不健康	非党员	是
3823530006	2021	金家井乡	金家井村	参与	参与	未参与非农	0	0	0	0	0	0	0	0	0	0				0	0	19625.6	14966.6	0	43659.6	39000.6	14553.2	0	13000.2	0	9.58557	9.47272	0	1933.33	7.56752	0	1	4658.99	4658.99	0	64	老年(60+)	4096	男	6	小学	不健康	非党员	是
4301100635495717	2022	北石佛镇	石道沟村	参与	参与	未参与非农	0	0	0	0	0	0	0	0	0	0				0	0	10839.8	7439.31	2880	31868.4	28467.9	15934.2	1440	14234	0	9.67622	9.56339	0	4500	8.41205	7.27309	1	3400.52	2533.75	866.77	61	老年(60+)	3721	女	6	小学	不健康	非党员	是
3823538270	2022	白石山镇	雀儿林村	参与	未参与	参与非农	1	1.66667	1.66667	0	261	5.56834	5.56834	0	261	0	261		261	12	12	6538.52	5036.85	3000	14074.1	12572.5	14074.1	3000	12572.5	3000	9.55209	9.43926	8.0067	3000	8.0067	8.0067	1	1501.67	1501.67	0	63	老年(60+)	3969	女	6	小学	不健康	非党员	是
3823605793	2022	留家庄乡	郑草沟村	参与	未参与	参与非农	1	1.66667	1.66667	0	261	5.56834	5.56834	0	261	0	261		261	12	12	23488.7	18395.3	13920	47757.4	42663.9	23878.7	6960	21332	13470	10.0807	9.96796	9.50829	6735	8.81522	8.84808	1	5093.47	4113.49	979.98	68	老年(60+)	4624	男	9	初中	不健康	党员	是
3823679356	2022	走马驿镇	教场村	参与	未参与	参与非农	1	0.625	0.625	0	130.5	4.87901	4.87901	0	130.5	0	130.5		130.5	6	3	34242.2	28207.6	10660	56605.8	50571.2	18868.6	3553.33	16857.1	7260	9.84526	9.73253	8.89027	2420	7.79194	8.17592	1	6034.63	5975.62	59.01	66	老年(60+)	4356	男	6	小学	不健康	非党员	是
4301100708005157	2022	王安镇	王安镇村	未参与	未参与	未参与非农	0	0	0	0	0	0	0	0	0	0				0	0	8896.91	6793.53	3500	19738.8	17635.4	19738.8	3500	17635.4	0	9.89034	9.77767	0	0	0	8.1608	1	2103.38	2103.38	0	69	老年(60+)	4761	男	9	初中	不健康	非党员	是
4301100780775311	2021	杨家庄镇	烟煤洞村	参与	未参与	参与非农	2	1.25	1.25	0	522	6.25958	6.25958	0	522	0	261		261	24	12	11126.6	7803.79	12080	31186.1	27863.2	15593	6040	13931.6	6040	9.65458	9.54191	8.70632	6040	8.70632	8.70632	1	3322.85	2952.24	370.61	57	中年(40-59)	3249	男	6	小学	不健康	非党员	是
3823525909	2021	王安镇	祁家沟村	参与	参与	参与非农	1	1.66667	1.66667	0	261	5.56834	5.56834	0	261	0	261		261	12	12	11059.2	7652.59	14280	31988.4	28581.8	15994.2	7140	14290.9	14280	9.67998	9.56738	9.56669	8762	9.07829	8.87361	1	3406.64	2629.28	777.36	71	老年(60+)	5041	男	6	小学	不健康	非党员	是
3823531643	2021	北石佛镇	张家峪村	参与	未参与	参与非农	1	0.625	0.625	0	261	5.56834	5.56834	0	261	0	261		261	12	6	18964.8	14613.7	15160	40860.3	36509.2	20430.2	7580	18254.6	15160	9.92477	9.81217	9.62648	7580	8.9334	8.9334	1	4351.12	4351.12	0	75	老年(60+)	5625	女	0	文盲或半文盲	不健康	非党员	是
3823531347	2021	走马驿镇	葛沟村	参与	未参与	参与非农	2	0.625	0.625	0	391.5	5.97254	5.97254	0	391.5	0	195.75		195.75	18	4.5	64638.6	52411.6	48200	114840	102613	19139.9	8033.33	17102.1	24100	9.85953	9.74696	10.09	8033.33	8.99148	8.99148	1	12227	1691.92	3377.01	63	老年(60+)	3969	男	9	初中	健康	非党员	是
3823484454	2021	北石佛镇	赵家井村	参与	未参与	参与非农	1	1	0	1	174	5.16479	0	5.16479	0	174	174	174		8	8	3418.9	2173.54	8000	11697	10451.6	11697	8000	10451.6	8000	9.36708	9.25451	8.98732	8000	8.98732	8.98732	1	1245.36	1245.36	0	39	青年(18-39)	1521	男	12	专科及以上	不健康	非党员	是
3822493501	2022	南屯镇	马圈村	参与	未参与	参与非农	1	1	1	0	261	5.56834	5.56834	0	261	0	261		261	12	12	31133.4	23787.2	35840	69010.4	61664.2	17252.6	8960	15416.1	32520	9.75572	9.64317	10.3896	8130	9.00344	9.10064	1	7346.14	7346.14	0	77	老年(60+)	5929	男	6	小学	不健康	党员	是
3823530830	2021	杨家庄镇	土安村	参与	未参与	参与非农	1	0.833333	0.833333	0	130.5	4.87901	4.87901	0	130.5	0	130.5		130.5	6	3	7283.42	4970.53	6480	21728	19415.1	10864	3240	9707.57	6480	9.29321	9.18066	8.77663	3240	8.08364	8.08364	1	2312.89	1898.96	413.93	66	老年(60+)	4356	男	6	小学	不健康	非党员	是
3823538867	2022	留家庄乡	马圈沟门村	参与	参与	参与非农	1	1.66667	1.66667	0	261	5.56834	5.56834	0	261	0	261		261	12	12	13235.9	10063.4	3750	29824.5	26652	29824.5	3750	26652	3000	10.3031	10.1906	8.0067	13860	9.53683	8.22978	1	3172.48	2889.17	283.31	69	老年(60+)	4761	男	6	小学	不健康	非党员	是
3823484454	2022	北石佛镇	赵家井村	参与	未参与	参与非农	1	1	0	1	174	5.16479	0	5.16479	0	174	174	174		8	8	6564.56	4866.7	9400	15964.6	14266.7	15964.6	9400	14266.7	9400	9.67813	9.56568	9.14857	9400	9.14857	9.14857	1	1697.86	1697.86	0	40	中年(40-59)	1600	男	12	专科及以上	不健康	非党员	是
3823520431	2021	水堡镇	泉塘村	参与	参与	未参与非农	0	0	0	0	0	0	0	0	0	0				0	0	10723.7	7886.31	3020	26687.7	23850.3	13343.9	1510	11925.2	0	9.49881	9.38641	0	1500	7.31389	7.32053	1	2837.38	1381.44	1455.94	77	老年(60+)	5929	男	6	小学	不健康	非党员	是
3823528468	2022	东团堡乡	大道沟村	参与	未参与	参与非农	2	1	0.5	0.5	522	6.25958	5.56834	5.56834	261	261	261	261	261	24	12	20215.8	11915.6	57142	78090.7	69790.5	39045.4	28571	34895.3	27500	10.5725	10.4601	10.222	27500	10.222	10.2602	1	8300.2	6980.62	1319.58	57	中年(40-59)	3249	男	9	初中	不健康	非党员	是
4301100714012301	2022	走马驿镇	窑峪口村	参与	未参与	参与非农	1	1	1	0	261	5.56834	5.56834	0	261	0	261		261	12	12	13634.2	10408.7	7263	30354	27128.5	15177	3631.5	13564.3	5580	9.62754	9.51519	8.62712	2790	7.93416	8.19768	1	3225.5	3205.5	20	54	中年(40-59)	2916	男	6	小学	不健康	非党员	是
3823528002	2021	留家庄乡	团圆村	参与	参与	参与非农	1	1.66667	1.66667	0	261	5.56834	5.56834	0	261	0	261		261	12	12	7166.68	4656.98	8010	23621.5	21111.8	11810.7	4005	10555.9	6330	9.37676	9.26444	8.75321	4290	8.36428	8.29555	1	2509.7	1749.28	760.42	71	老年(60+)	5041	男	0	文盲或半文盲	不健康	党员	是
4301100708713188	2022	北石佛镇	南石佛村	参与	参与	参与非农	1	1.66667	1.66667	0	261	5.56834	5.56834	0	261	0	261		261	12	12	57231.1	48030.5	11480	86601.6	77401	43300.8	5740	38700.5	11480	10.6759	10.5636	9.34845	8344	9.02942	8.65539	1	9200.51	8766.33	434.18	70	老年(60+)	4900	男	9	初中	不健康	党员	是
3823546415	2021	东团堡乡	养老河村	参与	参与	未参与非农	0	0	0	0	0	0	0	0	0	0				0	0	9114.1	6161.83	0	27791.6	24839.3	13895.8	0	12419.6	0	9.53934	9.42703	0	2000	7.6014	0	1	2952.27	2092.83	859.44	79	老年(60+)	6241	男	6	小学	健康	非党员	是
3823485147	2021	水堡镇	塔儿村	参与	参与	参与非农	1	1.66667	1.66667	0	65.25	4.19344	4.19344	0	65.25	0	65.25		65.25	3	3	11035.1	8317.02	1000	25599.9	22881.8	12800	500	11440.9	1000	9.4572	9.34495	6.90875	905	6.80904	6.21661	1	2718.11	1195.12	1522.99	67	老年(60+)	4489	男	6	小学	不健康	非党员	是
3823482893	2022	走马驿镇	燕窝村	参与	未参与	参与非农	1	1	1	0	261	5.56834	5.56834	0	261	0	261		261	12	12	56524.9	45143.9	36816	107194	95812.9	26798.5	9204	23953.2	35680	10.1961	10.0839	10.4824	8920	9.09616	9.1275	1	11380.9	10830.3	197.36	63	老年(60+)	3969	男	6	小学	不健康	非党员	是
3823520461	2022	东团堡乡	北辛庄村	参与	参与	参与非农	2	1.66667	1.66667	0	522	6.25958	6.25958	0	522	0	261		261	24	12	28065.1	22093.5	21412	56251.7	50280.1	28125.9	10706	25140.1	10240	10.2444	10.1322	9.23415	11640	9.36229	9.27865	1	5971.6	4894.26	1077.34	65	老年(60+)	4225	男	12	高中	不健康	党员	是
3823612720	2021	南屯镇	马圈村	参与	未参与	参与非农	1	1	1	0	261	5.56834	5.56834	0	261	0	261		261	12	12	12484.6	10313.3	3790	20455.6	18284.3	20455.6	3790	18284.3	3600	9.92601	9.8138	8.18897	3600	8.18897	8.24039	1	2171.31	583.82	1587.49	52	中年(40-59)	2704	男	6	小学	不健康	非党员	是
4301100710089315	2022	上庄乡	南阳峪村	参与	参与	参与非农	1	1.66667	1.66667	0	261	5.56834	5.56834	0	261	0	261		261	12	12	15658.7	11945.6	4830	35038.3	31325.2	17519.2	2415	15662.6	3480	9.77105	9.65903	8.15507	3535	8.17075	7.78987	1	3713.09	3679.88	33.21	75	老年(60+)	5625	男	6	小学	不健康	非党员	是
3823465857	2022	塔崖驿乡	大东沟村	参与	参与	参与非农	1	0.833333	0.833333	0	261	5.56834	5.56834	0	261	0	261		261	12	6	7607.12	4586.41	14710	28509.8	25489.1	14254.9	7355	12744.6	13410	9.56486	9.45286	9.50383	8205	9.01262	8.90327	1	3020.71	1196.89	1823.82	60	老年(60+)	3600	男	12	高中	不健康	非党员	是
3823199507	2022	南马庄乡	狼牙口村	参与	参与	参与非农	4	0.869565	0.652174	0.217391	696	6.54679	6.25958	5.16479	522	174	174	174	174	32	6.4	16416.6	9974.41	41920	60806.6	54364.4	12161.3	8384	10872.9	10180	9.40602	9.29403	9.22828	8304	9.02461	9.0342	1	6442.2	6442.2	0	61	老年(60+)	3721	男	6	小学	不健康	非党员	是
4301100709189235	2022	金家井乡	王家井村	未参与	未参与	未参与非农	0	0	0	0	0	0	0	0	0	0				0	0	14892.9	12258.2	564	24868.7	22234	24868.7	564	22234	0	10.1214	10.0094	0	0	0	6.33683	1	2634.68	2634.68	0	69	老年(60+)	4761	女	6	小学	不健康	非党员	是
100000567241709	2021	南马庄乡	桦木沟村	参与	参与	参与非农	2	1	0.5	0.5	478.5	6.17274	5.48168	5.48168	239.25	239.25	239.25	239.25	239.25	22	11	13189.7	9149.99	22760	38144.7	34105	12714.9	7586.67	11368.3	11380	9.45053	9.33859	9.3397	8120	9.00221	8.93428	1	4039.72	2275.61	1764.11	56	中年(40-59)	3136	男	9	初中	健康	党员	是
4301100714183843	2022	涞源镇	小西庄村	参与	参与	参与非农	2	1.66667	1.66667	0	522	6.25958	6.25958	0	522	0	261		261	24	12	27220.6	21650.1	4992	52609.4	47038.9	26304.7	2496	23519.4	1690	10.1775	10.0656	7.43308	6440	8.77044	7.82285	1	5570.51	5226.38	344.13	62	老年(60+)	3844	女	6	小学	不健康	非党员	是
4301100713996357	2021	白石山镇	西龙虎村	参与	参与	参与非农	1	1.66667	1.66667	0	261	5.56834	5.56834	0	261	0	261		261	12	12	19349.6	15274.8	12380	38485.9	34411.2	19243	6190	17205.6	11480	9.8649	9.75299	9.34845	7490	8.92146	8.73085	1	4074.76	4064.6	10.16	65	老年(60+)	4225	男	12	高中	不健康	非党员	是
4301100710603397	2021	上庄乡	横山岭村	参与	参与	参与非农	2	1.25	1.25	0	522	6.25958	6.25958	0	522	0	261		261	24	12	39415.5	32247.6	22560	67741.5	60573.6	22580.5	7520	20191.2	11280	10.0248	9.913	9.33088	8853.33	9.08866	8.92545	1	7167.94	7144.81	23.13	59	中年(40-59)	3481	男	12	高中	不健康	非党员	是
3823620374	2021	南马庄乡	小关城村	参与	参与	参与非农	1	0.833333	0.833333	0	261	5.56834	5.56834	0	261	0	261		261	12	6	12588.8	9087.48	15120	33092.9	29591.5	16546.4	7560	14795.8	12080	9.71393	9.6021	9.39939	7190	8.88059	8.93076	1	3501.36	1865.98	1635.38	61	老年(60+)	3721	男	12	高中	不健康	非党员	是
3822867250	2022	北石佛镇	刘家嘴村	参与	参与	参与非农	1	1.66667	1.66667	0	261	5.56834	5.56834	0	261	0	261		261	12	12	64312.6	55134.1	4860	86783.2	77604.7	43391.6	2430	38802.3	2880	10.678	10.5662	7.96589	4065	8.31041	7.79606	1	9178.5	7427.71	1750.79	62	老年(60+)	3844	男	6	小学	不健康	非党员	是
4301100714652383	2022	北石佛镇	刘家嘴村	参与	参与	未参与非农	0	0	0	0	0	0	0	0	0	0				0	0	3468.78	1500	4840	18615.4	16646.6	9307.71	2420	8323.32	0	9.1386	9.02682	0	1300	7.17089	7.79194	1	1968.78	0	1968.78	71	老年(60+)	5041	男	0	文盲或半文盲	不健康	非党员	是
3822182223	2021	北石佛镇	赵家井村	未参与	未参与	未参与非农	0	0	0	0	0	0	0	0	0	0				0	0	7914.52	6266.47	0	15584.6	13936.5	15584.6	0	13936.5	0	9.65404	9.54227	0	0	0	0	1	1648.05	524.45	1123.6	85	老年(60+)	7225	女	6	小学	不健康	非党员	是
4301100709888896	2022	上庄乡	狮子峪村	参与	参与	参与非农	2	1	0.5	0.5	326.25	5.79072	5.10063	5.10063	163.125	163.125	163.125	163.125	163.125	15	7.5	25852.8	17680	43700	77352.8	69180	15470.6	8740	13836	21000	9.64669	9.53503	9.95233	9270	9.13465	9.07578	1	8172.74	8075.47	97.27	59	中年(40-59)	3481	男	6	小学	不健康	非党员	是
4301100709333408	2022	北石佛镇	艾河村	参与	参与	参与非农	1	1	0	1	261	5.56834	0	5.56834	0	261	261	261		12	12	12924.9	7257.49	34520	53643.9	47976.5	10728.8	6904	9595.3	29000	9.28068	9.16903	10.2751	6286	8.74624	8.84	1	5667.37	5667.37	0	71	老年(60+)	5041	男	0	文盲或半文盲	不健康	非党员	是
3822667482	2021	南屯镇	马圈村	参与	未参与	参与非农	1	1	1	0	261	5.56834	5.56834	0	261	0	261		261	12	12	5784.56	2411.15	25560	32011.6	28638.1	10670.5	8520	9546.05	25560	9.27524	9.16388	10.1488	8520	9.05029	9.05029	1	3373.41	0	3373.41	51	中年(40-59)	2601	男	9	初中	健康	非党员	是
3823515239	2021	白石山镇	菜村岗村	未参与	未参与	未参与非农	0	0	0	0	0	0	0	0	0	0				0	0	7746.82	5476.37	1440	21554.8	19284.4	10777.4	720	9642.19	0	9.28521	9.1739	0	0	0	6.58064	1	2270.45	1784.79	485.66	66	老年(60+)	4356	男	6	小学	不健康	非党员	是
3823516999	2021	银坊镇	黄土岭村	参与	参与	参与非农	3	1.15385	0.769231	0.384615	565.5	6.33948	5.93489	5.24439	377	188.5	188.5	188.5	188.5	26	8.66667	4202.92	1313.28	17120	27447.7	24558.1	9149.24	5706.67	8186.03	5286.67	9.12143	9.01018	8.57313	5520	8.61631	8.64957	1	2889.64	2889.64	0	65	老年(60+)	4225	男	9	初中	不健康	非党员	是
4301100708081197	2021	王安镇	王安镇村	参与	参与	参与非农	1	1.66667	1.66667	0	261	5.56834	5.56834	0	261	0	261		261	12	12	6278.31	3622.81	8480	25223.9	22568.4	12612	4240	11284.2	8480	9.4424	9.33116	9.04558	4432	8.39683	8.35255	1	2655.5	930.19	1725.31	65	老年(60+)	4225	男	6	小学	不健康	非党员	是
3823481143	2021	金家井乡	北牛栏村	参与	未参与	参与非农	2	0.666667	0.666667	0	217.5	5.38679	5.38679	0	217.5	0	108.75		108.75	10	3.33333	21314	15853.6	30000	51884.5	46424.1	17294.8	10000	15474.7	15000	9.75816	9.64696	9.61587	10000	9.21044	9.21044	1	5460.37	5460.37	0	51	中年(40-59)	2601	男	9	初中	不健康	非党员	是
4301100708356273	2021	东团堡乡	梁家庄村	参与	参与	未参与非农	0	0	0	0	0	0	0	0	0	0				0	0	7635.99	5224.34	2125	22927.7	20516	11463.8	1062.5	10258	0	9.34695	9.23582	0	2750	7.91972	6.96932	1	2411.65	1657.15	754.5	74	老年(60+)	5476	男	9	初中	不健康	党员	是
3823532094	2021	南屯镇	南屯村	未参与	未参与	未参与非农	0	0	0	0	0	0	0	0	0	0				0	0	28646.4	24793.1	3432	36647.5	32794.2	36647.5	3432	32794.2	0	10.5091	10.398	0	0	0	8.14119	1	3853.29	3853.29	0	87	老年(60+)	7569	男	6	小学	不健康	非党员	是
4301100709450698	2021	涞源镇	沿村	参与	参与	参与非农	1	1	1	0	261	5.56834	5.56834	0	261	0	261		261	12	12	16634.9	13369.2	5180	31058.8	27793.2	15529.4	2590	13896.6	4980	9.65049	9.5394	8.51339	3090	8.03625	7.8598	1	3265.65	3236.61	29.04	55	中年(40-59)	3025	女	9	初中	不健康	非党员	是
4301100707474926	2021	杨家庄镇	烟煤洞村	参与	未参与	参与非农	1	1.66667	1.66667	0	261	5.56834	5.56834	0	261	0	261		261	12	12	8864.9	6183.96	11900	25499.2	22818.3	25499.2	11900	22818.3	11000	10.1464	10.0353	9.30574	11000	9.30574	9.38438	1	2680.94	2296.71	384.23	67	老年(60+)	4489	女	6	小学	不健康	非党员	是
4301100714714737	2021	白石山镇	斗军湾村	参与	参与	参与非农	2	1	1	0	456.75	6.12632	6.12632	0	456.75	0	228.375		228.375	21	10.5	65393	53166	28640	116327	104100	29081.7	7160	26024.9	14320	10.2779	10.1668	9.56948	8660	9.06659	8.8764	1	12227	213.16	3377.01	44	中年(40-59)	1936	男	9	初中	健康	非党员	是
3823532178	2022	南马庄乡	南马庄村	参与	参与	参与非农	1	1.66667	1.66667	0	261	5.56834	5.56834	0	261	0	261		261	12	12	16369.3	12931.2	8980	32738.3	29300.2	16369.2	4490	14650.1	8980	9.70315	9.5922	9.10287	5240	8.56427	8.40983	1	3438.08	3369.66	68.42	66	老年(60+)	4356	男	9	初中	不健康	非党员	是
4301100707365676	2021	王安镇	王安镇村	未参与	未参与	未参与非农	0	0	0	0	0	0	0	0	0	0				0	0	3844.93	2506.46	0	12746.5	11408.1	12746.5	0	11408.1	0	9.45301	9.34208	0	0	0	0	1	1338.47	0	1338.47	71	老年(60+)	5041	女	9	初中	不健康	非党员	是
3823484966	2021	王安镇	王家庄村	参与	参与	参与非农	1	1.66667	1.66667	0	261	5.56834	5.56834	0	261	0	261		261	12	12	15213.2	11407.9	3480	36252.7	32447.4	18126.3	1740	16223.7	3480	9.80512	9.69423	8.15507	2737.5	7.91517	7.46221	1	3805.33	3284.03	521.3	70	老年(60+)	4900	男	6	小学	不健康	党员	是
4301100707689090	2022	王安镇	祁家沟村	参与	未参与	参与非农	1	1.66667	1.66667	0	261	5.56834	5.56834	0	261	0	261		261	12	12	18039.5	14241.1	16200	36199.5	32401.1	36199.5	16200	32401.1	16200	10.4968	10.3859	9.69283	16200	9.69283	9.69283	1	3798.41	3681.93	116.48	66	老年(60+)	4356	男	9	初中	不健康	党员	是
3823472274	2021	白石山镇	草厂村	参与	未参与	参与非农	1	1	1	0	174	5.16479	5.16479	0	174	0	174		174	8	8	12689.5	9252.81	13025	32756.9	29320.2	16378.5	6512.5	14660.1	13025	9.70372	9.59288	9.4747	6512.5	8.78163	8.78163	1	3436.71	3436.71	0	69	老年(60+)	4761	男	0	文盲或半文盲	不健康	非党员	是
4301100708253711	2022	杨家庄镇	支家庄村	参与	未参与	参与非农	1	1.66667	1.66667	0	87	4.47734	4.47734	0	87	0	87		87	4	4	12747.9	9335.24	7480	32541.1	29128.4	16270.5	3740	14564.2	3480	9.69711	9.58632	8.15507	1740	7.46221	8.22711	1	3412.66	1688.56	1724.1	73	老年(60+)	5329	男	6	小学	健康	非党员	是
4301100719486979	2022	留家庄乡	坡水村	参与	未参与	参与非农	1	1.66667	1.66667	0	261	5.56834	5.56834	0	261	0	261		261	12	12	6001.03	4456.17	3450	14731.7	13186.9	14731.7	3450	13186.9	3000	9.59776	9.48698	8.0067	3000	8.0067	8.14642	1	1544.86	1544.86	0	73	老年(60+)	5329	男	6	小学	不健康	非党员	是
3823459691	2021	金家井乡	金家井村	参与	参与	未参与非农	0	0	0	0	0	0	0	0	0	0				0	0	4293.63	2257.77	3500	19432.6	17396.8	19432.6	3500	17396.8	0	9.87471	9.76404	0	2200	7.69667	8.1608	1	2035.86	0	2035.86	70	老年(60+)	4900	女	6	小学	不健康	非党员	是
3823459953	2021	上庄乡	横山岭村	参与	参与	参与非农	1	0.833333	0.833333	0	130.5	4.87901	4.87901	0	130.5	0	130.5		130.5	6	3	45989	39571.9	10000	61301	54883.9	30650.5	5000	27442	10000	10.3304	10.2198	9.21044	6900	8.83942	8.51739	1	6417.1	6417.1	0	62	老年(60+)	3844	男	6	小学	不健康	非党员	是
4301100640929837	2021	北石佛镇	白绸村	参与	参与	参与非农	1	0.833333	0.833333	0	261	5.56834	5.56834	0	261	0	261		261	12	6	8145.39	5337.53	4080	26843.6	24035.7	13421.8	2040	12017.9	4080	9.50463	9.39415	8.3141	3450	8.14642	7.6212	1	2807.86	0	2807.86	64	老年(60+)	4096	男	9	初中	不健康	非党员	是
3823469376	2022	白石山镇	南石盆村	参与	未参与	参与非农	1	1.66667	1.66667	0	261	5.56834	5.56834	0	261	0	261		261	12	12	8606.28	6148.47	3660	23501.9	21044.1	11751	1830	10522.1	3480	9.37169	9.26123	8.15507	1740	7.46221	7.51262	1	2457.81	2367.65	90.16	70	老年(60+)	4900	男	6	小学	不健康	党员	是
3823599208	2022	南屯镇	南屯村	参与	参与	参与非农	1	0.333333	0	0.333333	195.75	5.28193	0	5.28193	0	195.75	195.75	195.75		9	3	18867.4	13981	24600	46747.4	41861	15582.5	8200	13953.7	24000	9.6539	9.5435	10.0859	8666.67	9.06735	9.01201	1	4886.39	4456.15	430.24	53	中年(40-59)	2809	男	9	初中	健康	非党员	是
4301100762399851	2022	走马驿镇	白道安村	参与	未参与	参与非农	1	1	1	0	261	5.56834	5.56834	0	261	0	261		261	12	12	35032.6	27247	27000	74486.2	66700.6	24828.7	9000	22233.5	27000	10.1198	10.0094	10.2036	9000	9.10509	9.10509	1	7785.62	7778.37	7.25	53	中年(40-59)	2809	男	6	小学	不健康	非党员	是
3823611718	2022	银坊镇	张家坟村	参与	未参与	参与非农	1	1	0	1	130.5	4.87901	0	4.87901	0	130.5	130.5	130.5		6	6	18088.9	13692.3	18430	42075.4	37678.8	21037.7	9215	18839.4	15000	9.95407	9.84371	9.61587	7500	8.92279	9.1287	1	4396.58	3594.7	801.88	76	老年(60+)	5776	女	0	文盲或半文盲	不健康	非党员	是
3823523927	2022	上庄乡	上庄村	参与	未参与	参与非农	1	1	0	1	108.75	4.69821	0	4.69821	0	108.75	108.75	108.75		5	5	8937.94	5196.01	21308	35813.9	32072	17907	10654	16036	17628	9.79295	9.68259	9.7773	8814	9.08421	9.27378	1	3741.93	0	3377.01	73	老年(60+)	5329	男	9	初中	不健康	非党员	是
4301100709681256	2022	南马庄乡	狼牙口村	参与	参与	参与非农	1	1.66667	1.66667	0	261	5.56834	5.56834	0	261	0	261		261	12	12	4432.44	3161.62	5240	12164.6	10893.8	12164.6	5240	10893.8	5000	9.40629	9.29595	8.51739	5700	8.6484	8.56427	1	1270.82	1226.06	44.76	62	老年(60+)	3844	男	6	小学	不健康	党员	是
3823473309	2021	北石佛镇	南上屯村	参与	参与	参与非农	1	0.625	0.625	0	261	5.56834	5.56834	0	261	0	261		261	12	6	20737.5	16897.6	11480	36772.3	32932.4	18386.2	5740	16466.2	11480	9.81935	9.70907	9.34845	7540	8.92811	8.65539	1	3839.88	3485.56	354.32	55	中年(40-59)	3025	男	0	文盲或半文盲	不健康	非党员	是
3823579146	2021	上庄乡	清风沟村	参与	未参与	参与非农	1	1	1	0	261	5.56834	5.56834	0	261	0	261		261	12	12	2111.38	972	3600	10911.4	9772	10911.4	3600	9772	3600	9.29756	9.18728	8.18897	3600	8.18897	8.18897	1	1139.38	0	1139.38	47	中年(40-59)	2209	女	6	小学	不健康	非党员	是
3823460338	2021	涞源镇	扯拽沟村	未参与	未参与	未参与非农	0	0	0	0	0	0	0	0	0	0				0	0	14247	11330.2	200	27947.8	25031	13973.9	100	12515.5	0	9.54494	9.43472	0	0	0	4.61512	1	2916.77	2333.18	583.59	70	老年(60+)	4900	男	0	文盲或半文盲	不健康	非党员	是
3823540759	2022	上庄乡	中庄村	参与	参与	参与非农	1	1	1	0	261	5.56834	5.56834	0	261	0	261		261	12	12	38894.9	32779.9	5547	58597.3	52482.3	29298.6	2773.5	26241.2	4080	10.2853	10.1751	8.3141	4590	8.43185	7.92823	1	6114.94	6114.94	0	57	中年(40-59)	3249	女	6	小学	不健康	非党员	是
4301100715052844	2022	王安镇	王家庄村	未参与	未参与	未参与非农	0	0	0	0	0	0	0	0	0	0				0	0	14047.6	11015.2	3880	29065.7	26033.3	14532.9	1940	13016.6	0	9.58417	9.47398	0	0	0	7.57096	1	3032.42	3032.42	0	77	老年(60+)	5929	女	0	文盲或半文盲	不健康	非党员	是
3823535389	2021	水堡镇	柳沟村	参与	未参与	参与非农	1	1.66667	1.66667	0	261	5.56834	5.56834	0	261	0	261		261	12	12	2501	1505.72	3450	9542.17	8546.89	9542.17	3450	8546.89	3000	9.16348	9.05332	8.0067	3000	8.0067	8.14642	1	995.28	0	995.28	60	老年(60+)	3600	女	6	小学	不健康	非党员	是
3823460548	2022	走马驿镇	葛沟村	参与	未参与	参与非农	1	1	1	0	195.75	5.28193	5.28193	0	195.75	0	195.75		195.75	9	9	21396.9	16377.3	15700	48139.5	43119.9	16046.5	5233.33	14373.3	15500	9.68325	9.57313	9.64866	5166.67	8.55018	8.56299	1	5019.59	4921.09	98.5	72	老年(60+)	5184	男	9	初中	不健康	非党员	是
4301100709218547	2021	北石佛镇	红泉村	参与	参与	参与非农	1	0.833333	0.833333	0	261	5.56834	5.56834	0	261	0	261		261	12	6	10015	7333.55	3480	25730.8	23049.3	12865.4	1740	11524.7	3480	9.4623	9.35224	8.15507	4855	8.48797	7.46221	1	2681.45	2346.43	335.02	70	老年(60+)	4900	男	0	文盲或半文盲	不健康	非党员	是
3823515186	2021	水堡镇	泉塘村	参与	未参与	参与非农	1	1	1	0	130.5	4.87901	4.87901	0	130.5	0	130.5		130.5	6	6	10057.2	7238.13	6860	27058	24238.9	13529	3430	12119.5	6200	9.51259	9.40257	8.73247	3100	8.03948	8.14061	1	2819.06	2819.06	0	73	老年(60+)	5329	女	0	文盲或半文盲	不健康	非党员	是
3823527445	2021	留家庄乡	石片村	参与	未参与	参与非农	2	1.25	1.25	0	326.25	5.79072	5.79072	0	326.25	0	163.125		163.125	15	7.5	7529.08	5231.57	14000	22059.8	19762.3	11029.9	7000	9881.17	7000	9.30837	9.19839	8.85381	7000	8.85381	8.85381	1	2297.51	96.02	2201.49	56	中年(40-59)	3136	男	6	小学	健康	非党员	是
4301100708097564	2021	北石佛镇	南上屯村	参与	参与	参与非农	1	1.66667	1.66667	0	261	5.56834	5.56834	0	261	0	261		261	12	12	14710	11634	3480	29538.2	26462.2	14769.1	1740	13231.1	3480	9.60029	9.49033	8.15507	4140	8.32869	7.46221	1	3076.01	3076.01	0	67	老年(60+)	4489	男	6	小学	不健康	非党员	是
4301100708413988	2021	留家庄乡	水石塘村	参与	参与	未参与非农	0	0	0	0	0	0	0	0	0	0				0	0	3664.18	1794.89	900	17952.7	16083.4	8976.34	450	8041.69	0	9.10235	8.9924	0	2000	7.6014	6.11147	1	1869.29	988.79	880.5	69	老年(60+)	4761	男	6	小学	不健康	非党员	是
3823599318	2022	南屯镇	上沟村	参与	参与	参与非农	3	0.833333	0.833333	0	652.5	6.48234	6.33948	0	565.5	0	217.5		188.5	30	7.5	56524.9	44297.9	58000	117488	105261	19581.3	9666.67	17543.5	19333.3	9.88233	9.77244	9.86964	10166.7	9.22697	9.17654	1	12227	10830.3	108.34	59	中年(40-59)	3481	男	9	初中	不健康	非党员	是
3823529561	2021	乌龙沟乡	邓庄村	参与	参与	参与非农	1	1	1	0	261	5.56834	5.56834	0	261	0	261		261	12	12	4718.87	2148.75	18080	24746.7	22176.5	12373.3	9040	11088.3	14000	9.4233	9.31364	9.54688	7385.5	8.90741	9.10953	1	2570.12	2570.12	0	45	中年(40-59)	2025	男	6	小学	不健康	非党员	是
3823546656	2022	杨家庄镇	铁岭村	未参与	未参与	未参与非农	0	0	0	0	0	0	0	0	0	0				0	0	9206.14	7055.09	2400	20725.9	18574.9	20725.9	2400	18574.9	0	9.93914	9.82957	0	0	0	7.78364	1	2151.05	2083.53	67.52	83	老年(60+)	6889	女	6	小学	不健康	非党员	是
3823520303	2021	白石山镇	西龙虎村	参与	参与	参与非农	1	0.625	0.625	0	130.5	4.87901	4.87901	0	130.5	0	130.5		130.5	6	3	32808.2	27098	15200	55022.4	49312.2	18340.8	5066.67	16437.4	15200	9.81688	9.70731	9.62912	5840	8.67266	8.53064	1	5710.24	5710.24	0	63	老年(60+)	3969	男	9	初中	健康	非党员	是
3823530537	2022	北石佛镇	赵家井村	未参与	未参与	未参与非农	0	0	0	0	0	0	0	0	0	0				0	0	6929.9	5258.84	0	16102.9	14431.8	16102.9	0	14431.8	0	9.68675	9.57719	0	0	0	0	1	1671.06	1652.08	18.98	69	老年(60+)	4761	女	6	小学	不健康	非党员	是
4301100708787801	2021	杨家庄镇	隋家庄村	参与	参与	参与非农	1	0.833333	0.833333	0	261	5.56834	5.56834	0	261	0	261		261	12	6	14015.8	10850.1	9080	30510	27344.3	15255	4540	13672.1	9080	9.63266	9.52312	9.11394	4740	8.464	8.4209	1	3165.73	2734.91	430.82	61	老年(60+)	3721	男	9	初中	不健康	非党员	是
3823520706	2022	杨家庄镇	土安村	参与	未参与	参与非农	1	1.66667	1.66667	0	261	5.56834	5.56834	0	261	0	261		261	12	12	15307.9	12770.7	3320	24453.5	21916.3	24453.5	3320	21916.3	2870	10.1045	9.99498	7.96242	2870	7.96242	8.10802	1	2537.25	2537.25	0	53	中年(40-59)	2809	男	6	小学	不健康	非党员	是
4301100708483661	2021	泉坊镇	二道河村	参与	参与	参与非农	1	1.66667	1.66667	0	217.5	5.38679	5.38679	0	217.5	0	217.5		217.5	10	10	5933.17	4354.36	7000	15221.2	13642.4	15221.2	7000	13642.4	7000	9.63044	9.52093	8.85381	7800	8.96201	8.85381	1	1578.81	1578.81	0	64	老年(60+)	4096	男	0	文盲或半文盲	不健康	非党员	是
4301100719386869	2022	留家庄乡	黑石沟村	参与	未参与	参与非农	1	1.66667	1.66667	0	261	5.56834	5.56834	0	261	0	261		261	12	12	6374.7	4738.4	4900	15776.9	14140.6	15776.9	4900	14140.6	3000	9.6663	9.5568	8.0067	3000	8.0067	8.49719	1	1636.3	1612.3	24	62	老年(60+)	3844	女	6	小学	不健康	非党员	是
100000584876955	2021	金家井乡	周村	参与	参与	参与非农	1	1.66667	1.66667	0	65.25	4.19344	4.19344	0	65.25	0	65.25		65.25	3	3	8157.53	6008.57	5000	20726	18577.1	20726	5000	18577.1	5000	9.93915	9.82968	8.51739	10400	9.24966	8.51739	1	2148.96	2142.1	6.86	66	老年(60+)	4356	男	9	初中	不健康	非党员	是
3823619233	2022	杨家庄镇	隋家庄村	未参与	未参与	未参与非农	0	0	0	0	0	0	0	0	0	0				0	0	6777.87	5083.19	2400	16349.9	14655.2	16349.9	2400	14655.2	0	9.70198	9.59255	0	0	0	7.78364	1	1694.68	1694.68	0	71	老年(60+)	5041	男	6	小学	不健康	非党员	是
3823539039	2021	南马庄乡	望天岭村	参与	参与	参与非农	1	1.66667	1.66667	0	261	5.56834	5.56834	0	261	0	261		261	12	12	21788.7	17622.5	5480	40210.2	36044	20105.1	2740	18022	5480	9.90873	9.79935	8.60904	3690	8.21365	7.91608	1	4166.19	2914.01	1252.18	73	老年(60+)	5329	男	6	小学	不健康	非党员	是
3823482237	2021	涞源镇	水泉村	参与	参与	参与非农	1	1	0	1	130.5	4.87901	0	4.87901	0	130.5	130.5	130.5		6	6	6639.19	3668.57	15250	28673.2	25702.6	9557.73	5083.33	8567.52	15250	9.16511	9.05573	9.6324	5416.67	8.59742	8.53392	1	2970.62	1087.92	1882.7	71	老年(60+)	5041	男	9	初中	不健康	非党员	是
4301100708404815	2022	东团堡乡	连巴岭村	参与	未参与	参与非农	2	1	0	1	456.75	6.12632	0	5.93489	0	377	228.375	188.5		21	10.5	16089.9	11972	16514	39768.5	35650.6	13256.2	5504.67	11883.5	7780	9.49222	9.38291	8.95944	5186.67	8.55404	8.61353	1	4117.87	3780.74	337.13	56	中年(40-59)	3136	男	6	小学	不健康	非党员	是
4301100719747094	2022	银坊镇	碾盘村	参与	未参与	参与非农	1	1.66667	1.66667	0	195.75	5.28193	5.28193	0	195.75	0	195.75		195.75	9	9	7539.07	5635.39	4100	18387.1	16483.4	18387.1	4100	16483.4	3000	9.8194	9.71011	8.0067	3000	8.0067	8.31899	1	1903.68	1903.68	0	75	老年(60+)	5625	女	0	文盲或半文盲	不健康	非党员	是
4301100707841714	2022	杨家庄镇	南李庄村	参与	未参与	参与非农	1	1.66667	1.66667	0	261	5.56834	5.56834	0	261	0	261		261	12	12	10058.8	7221.87	6580	27401.4	24564.5	13700.7	3290	12282.3	4080	9.5252	9.41591	8.3141	2040	7.6212	8.09895	1	2836.9	2156.91	679.99	59	中年(40-59)	3481	男	6	小学	不健康	非党员	是
4301100708438773	2022	南马庄乡	小关城村	参与	参与	参与非农	1	1	1	0	261	5.56834	5.56834	0	261	0	261		261	12	12	51207.3	42814.3	16800	81082.9	72689.9	27027.6	5600	24230	16560	10.2046	10.0953	9.71481	5953.33	8.69187	8.6307	1	8393.03	8393.03	0	59	中年(40-59)	3481	男	9	初中	不健康	非党员	是
3823600038	2022	南屯镇	亚家庄村	参与	未参与	参与非农	1	1.66667	1.66667	0	261	5.56834	5.56834	0	261	0	261		261	12	12	17578.6	13640.9	15480	38042.2	34104.6	19021.1	7740	17052.3	15480	9.8533	9.74404	9.64737	7740	8.95429	8.95429	1	3937.64	3937.64	0	65	老年(60+)	4225	男	6	小学	不健康	非党员	是
4301100845448974	2022	走马驿镇	北城子村	参与	参与	参与非农	2	1	1	0	522	6.25958	6.25958	0	522	0	261		261	24	12	17422.5	11902.1	29870	53338.1	47817.7	17779.4	9956.67	15939.2	13480	9.78579	9.67654	9.50904	9386.67	9.14715	9.2061	1	5520.42	5487.22	33.2	49	中年(40-59)	2401	男	9	初中	健康	非党员	是
4301100714443182	2022	杨家庄镇	井家滩村	参与	未参与	参与非农	1	0.833333	0.833333	0	195.75	5.28193	5.28193	0	195.75	0	195.75		195.75	9	4.5	11317	8578.01	12210	26470.8	23731.8	13235.4	6105	11865.9	10110	9.49065	9.38142	9.22138	5055	8.52833	8.71703	1	2738.98	2613.84	125.14	64	老年(60+)	4096	男	9	初中	不健康	非党员	是
3823483033	2022	涞源镇	辛庄村	参与	参与	参与非农	1	1.66667	1.66667	0	261	5.56834	5.56834	0	261	0	261		261	12	12	14969	10739.2	4560	40903.8	36674.1	13634.6	1520	12224.7	3960	9.52037	9.41121	8.28425	2520	7.83241	7.32712	1	4229.77	3718.48	511.29	68	老年(60+)	4624	男	6	小学	不健康	非党员	是
3823486049	2022	北石佛镇	张家峪村	参与	参与	参与非农	1	0.833333	0.833333	0	261	5.56834	5.56834	0	261	0	261		261	12	6	15049.3	11900.8	6730	30479	27330.4	15239.5	3365	13665.2	6730	9.63165	9.52261	8.81448	5165	8.54985	8.12148	1	3148.55	3104.03	44.52	67	老年(60+)	4489	男	0	文盲或半文盲	不健康	非党员	是
3823525768	2022	金家井乡	谭家庄村	参与	未参与	参与非农	2	1	0	1	217.5	5.38679	0	5.38679	0	217.5	108.75	108.75		10	5	5795.46	2590.44	24330	31028.2	27823.2	15514.1	12165	13911.6	12165	9.64951	9.54048	9.4064	12165	9.4064	9.4064	1	3205.02	3205.02	0	52	中年(40-59)	2704	男	6	小学	不健康	非党员	是
100000585585986	2022	金家井乡	周村	参与	参与	参与非农	1	0.5	0.5	0	261	5.56834	5.56834	0	261	0	261		261	12	6	20156.7	14934.5	24390	50627.7	45405.5	16875.9	8130	15135.2	24000	9.73364	9.62478	10.0859	9800	9.19024	9.00344	1	5222.26	4984.88	237.38	53	中年(40-59)	2809	男	12	高中	不健康	非党员	是
3823464022	2021	白石山镇	白石口村	参与	未参与	参与非农	2	1	0.5	0.5	522	6.25958	5.56834	5.56834	261	261	261	261	261	24	12	10694.5	7001.51	13880	35812.3	32119.4	11937.4	4626.67	10706.5	6000	9.38744	9.2786	8.69968	4000	8.2943	8.43981	1	3692.99	1168.72	2524.27	52	中年(40-59)	2704	男	9	初中	不健康	非党员	是
3823520720	2021	杨家庄镇	南李庄村	参与	未参与	参与非农	1	1	0	1	130.5	4.87901	0	4.87901	0	130.5	130.5	130.5		6	6	25750.2	20736.4	12000	48627.4	43613.6	16209.1	4000	14537.9	12000	9.69333	9.58451	9.39275	4000	8.2943	8.2943	1	5013.82	5003.95	9.87	83	老年(60+)	6889	男	6	小学	不健康	党员	是
4301100710028170	2022	留家庄乡	伊家铺村	参与	未参与	参与非农	1	1	1	0	261	5.56834	5.56834	0	261	0	261		261	12	12	5649.5	4172.45	8676	14325.5	12848.5	14325.5	8676	12848.5	8400	9.5698	9.46098	9.03611	8400	9.03611	9.06843	1	1477.05	1477.05	0	58	中年(40-59)	3364	男	6	小学	不健康	非党员	是
4301100763410318	2021	南马庄乡	范家台村	参与	参与	参与非农	2	1	1	0	326.25	5.79072	5.79072	0	326.25	0	163.125		163.125	15	7.5	13486.1	10405.8	10000	29876.1	26795.8	14938	5000	13397.9	5000	9.61167	9.50285	8.51739	5700	8.6484	8.51739	1	3080.29	2974.79	105.5	59	中年(40-59)	3481	男	9	初中	不健康	非党员	是
3823525482	2021	涞源镇	辛庄村	参与	未参与	参与非农	1	1	1	0	195.75	5.28193	5.28193	0	195.75	0	195.75		195.75	9	9	8889.81	6810.85	10800	20165.8	18086.8	20165.8	10800	18086.8	10600	9.91174	9.80294	9.2687	10600	9.2687	9.28739	1	2078.96	1381.47	697.49	57	中年(40-59)	3249	男	9	初中	不健康	非党员	是
3823526386	2022	北石佛镇	南石佛村	参与	参与	参与非农	1	1.66667	1.66667	0	261	5.56834	5.56834	0	261	0	261		261	12	12	18192.5	14414.8	3480	36651.4	32873.8	36651.4	3480	32873.8	3480	10.5092	10.4004	8.15507	6952	8.84693	8.15507	1	3777.66	3277.66	500	73	老年(60+)	5329	男	6	小学	不健康	党员	是
4301100708905259	2021	南屯镇	亚家庄村	参与	参与	参与非农	1	1.66667	1.66667	0	261	5.56834	5.56834	0	261	0	261		261	12	12	19349.7	15759.1	3480	34838.4	31247.8	17419.2	1740	15623.9	3480	9.76533	9.65656	8.15507	2740	7.91608	7.46221	1	3590.61	1945.76	1644.85	70	老年(60+)	4900	男	6	小学	不健康	非党员	是
4301100960743396	2022	乌龙沟乡	乌龙沟村	参与	未参与	参与非农	1	1.66667	1.66667	0	261	5.56834	5.56834	0	261	0	261		261	12	12	56524.9	47406.2	24240	88492.7	79373.9	29497.6	8080	26458	19000	10.2921	10.1833	9.85225	6333.33	8.75374	8.99727	1	9118.71	6688.76	2429.95	60	老年(60+)	3600	男	9	初中	不健康	非党员	是
3823476360	2021	涞源镇	东夹山村	参与	未参与	参与非农	1	1.66667	1.66667	0	195.75	5.28193	5.28193	0	195.75	0	195.75		195.75	9	9	4359.45	3106.93	3200	12160.1	10907.6	12160.1	3200	10907.6	3000	9.40592	9.29721	8.0067	3000	8.0067	8.07122	1	1252.52	1252.52	0	70	老年(60+)	4900	男	6	小学	不健康	非党员	是
3823521544	2021	走马驿镇	北大沟村	未参与	未参与	未参与非农	0	0	0	0	0	0	0	0	0	0				0	0	7614.99	5743.71	2400	18177.4	16306.1	18177.4	2400	16306.1	0	9.80793	9.6993	0	0	0	7.78364	1	1871.28	1655.31	215.97	85	老年(60+)	7225	女	0	文盲或半文盲	不健康	非党员	是
3823527422	2021	北石佛镇	艾河村	参与	参与	参与非农	2	1	1	0	522	6.25958	6.25958	0	522	0	261		261	24	12	12815.7	9128.8	19660	35823.7	32136.8	11941.2	6553.33	10712.3	9780	9.38775	9.27914	9.1882	7250	8.88889	8.78788	1	3686.94	3088.59	598.35	58	中年(40-59)	3364	女	6	小学	不健康	非党员	是
4301101080192944	2021	走马驿镇	松树柁	参与	未参与	参与非农	1	1	1	0	108.75	4.69821	4.69821	0	108.75	0	108.75		108.75	5	5	6300.68	4902.84	7000	13591.7	12193.8	13591.7	7000	12193.8	7000	9.51721	9.40869	8.85381	7000	8.85381	8.85381	1	1397.84	1352.14	45.7	29	青年(18-39)	841	男	9	初中	不健康	非党员	是
4301100708393601	2021	走马驿镇	燕窝村	参与	未参与	参与非农	1	1.66667	1.66667	0	195.75	5.28193	5.28193	0	195.75	0	195.75		195.75	9	9	21087.3	17952.6	8800	30514	27379.4	30514	8800	27379.4	8800	10.3259	10.2175	9.08262	8800	9.08262	9.08262	1	3134.65	3134.65	0	53	中年(40-59)	2809	男	9	初中	不健康	非党员	是
3823528720	2022	白石山镇	白石口村	参与	参与	参与非农	2	1	1	0	435	6.07764	6.07764	0	435	0	217.5		217.5	20	10	11731.2	6171.21	41820	54135.2	48575.2	10827	8364	9715.04	19000	9.2898	9.18143	9.85225	7670	8.9452	9.03181	1	5560.02	5264.03	295.99	45	中年(40-59)	2025	男	9	初中	健康	非党员	是
3823476987	2022	金家井乡	梁家庄村	参与	参与	参与非农	1	1	1	0	261	5.56834	5.56834	0	261	0	261		261	12	12	13018.8	10120.4	8270	28250.4	25352	28250.4	8270	25352	8270	10.2489	10.1406	9.02051	14070	9.55187	9.02051	1	2898.38	2898.38	0	59	中年(40-59)	3481	男	6	小学	不健康	非党员	是
3823611656	2022	东团堡乡	扦树底村	参与	未参与	参与非农	1	1.66667	1.66667	0	261	5.56834	5.56834	0	261	0	261		261	12	12	12186.6	9120.31	12990	29899.7	26833.4	29899.7	12990	26833.4	8800	10.3056	10.1974	9.08262	8800	9.08262	9.47201	1	3066.29	2891.45	174.84	60	老年(60+)	3600	男	6	小学	不健康	非党员	是
4301100707911916	2022	杨家庄镇	高家庄村	参与	未参与	参与非农	2	1.25	1.25	0	456.75	6.12632	6.12632	0	456.75	0	228.375		228.375	21	10.5	20044.4	13742.1	28389.2	61487.2	55185	15371.8	7097.3	13796.2	14020.2	9.64029	9.53215	9.54833	7010.1	8.85525	8.86761	1	6302.24	6302.24	0	38	青年(18-39)	1444	男	12	高中	不健康	非党员	是
4301100714799114	2022	杨家庄镇	隋家庄村	参与	参与	参与非农	1	1.66667	1.66667	0	261	5.56834	5.56834	0	261	0	261		261	12	12	14718.4	11492.2	10999.2	31489.6	28263.4	31489.6	10999.2	28263.4	10999.2	10.3574	10.2493	9.30567	11199.2	9.32369	9.30567	1	3226.19	3226.19	0	69	老年(60+)	4761	男	0	文盲或半文盲	不健康	非党员	是
4301100712717077	2022	走马驿镇	南台村	参与	参与	参与非农	1	1.66667	1.66667	0	261	5.56834	5.56834	0	261	0	261		261	12	12	6164.98	4362.57	4206	17594	15791.6	17594	4206	15791.6	3000	9.77531	9.66723	8.0067	3600	8.18897	8.34451	1	1802.41	1425.87	376.54	67	老年(60+)	4489	男	9	初中	不健康	非党员	是
4301100707689309	2022	杨家庄镇	仝川村	参与	未参与	参与非农	3	1.15385	1.15385	0	522	6.25958	6.25958	0	522	0	174		174	24	8	17427	11809.8	26990	54864.4	49247.2	13716.1	6747.5	12311.8	8146.67	9.52633	9.41831	9.00549	6110	8.71785	8.81708	1	5617.22	1851.04	3377.01	65	老年(60+)	4225	男	6	小学	不健康	非党员	是
4301100714243041	2021	上庄乡	西泉头村	参与	未参与	参与非农	1	1.66667	1.66667	0	261	5.56834	5.56834	0	261	0	261		261	12	12	1767.68	816.9	2700	9303.68	8352.9	9303.68	2700	8352.9	1900	9.13817	9.03036	7.55014	1900	7.55014	7.90138	1	950.78	0	950.78	62	老年(60+)	3844	女	6	小学	不健康	非党员	是
3823614206	2021	乌龙沟乡	后庄村	未参与	未参与	未参与非农	0	0	0	0	0	0	0	0	0	0				0	0	7182.17	5267.32	2400	18737.9	16823	18737.9	2400	16823	0	9.8383	9.7305	0	0	0	7.78364	1	1914.85	1914.85	0	87	老年(60+)	7569	女	0	文盲或半文盲	不健康	非党员	是
3823520820	2021	上庄乡	西泉头村	参与	未参与	参与非农	1	1.66667	1.66667	0	130.5	4.87901	4.87901	0	130.5	0	130.5		130.5	6	6	4636.91	3452.51	2200	11592.9	10408.5	11592.9	2200	10408.5	1400	9.35815	9.25038	7.24494	1400	7.24494	7.69667	1	1184.4	1184.4	0	63	老年(60+)	3969	女	0	文盲或半文盲	不健康	非党员	是
3823485998	2021	东团堡乡	北李庄村	参与	参与	未参与非农	0	0	0	0	0	0	0	0	0	0				0	0	12099.5	9354.48	0	26874.3	24129.3	26874.3	0	24129.3	0	10.1989	10.0912	0	5700	8.6484	0	1	2745.01	2738.42	6.59	57	中年(40-59)	3249	男	6	小学	不健康	非党员	是
3823528324	2021	东团堡乡	汤子岭村	参与	未参与	参与非农	1	0.333333	0	0.333333	65.25	4.19344	0	4.19344	0	65.25	65.25	65.25		3	1	16967.6	11643.6	34840	52193.7	46869.8	13048.4	8710	11717.4	32040	9.47642	9.36883	10.3748	8010	8.98857	9.07234	1	5323.94	3467.18	1856.76	55	中年(40-59)	3025	男	6	小学	健康	非党员	是
3823546989	2022	南马庄乡	南马庄村	参与	参与	参与非农	1	1.66667	1.66667	0	261	5.56834	5.56834	0	261	0	261		261	12	12	11817.9	8776.15	3480	29821.9	26780.2	14911	1740	13390.1	3480	9.60985	9.50227	8.15507	4490	8.40983	7.46221	1	3041.8	2976.08	65.72	75	老年(60+)	5625	男	6	小学	不健康	非党员	是
3823485357	2022	白石山镇	杨家川村	参与	参与	参与非农	2	0.909091	0.454545	0.454545	435	6.07764	5.38679	5.38679	217.5	217.5	217.5	217.5	217.5	20	6.66667	17151.5	12524	18400	45374.1	40746.6	15124.7	6133.33	13582.2	9200	9.62408	9.51651	9.12707	8466.67	9.04401	8.72166	1	4627.52	3890.32	737.2	62	老年(60+)	3844	男	9	初中	不健康	非党员	是
3823515400	2021	东团堡乡	五节崖村	参与	参与	未参与非农	0	0	0	0	0	0	0	0	0	0				0	0	24592.9	20413.1	0	40988.5	36808.7	20494.2	0	18404.3	0	9.9279	9.82034	0	300	5.70711	0	1	4179.8	2556.84	1622.96	77	老年(60+)	5929	男	6	小学	不健康	非党员	是
3823485775	2022	涞源镇	扯拽沟村	参与	未参与	参与非农	1	1	1	0	130.5	4.87901	4.87901	0	130.5	0	130.5		130.5	6	6	6812.29	5127.34	9460	16524.3	14839.3	16524.3	9460	14839.3	9000	9.71259	9.60504	9.10509	9000	9.10509	9.15493	1	1684.95	1201.34	483.61	52	中年(40-59)	2704	女	9	初中	不健康	非党员	是
3823526405	2021	白石山镇	草厂村	参与	未参与	参与非农	2	0.714286	0.714286	0	478.5	6.17274	6.17274	0	478.5	0	239.25		239.25	22	7.33333	17183.9	12930	22600	41729.5	37475.6	13909.8	7533.33	12491.9	11300	9.54035	9.43283	9.33265	7533.33	8.92723	8.92723	1	4253.9	3742.48	511.42	61	老年(60+)	3721	男	9	初中	不健康	非党员	是
100000584950143	2021	金家井乡	周村	参与	参与	参与非农	2	0.909091	0.909091	0	261	5.56834	5.56834	0	261	0	130.5		130.5	12	6	33545.8	26027.2	38000	73784.8	66266.3	18446.2	9500	16566.6	19000	9.82261	9.71514	9.85225	9925	9.20291	9.15915	1	7518.5	7362.09	156.41	43	中年(40-59)	1849	男	12	高中	不健康	非党员	是
3823606427	2021	杨家庄镇	南李庄村	参与	未参与	参与非农	2	0.769231	0.769231	0	326.25	5.79072	5.79072	0	326.25	0	163.125		163.125	15	5	18514	13396.9	22000	50227.1	45110	12556.8	5500	11277.5	11000	9.43801	9.33057	9.30574	5500	8.61269	8.61269	1	5117.02	2220.93	2896.09	73	老年(60+)	5329	男	6	小学	不健康	非党员	是
3823480072	2021	北石佛镇	艾河村	参与	参与	参与非农	1	0.625	0.625	0	261	5.56834	5.56834	0	261	0	261		261	12	6	21512.5	16565.2	20660	48564.5	43617.2	16188.2	6886.67	14539.1	20560	9.69203	9.58459	9.93115	7096.67	8.86752	8.83749	1	4947.26	4947.26	0	71	老年(60+)	5041	男	6	小学	不健康	非党员	是
3823483366	2021	王安镇	东刘家庄村	参与	参与	参与非农	1	1	1	0	261	5.56834	5.56834	0	261	0	261		261	12	12	5309.47	2366.49	4560	28890.9	25948	9630.31	1520	8649.32	4560	9.17267	9.06524	8.4253	3353.33	8.11801	7.32712	1	2942.98	0	2942.98	57	中年(40-59)	3249	男	6	小学	健康	非党员	是
3823459942	2021	金家井乡	北坡底村	参与	参与	未参与非农	0	0	0	0	0	0	0	0	0	0				0	0	8985.5	6771.52	0	21740.9	19526.9	7246.97	0	6508.97	0	8.88834	8.78094	0	7666.67	8.94477	0	1	2213.98	1276.12	937.86	55	中年(40-59)	3025	男	6	小学	健康	非党员	是
3823528383	2021	东团堡乡	扦树底村	未参与	未参与	未参与非农	0	0	0	0	0	0	0	0	0	0				0	0	41778	36556	0	51309	46086.9	51309	0	46086.9	0	10.8456	10.7383	0	0	0	0	1	5222.05	4597.18	624.87	87	老年(60+)	7569	男	0	文盲或半文盲	不健康	党员	是
4301100714686511	2022	北石佛镇	白绸村	参与	未参与	参与非农	1	1.66667	1.66667	0	261	5.56834	5.56834	0	261	0	261		261	12	12	5891.83	4370.05	3000	14953.2	13431.4	14953.2	3000	13431.4	3000	9.61268	9.50535	8.0067	3000	8.0067	8.0067	1	1521.78	1521.78	0	68	老年(60+)	4624	女	6	小学	不健康	非党员	是
[truncated: 23,814 more rows]
[truncated: 167 more columns]
